# Supplementary material for: DIGITtally—a new tool for streamlining and simplifying Drosophila melanogaster meta-analysis
Source: Nucleic Acids Res. 2025 May 13;53(W1):W253–7. doi: 10.1093/nar/gkaf393 (PMC12230737; doi:10.1093/nar/gkaf393)
Supplement: gkaf393_Supplemental_Files [file gkaf393_supplemental_files.zip]

Archive with 3 entries (3 files):
- DIGITtallyWebserver_SupplementaryDataFile1_R1.txt
- DIGITtallyWebserver_SupplementaryData_R3.pdf
- DIGITtallyWebserver_SupplementaryTables_R1.xlsx
