# Supplementary material for: DIGITtally—a new tool for streamlining and simplifying Drosophila melanogaster meta-analysis
Source: Nucleic Acids Res. 2025 May 13;53(W1):W253–7. doi: 10.1093/nar/gkaf393 (PMC12230737; doi:10.1093/nar/gkaf393)
Supplement: gkaf393_Supplemental_Files [file gkaf393_supplemental_files.zip › DIGITtallyWebserver_SupplementaryTables_R1.xlsx]

## Sheet: Supplementary Table 1
Supplementary Table 1	DIGITtally Metadata Format
Sample	Tissue	Sex	Age
Head M	Head	Male	10
Head F	Head	Female	10
Eye M	Eye	Male	10
Eye F	Eye	Female	10
Brain M	Brain	Male	10
Brain F	Brain	Female	10
Ganglion M	Thoracicoabdominal Ganglion	Male	10
Ganglion F	Thoracicoabdominal Ganglion	Female	10
Crop M	Crop	Male	10
Crop F	Crop	Female	10
Midgut M	Midgut	Male	10
Midgut F	Midgut	Female	10
Hindgut M	Hindgut	Male	10
Hindgut F	Hindgut	Female	10
Tubule M	Tubule	Male	10
Tubule F	Tubule	Female	10
Fat Body M	Fat body	Male	10
Fat Body F	Fat body	Female	10
Salivary M	Salivary gland	Male	10
Salivary F	Salivary gland	Female	10
Heart M	Heart	Male	10
Heart F	Heart	Female	10
Carcass M	Carcass	Male	10
Carcass F	Carcass	Female	10
RectalPad M	Rectal Pad	Male	10
RectalPad F	Rectal Pad	Female	10
Testis	Testis	Male	10
Accessory Gland	Accessory Gland	Male	10
Ovary	Ovary	Female	10
V Sp.	Virgin Spermatheca	Female	10
M Sp.	Mated Spermatheca	Female	10
CNS L	Brain/CNS	Larva	3rd Instar
Midgut L	Midgut	Larva	3rd Instar
Hindgut L	Hindgut	Larva	3rd Instar
Tubule L	Tubule	Larva	3rd Instar
Fat Body L	Fat body	Larva	3rd Instar
Salivary L	Salivary gland	Larva	3rd Instar
Trachea L	Trachea	Larva	3rd Instar
Carcass L	Carcass	Larva	3rd Instar
Garland L	Garland cells	Larva	3rd Instar
Whole M	Whole	Male	10
Whole F	Whole	Female	10
Whole L	Whole	Larva	3rd Instar

## Sheet: Supplementary Table 2
Supplementary Table 2	DIGITtally Expression Matrix Format
Gene	Head M	Head F	Eye M	Eye F	Brain M	Brain F	Ganglion M	Ganglion F	Crop M	Crop F	Midgut M	Midgut F	Hindgut M	Hindgut F	Tubule M	Tubule F	Fat Body M	Fat Body F	Salivary M	Salivary F	Heart M	Heart F	Carcass M	Carcass F	RectalPad M	RectalPad F	Testis	Accessory Gland	Ovary	V Sp.	M Sp.	CNS L	Midgut L	Hindgut L	Tubule L	Fat Body L	Salivary L	Trachea L	Carcass L	Garland L	Whole M	Whole F	Whole L
FBgn0000003	515565	536818	76826.8	98334.5	176692	202396	102957	176317	217944	240220	190848	202340	163679	113983	285396	318001	158735	102476	230542	169072	101423	76856.1	196213	158939	330190	222309	368584	346357	355655	168025	132191	141713	196966	164765	159396	193553	314534	273508	207783	191967	389604	411517	315108
FBgn0000008	5.07	5.08	7.5	6.61	10.51	10.44	3.03	2.83	2.1	1.88	0.45	0.52	0.88	1.48	1.6	1.7	15.9	9.34	1.02	1.8	8.07	8.56	3.64	3.63	1.66	2.06	1.96	3.87	17.05	38.3	27.49	5.43	0.44	0.58	0.91	1.56	1.82	6.64	3.68	4.71	3.24	11.22	2.5
FBgn0000014	0	0.02	0	0.02	0.05	0	3.74	3.1	0.11	0.22	1.04	0.55	0.54	0.49	0.2	0.13	3.95	3.48	0.07	0.12	4.82	6.38	1.97	3.13	0.66	1	8.38	2.01	2.37	101.63	97.17	4.1	0.52	0.91	0.07	6.99	0.01	77.21	8.9	23.39	3.46	3.18	5.86
FBgn0000015	0	0	0	0.01	0.04	0.03	2.04	2.24	0.05	0.12	0.19	0.06	6.44	5.25	0.31	0.26	1.54	0.73	0.12	0.01	0.75	0.55	2.65	0.78	27.96	13.72	3.78	15.76	0.17	42.72	38.01	1.43	0.09	5.36	0.09	1.93	0	45.19	2.62	2.15	5.63	1.48	1.64
FBgn0000017	25.74	24.73	16.87	11.73	33.01	29.62	19.45	17.28	6.8	6.15	4.77	3.07	5.55	5.43	7.25	7.59	5.21	5.17	7.29	8	6.18	17.29	6.03	5.16	6.96	8.11	9.08	3.24	33.11	13.12	10.96	36.39	4.66	4.36	4.12	1.29	3.64	11.66	3.72	22.89	12.82	21.9	3.75
FBgn0000018	5.36	6.54	5.84	5.87	4.64	5.1	4.28	3.68	10.23	8.41	6.95	6.77	6.99	6.55	9.14	7.59	8.18	5.25	3.72	5.55	9.88	23.88	6.44	7.24	6.55	6.76	13.59	5.95	36.02	4.81	4.65	12.46	5.9	8.73	9.9	3.77	6.78	11.94	5.54	7	5.75	21.01	6.91
FBgn0000022	0	0	0	0	0	0	0	0	0	0	0	0	0.08	0.01	0	0	0	0	0	0	0	0	0	0	0	0.18	0	0	0	0	0.15	2.26	0.14	0.3	0	0.03	0.21	0.44	1.38	2.23	0	0.11	2.02
FBgn0000024	65.16	58.04	41.44	29.61	99.95	91.46	83.26	67.37	10.14	6.78	32.11	4.55	0.29	0.37	2.84	2.04	1.17	0.48	1.8	0.66	0.41	0.73	5.28	4.32	0.92	1.1	0.95	5.38	0.05	0.73	1.29	56.11	12.4	0.66	3.5	2.71	4.27	0.44	2.08	10.26	22.23	7.16	6.37
FBgn0000028	3.05	3.16	0.16	0.24	3.83	4.51	1.01	0.88	0.02	0.04	0.01	0	0.01	0	0	0.05	0.09	0	0.02	0	0.19	0	0.1	0.06	0	0.03	3.61	0	0	0	0.05	1.85	0	0	0	0.01	0	0	0.02	0.11	0.94	0.34	0.03
FBgn0000032	7.55	7.06	7.76	8.14	11.82	11.53	10.98	9.96	10.99	11.92	11.07	10.65	8.77	8.96	5.69	5.87	7.67	10.28	9.7	15.05	13.99	25.89	7.44	10.84	8.57	10.28	26.53	22.98	74.37	19.86	15.05	13.37	35.84	19.43	12.06	7.91	66.47	23.78	12.99	29.67	11.49	40.36	22.13
FBgn0000036	12.36	9.93	2.04	1.7	32.8	28.12	22.62	18.86	0.19	0.18	0.02	0	0.03	0.01	0.03	0.01	0.24	0.06	0.16	0.08	0.03	0.03	0.82	0.63	0.02	0.12	1.16	5.34	0	0	0.15	18.88	0	0	0	0.03	0.04	0.03	0.45	0.41	3.28	1.27	0.18
FBgn0000037	10.38	8.61	3	2.34	33.7	30.06	11.4	9.02	0.12	0.22	0.04	0.04	0.03	0.01	0.07	0.01	0.08	0.11	0.16	0.1	0.03	0	0.62	0.49	0.05	0.21	0.24	0.01	0.03	0.88	0.73	10.15	0.02	0.01	0.05	0.02	0.02	0.72	0.32	0.53	2.66	1.11	0.15
FBgn0000038	90.85	71.91	6.43	5.6	102.69	87.18	72.71	65.14	1.54	1.78	0	0	0.03	0.04	0.1	0.07	0.91	0.23	0.98	0.3	0.1	0.16	3.76	2.13	0.05	0.1	2.15	0.03	0.2	0.12	0.29	19.49	0	0	0	0.03	0.06	0.03	0.59	0.45	21.19	8.11	0.62
FBgn0000039	11.65	9.72	2.02	2.02	46.34	40.92	23.16	21.08	0.18	0.42	0	0	0.02	0.01	0	0.01	0.05	0.11	0.18	0.13	0	0	1.22	0.75	0	0.06	0.05	0.79	0	0.1	0	21.97	0.02	0	0.01	0.02	0.03	0.04	0.41	0.51	3.3	0.71	0.73
FBgn0000042	447.53	398.19	557.51	427.26	503.44	469.25	450.37	397.73	290.76	480.69	1928.03	2053.22	1061.28	1047.3	975.85	902.64	310.13	302.83	295.16	288.88	608.81	926.89	221.47	262.31	488.75	578.53	475.01	165.43	1042.13	504.35	449.41	2367.84	1311.08	1183.57	1649.48	397.07	1861.55	3396.08	803.98	1851.8	478.51	964.24	1439.53
FBgn0000043	21.85	26.39	8.22	12.09	25.91	28.86	37	27.97	11.58	20.58	58.59	218.45	16.18	20.21	12.28	8.83	8.41	16.25	7.5	21.16	38.85	104.43	17.9	35	6.09	22.1	374.06	23.91	207.59	28.22	26.54	783.98	435.03	111.43	82.61	46.85	303.58	310.18	196.32	270.38	73.89	149.37	342.6
FBgn0000044	186.02	199.51	26.86	39.76	8.5	8.95	51.96	52.42	2188.73	3985	194.42	165.47	558.71	489.18	15.79	21.1	114.58	192.76	35.05	30.81	1003.03	1589.99	256.67	306.64	929.15	2556.62	96.24	155.14	35.18	442.65	491.64	53.78	96.37	3606.62	38.9	108.54	17.94	629.66	15912.1	1371.58	289.75	192.04	1393.41
FBgn0000045	23.62	14.62	6.15	4.8	39.26	21.15	175.9	188.06	13.88	2.96	0.64	0.38	0.58	0.09	0.86	0.88	32.47	2.69	21.1	5.46	45.43	2.33	304.5	157.95	20.06	0.77	1.13	0.33	0.19	0.34	0.2	0.1	0.37	0	0.41	0.07	0.01	0.02	0.04	0.55	282.26	60.07	0.18
FBgn0000046	31.84	28.38	14.45	12.22	2.33	1.76	26.34	29.74	369.1	1054.19	48.26	46.71	23.7	27.01	4.35	2.82	44.73	63.12	10.72	7.2	82.37	100.26	102.35	83.36	93.15	446.79	259.79	29.15	3.7	153.93	196.91	6.03	20.41	1142.58	5.96	16.87	1.5	75.64	1513.58	343.34	150.34	57.94	127.62
FBgn0000047	12.51	9.58	4.23	5.5	11.75	1.33	514.02	612.58	30.39	7.51	0.01	0.07	0.37	0.24	0.71	0.1	0.92	0.49	20.3	8.73	4.29	3.41	86.87	198.95	0.64	2.7	0.29	0.11	0.05	0.89	0.1	0.13	0	0.03	0	0.01	0.01	0.04	0.03	0.54	43.14	23.44	0.05
FBgn0000052	35.3	25.03	44.42	39.18	4.25	6.15	10.07	14.58	9.82	5.86	6.46	6.2	3.47	6.01	8.85	6.9	65.51	40.69	9.38	8.46	85.15	48.89	35.48	33.4	4.35	6.25	12.83	6.81	49.74	30.77	33.46	19.8	6.35	3.63	9.38	45.52	9.78	15.25	5.66	20.33	23.21	37.04	31.14
FBgn0000053	60.39	47.73	77.49	54.26	7.43	8.83	19.01	30.9	34.4	20.3	8.65	6.21	21.93	28.9	7.62	8.27	73.96	84.98	23.02	15.38	115.99	88.75	46.17	59.98	17.92	21.63	5.94	23.31	71.58	49.89	59.96	45.13	15.65	10.3	17.12	93.16	24.7	24.14	13.62	39.27	38.37	59.55	91.68
FBgn0000055	6611.39	4319.88	6152.15	4437.56	1201.42	1410.67	2002.92	2257.32	9966.78	8378.41	149.59	145.18	427.11	822.52	4369.86	4709.23	13337.5	8120.84	2048.04	1037.92	18591.5	7384.94	7364.85	5164.19	2984.18	2130.09	81.94	114.93	487.86	3310.34	6515.33	22.93	106.7	45.6	2082.08	4211.92	180.85	135.02	240.48	501.18	4832.46	1727.49	1339.64
FBgn0000056	214.24	133.53	73.94	59.09	26.08	29.16	34.98	42.32	170.84	134.47	2.32	2.94	7.52	13.86	71.38	98.18	1588.99	776.93	37.16	17.56	19.99	9.31	133.16	90.58	63.73	41.09	1.69	2.54	8.98	103.34	234	0.54	1.75	0.75	33.1	81.01	2.76	2.54	5.19	5.84	57.06	31.45	21.25
FBgn0000057	8.3	7.82	9.64	8.68	10.52	9.81	7.78	8.07	10.18	7.13	8.5	5.94	7.57	8.17	13.29	11.15	17.82	10.53	6.68	6.08	30.2	20.3	12.67	10.15	7.24	8.06	36.38	7.99	19.35	10.15	12.83	9.69	4.02	7.51	12.71	10.46	9.91	9.52	5.52	9.33	15.92	13.75	11
FBgn0000061	0.46	0.34	0.08	0.15	0.02	0	0.08	0.1	0.01	0.05	0.01	0	0	0.02	0	0.01	0	0.12	0.02	0.01	0	0.26	0.2	0.18	0.72	1.35	0	0	0	1.51	0.84	1.34	3.04	0.17	0	0.03	0.18	0.38	1.91	4.66	0.65	0.46	2.31
FBgn0000063	0.7	0.79	0.65	0.45	1.84	1.65	1.17	0.76	0.44	0.7	0.18	0.23	0.31	0.27	0.26	0.36	0.06	0.74	0.12	1.59	0.48	6.99	0.22	1.05	0.22	0.74	9.45	0.05	23.3	0.26	0.33	11.76	0.48	0.32	0.2	0.2	0.4	2.48	1.68	1.4	1.78	11.95	1.6
FBgn0000064	470.13	426.93	432.45	381.36	411.71	375.24	684.05	801.63	670.16	378.36	293.99	176.71	427.26	431.34	532.79	447.96	1088.67	771.73	623.36	314.3	2026.16	1147.97	1946.24	1565.58	580.96	666.47	390.72	134.38	131.41	506.46	637.2	461.02	63.09	195.52	164.8	674.39	394.09	231.58	2384.26	212.45	1247.62	564.58	412.93
FBgn0000071	0.47	0.6	0.05	0.18	1.01	1.39	1.6	2.24	0.18	1.12	0.06	0.05	0.08	0.08	0.08	0.07	0	0.06	0.02	0.03	0.04	0.34	0.22	0.63	0.02	1.48	0.33	0	0	0.05	0.59	140.86	28.75	6.02	4.15	28.1	4.09	18.36	12.01	20.6	0.03	4.05	67.89
FBgn0000075	3.93	5.31	0.55	0.76	0.8	0.61	0.35	0.15	8.3	14.04	0.49	0.03	7.51	7.99	0.65	1.91	0.07	0	0.43	4.86	0.09	2.11	0.16	1.02	8.21	14.79	1.98	1.15	9.59	0.51	0.58	0.45	0.05	9.91	0.36	0.13	0.31	1.84	6.06	1.47	1.8	10.87	1.27
FBgn0000077	8.41	9.33	9.22	10.16	12.77	14.76	9.53	9.6	8.73	9.82	6.79	6.08	6.1	6.82	8.41	8.22	11.57	10.69	4.7	5.99	9.84	9.21	7.93	9.02	10.16	8.44	1.69	7.47	22.94	10.18	10.11	8.11	8.4	7.37	8.09	3.02	6.25	8.5	3.86	6.52	5.82	16.51	6.42
FBgn0000078	42.47	38.38	44.84	39.6	11.04	3.74	203.77	94.8	95.81	124.44	9337.7	3737.2	13.92	3.89	55	1.59	36.11	11.98	203.08	13.56	46.14	34.07	308.39	272.98	2.08	8.22	60.19	3.36	0.74	9.32	3.1	0.23	483.96	0.03	2.75	0.25	0.17	4.26	0.25	0.95	1025.22	388.53	70.83
FBgn0000079	16.27	34.49	19.95	40.24	11.69	2.66	264.04	122.57	127.16	158.74	10038.6	3583.06	13.93	3.38	64.45	1.53	41.57	10.21	311.64	17.5	41.47	36.44	340.82	321.72	2.55	8.4	80.11	2.69	0.67	24.43	3.06	0.38	192.73	0.05	4.49	0.14	0.11	3.84	0.18	0.38	905.38	285.25	32.74
FBgn0000083	235.6	240.41	125.76	115.24	86.44	100.81	187.26	174.5	925.89	1135.29	52.1	57.01	540.93	633.74	262.94	282.74	58.44	65.15	98.03	87.1	121.06	129.79	129.07	134.48	760.94	1246.32	97.63	119.65	127.18	276.85	248.94	215.32	86.11	1041.21	503.7	100.39	368.41	568.8	327.93	201.83	194.59	148.04	223.62
FBgn0000084	99.6	107.73	87.38	107.01	111.76	136.55	178	143.68	72.65	79.47	27.81	23.14	65.25	80.7	6.57	8.4	42.36	50.32	39.25	30.92	99.5	65.35	61.13	62.2	73.82	116.51	47.78	67.93	60.12	46.18	45.56	39.99	12.22	30.45	1.71	7.6	23.68	123.47	27.64	21.09	75.5	68.45	25.84
FBgn0000092	2.51	1.47	4.13	2.82	0.74	0.7	1.4	1.04	1.94	2.33	0.73	0.35	0.59	0.46	0.4	0.06	1.23	0.75	0.43	0.15	1.5	0.55	3.62	3.62	33.44	1.35	0.06	0.06	0	0.37	0.11	0.54	0.13	0.24	0.23	0.01	0.2	2.78	0.2	0	2.59	0.92	0.17
FBgn0000094	0.79	0.91	7.7	0	1.9	0.29	0.28	1.24	5.11	0	0	0	202.05	0.03	4.27	0	87.81	0	2.04	0	59.85	0.44	450.94	0.47	121.73	426.16	283.51	27321.8	0	0	0	0	0.15	194.04	0.16	0	0	0	0	0	2071.79	0.44	0
FBgn0000097	13.03	12.66	9.1	8.68	8.71	8.9	7.94	7.22	19.76	16.24	20.6	9.75	8.15	6.6	12.3	11	17.75	17.41	3.5	4.28	17.08	24.81	6.51	8.19	7.13	9.2	2.39	2.61	32.74	24.46	27.44	17.11	7.83	4.1	4.46	1.5	0.56	17.61	3.91	12.91	10.68	23.05	4.84
FBgn0000100	406.66	526.95	458.82	894.06	436.16	496.94	395.7	356.28	769.26	951.8	463.44	654.52	573.56	774.22	612.66	780.74	689.33	1180.08	364.86	424.3	3181.59	3427.46	510.72	942.47	715.19	939.05	165.99	783.83	1354.43	829.88	847.21	1207.45	559.15	923.49	730.39	855.52	1165.82	1368.59	1021.14	492.04	461.69	1078.4	886.74
FBgn0000108	130.92	114.45	64.8	44.92	177.46	163.59	76.94	62.93	1.51	1.48	1.93	0.88	0.26	0.11	0.19	0.21	0.95	0.5	1.12	0.62	0.76	0.89	4.82	3.31	0.25	0.63	0.92	0.17	0.85	0.45	1.27	113.44	0.22	0.6	0.13	0.09	0.28	0.49	2.62	6.08	31.01	11.03	2.24
FBgn0000109	25.24	21.05	11.51	14.79	8.3	10.36	7.6	6.44	18.18	20.34	18.48	23.87	25.15	29.03	35.6	42.73	39.19	26.86	9.13	9.44	34.45	23.42	18.3	19.01	23.62	20.18	7.76	11.12	36.66	23.07	20.18	12.66	17.26	27.5	42.32	29.14	28.6	14.04	15.85	26.63	18.95	32.68	19.86
FBgn0000114	24.81	25.12	32.01	30.11	21.49	19.32	19.36	12.95	13.44	18.62	0.28	0.16	58.3	65.33	3.54	5.14	53.3	54.9	6.29	38.44	76.06	105.66	25.82	55.5	44.34	57.38	258.37	0.58	585.18	17.54	25.4	13.18	0.08	139.29	0.34	10.57	0.91	0.6	1.28	25.67	61.67	328.29	6.96
FBgn0000115	34.55	34.38	19.65	22.14	20.66	22	19.6	17.9	33.44	44.89	31.65	33.72	28.88	31.85	47.27	46.09	21.41	18.8	28.56	36.42	45.93	31.83	20.69	21.61	45.96	44.4	32.66	56.32	80.49	28.13	28.66	55.85	27.37	40.8	53	31.16	108.82	45.06	30.07	20.91	35.76	62.04	40.12
FBgn0000116	727.43	642.51	731.34	648.9	967.17	899.4	1059.94	1211.87	1319.86	1196.64	803.6	797.57	1711.83	1851.14	199.23	240.9	149.53	119.92	163.21	61.28	600.58	385	1104.47	416.89	1193.86	1381.58	161.71	107.38	110.63	414.71	325.06	741.7	295.52	2742.58	620.74	54.12	93.27	309.98	7002.53	579.69	958.05	366.7	1000.49
FBgn0000117	89.28	82.16	105.86	101.14	162.68	163.31	90.03	78.06	97.45	88.06	63.05	56.66	71.06	73.5	81.82	74.49	36.25	37.1	48.48	54.56	83.13	125.43	39.57	48.6	70	73.9	37.59	49.56	182.68	63.17	57.52	261.44	73.36	81.51	71.08	24.27	84.69	133.16	66.23	93.15	64.48	129.55	82.12
FBgn0000119	14.42	13.24	16.41	12.1	20.71	19.06	10.38	9.13	14.3	9.45	14.92	7.03	8.58	9.35	14.27	10.54	8.69	9.28	16.94	16.02	8.6	12.69	6.56	7.64	5.25	6.01	10.08	3.49	20.23	18.89	15.07	34.39	6.16	8.98	8.67	4.4	18.72	27.21	13.48	12.4	11.84	15.89	7.85
FBgn0000120	3293.8	2659.09	15294.1	12345.5	21.66	38.65	4.62	0.69	19.68	51.12	0.24	0.02	0.04	0.02	1.3	1.55	0.29	0	30.76	22.98	0.73	0.22	4.58	1.71	0.17	3.76	31.76	0.03	2.05	3.26	0.06	0.12	0.37	1.41	0	0.03	0	0	1.37	0.67	495.68	178.95	0.28
FBgn0000121	3882.66	3320.86	18462.5	15828.9	39.01	75.76	6.1	1.18	27	64.24	0.16	0.14	0.1	0.1	0.71	1.9	0.18	0.12	41.79	32.32	0.33	0.32	6.07	2.14	0.73	4.32	1.64	0.01	3.06	8.17	0.18	0.04	0.4	1.79	0	0	0.01	0.46	0.14	0.05	629.46	229.45	0.11
FBgn0000137	0.02	0.02	0	0.02	0.05	0.02	0.01	0	0	0.04	0.01	0.08	0	0.01	0	0	0.21	0.05	0	0	0.3	0.05	0.03	0.08	0	0.08	0	0	0	0	0.2	33.43	0.01	0.02	0	0.04	0.05	0	0.52	0.45	0	0.16	1.09
FBgn0000139	16.63	17.49	18.56	22.32	12.44	14.05	12.78	10.84	33.27	26.6	11.83	14.08	20.1	20.5	12.45	14.3	15.89	16.57	6.07	5.36	21.17	22.83	14.6	16.46	23.08	19.77	12.27	15.33	24.69	15.25	15.27	33.09	11.17	15.47	6.51	3.58	7.49	21.98	6.96	9.63	13.91	21.62	10.34
FBgn0000140	0.11	0.14	0.08	0.21	0.4	0.23	0.74	0.32	0.2	1.02	0.17	0.28	0.3	0.32	0.49	0.8	0.18	2.41	0.32	5.54	0.61	28.13	0.46	3.17	0.07	1.71	25.07	0.04	88.49	0.43	0.43	33.42	1.06	0.59	0.22	0.52	0.96	5.26	5.41	3.55	4.11	46.4	2.63
FBgn0000146	0.47	0.16	0.34	0.16	1.21	0.86	1.27	0.76	0.2	0.8	0.05	0.08	0.18	0.34	0.99	1.71	0.14	1.33	0.43	3.28	2.92	9.2	0.59	4.07	0.26	1.07	12.59	0.05	49.01	0.25	0.34	1.65	0.05	0.1	0.07	0.73	0.06	0.2	0.16	5.09	1.83	27.43	0.78
FBgn0000147	0.68	0.89	1.54	1.42	2.04	1.99	2.26	1.92	0.98	1.96	0.1	0.31	0.44	0.37	1.08	0.71	0.88	1.09	0.3	5.34	1.06	19.89	0.92	3.11	0.28	1.74	48.56	0.14	54.99	1.62	0.34	17.61	0.75	0.44	0.27	0.53	0.61	3.65	3.33	2.59	9.45	28.22	3.87
FBgn0000150	975.58	1223.84	908.04	1123.4	246.42	299.08	393.05	385.74	625.48	943.06	412.09	692.88	736.71	830.21	1281.8	1458.81	3201.87	3041.94	306.4	429.91	4014.34	1838.49	1024.1	1127.85	790.06	1055.7	591.09	997.79	3984.48	1542.73	1797.1	2019.3	427.22	1042.02	935.11	1143.2	2120.39	1449.63	1329.96	456.96	1410.09	3172.4	892.01
FBgn0000152	3.76	4.38	2.13	1.68	4.15	3.16	5.27	4.82	9.43	7.72	2.21	1.32	3.58	5.48	5.9	5.69	1.71	1.4	0.73	1.32	5.02	8.7	3.43	3.25	6.16	8.76	1.68	6.63	12.62	3.36	3.84	8.16	1.74	16.46	8.54	3.13	16.4	21.95	13.69	7.79	5.13	8.4	6.72
FBgn0000153	74.95	71.28	215	178.75	13.66	13.63	19.58	30.07	14.12	6.4	0.12	0.02	0.34	0.35	0.21	0.02	1.28	0.19	12.66	3.62	2.2	0.93	79.15	66.33	2.49	5.17	0.58	0.74	0.18	0.95	0.95	0.14	0.1	1.63	0.03	0.01	0.07	34.92	5.19	1.56	49.78	19.57	3.32
FBgn0000157	11.6	8.1	5.3	3.72	8.09	7.68	4.44	3.61	0.54	0.36	0.04	0.04	0.01	0.06	0.05	0.09	0.46	0.39	0.33	0.16	0.68	0.54	1.8	1.53	0.43	1.48	0.5	0.01	0.08	0.54	1.12	15.12	0.24	0.28	0.01	0.1	0.7	1.65	6.88	4.59	4.26	1.75	3.04
FBgn0000158	0.12	0	0.01	0.05	0.1	0.05	0.29	0.02	0.05	0.57	0	0	0.09	0.12	0.16	0.13	0	1.16	0.15	1.9	0	2.54	0.12	1.15	0.04	0.65	3.46	0.01	36.01	0.64	0.05	1.42	0.04	0.02	0.04	0.14	0.03	0.16	0.15	0.19	0.62	14.15	0.31
FBgn0000163	13.6	12.05	21.28	17.3	2.65	3.66	4.71	4.73	50.02	29.53	29.7	8.03	19.4	19.81	10.88	10.25	4.19	4.01	19.42	15.19	8.81	12.33	10.19	11.78	21.52	22.07	7.58	5.05	24.06	25.47	20.21	16.46	7.69	15.1	13.04	0.46	10.5	23.49	5.21	41.91	15.04	19.28	5.15
FBgn0000166	0.03	0.17	0.04	0.09	0.26	0.16	0.34	0.01	0	0.67	0	0.02	0.16	0.07	0	0.68	0	1.3	0.14	4.92	0	22.69	0.06	2.88	0.05	0.86	0.35	0	88.44	0.09	0.28	0.02	0	0	0.02	0.02	0.01	0	0	0.08	0.12	43.45	0.02
FBgn0000173	86.9	75.65	127.44	115.1	80.95	86.19	90.49	72.9	82.3	101.88	57.83	72.96	72.04	83.14	87.81	84.49	43.49	33.8	32.2	41.92	92.12	88.05	50.19	54	91.79	84.98	38.25	31.62	159.7	38.29	37.81	169.28	312.13	173.45	197.68	46.37	129.05	122.71	96.22	92.76	56.08	121.42	160.52
FBgn0000179	8.03	8.09	5.65	4.69	7.24	7.96	1.42	1.2	0.1	0.15	0	0	0.02	0.04	0.49	0.31	0.17	0.1	0.06	0.06	0.13	0.13	0.33	0.32	0.17	0.38	0.37	0.02	0.11	0.36	0.6	24.56	0.07	0.27	1	0.55	0.55	5.45	2.62	1.36	2.06	1.08	1.29
FBgn0000180	2.96	2.49	1.28	0.92	8.06	8.33	9.86	11.82	0.13	0.2	0.54	0.74	0.1	0.11	0.28	0.28	0.47	2.57	0.15	0.08	2.48	3.38	0.79	0.86	0.04	0.36	1.12	0.06	0.38	0.35	0.34	14.1	5.75	0.31	0.02	0.15	0.35	4.73	2.62	10.1	1.1	1.28	2.84
FBgn0000181	192.41	207.67	240.94	297.22	224.65	215.31	249.46	239.91	347.86	437.16	143.76	229.32	275.09	287.95	255.5	271.02	294.05	420.74	91.3	125.47	535.34	539.06	191.68	282.85	311.64	402.85	270.35	332.54	863.69	317.92	329.99	581.68	174.17	410.28	212.26	164.02	287.85	426.39	344.33	268.53	216.64	545.34	267.75
FBgn0000182	0.17	0.19	0.16	0.57	0.63	0.53	1.99	0.14	0.46	2.99	0.06	0.07	0.6	0.84	1.5	1.81	1.36	6.72	1.03	18.38	0.76	51.67	1.39	8.75	0.3	4.21	106.65	0.13	240.2	1.56	1.1	0.02	0	0.03	0	0.25	0.01	0.03	0.01	0.89	17.9	136.91	0.43
FBgn0000183	27.55	23.28	26.4	18.85	32.94	29.06	40.26	35.24	23.7	25.78	23.43	23.56	26.08	30.92	32.96	31.15	12.16	17.63	15.27	20.82	24.55	36.47	12.35	15.26	12.31	16.13	18.36	13.21	81.51	34.09	28.87	25.87	21.99	36.87	37.14	2.89	13.65	40.03	18.19	90.52	21.16	52.31	17.4
FBgn0000206	37.42	33.36	185.04	128.24	0.38	0.59	0.21	0.12	0.32	0.6	0.01	0	0	0.01	0	0.08	0	0	0.46	0.3	0.13	0.02	0.17	0.1	0.02	0.1	1.52	0.01	0	0	0	0.12	0.01	0.02	0	0.01	0	0.01	0.02	0	7.43	2.72	0.06
FBgn0000212	10.64	8.99	5.06	4.54	10.34	9.42	5.44	5.36	8.6	5.42	5.81	3.44	5.78	5.59	13.49	12.47	11.17	13.26	5.09	4.82	11.04	30.61	4.03	4.88	5.57	5.97	3.57	4.29	43.6	24.35	22.36	30.9	3.01	5.31	9.85	2.76	11.13	17.36	6.77	28.51	9.88	30.94	5.33
FBgn0000216	0.13	0.41	0.17	0.07	0.04	0.04	0	0	0	0.48	0	0	0	0.01	0	0	0	0	0	0	0	0	0	0	0	0.51	0.29	0	0	0	0.83	36.51	0.51	0.47	0	0.36	0.91	1.27	6.93	0.34	0	4.1	7.57
FBgn0000221	3.3	2.59	6.11	4.51	7.08	6.94	5.82	6.6	3.3	4.43	2.89	3.44	2.45	2.48	2.9	3.21	2.51	3.27	1.91	3.16	3.34	4.62	2.89	2.94	2.8	3.4	7.57	3.28	10.43	5.31	4.35	6.37	3.64	3.77	4.04	2.43	3.89	7.34	3.73	5.84	3.17	7.34	3.47
FBgn0000227	0	0.05	0	0.02	0.01	0.01	0.03	0	0	0.02	0	0	0	0	0	0	0	0	0	0	0	0.21	0	0	0	0.16	0	0	0	0	0	0	0	0	0	0	0.01	0.01	0	0	0	0.29	0
FBgn0000228	16.61	13.98	17.63	14.78	25.5	24.22	16.7	15.94	46.85	43.7	10.9	8.67	15.58	18.39	9.25	9.16	14.54	14.57	9.01	9.68	12.95	14.02	11.07	11.49	21.42	19.85	3.53	19.54	45.1	18.49	16.74	17.77	13.61	13.78	9.62	4.94	8.17	16.91	6.81	15.49	13.82	31.28	8.03
FBgn0000229	79.52	63.04	106.74	74.64	151.7	140.83	157.44	165.16	39.64	33.36	36.31	41.61	28.02	33.01	51.36	57.48	14.32	12.13	17.56	13.62	14.78	12.3	24.52	22.04	31.04	32.77	29.86	16.47	17.4	18.46	18.41	118	37.02	44.03	48.97	12.23	26.17	46.52	28.25	25.68	35.09	26.95	33.89
FBgn0000233	0.53	0.45	0.04	0.02	0.35	0.46	0.57	0.39	0.02	0.06	0	0	0.01	0.04	0	0.02	0	0	0.02	0.01	0	0.08	0.17	0.12	0.01	0.02	0.05	0	0.09	1.06	0.87	4.12	0.03	0.02	0	0	0.08	0.08	0.96	0.43	0.31	0.43	0.27
FBgn0000239	32.02	31.97	38.18	40.24	29.26	28.29	25.23	22.49	36.02	32.48	20.68	21.42	23	27.45	36.98	38	43.08	47.76	15.57	21.15	54.21	59.03	30.64	44.91	20.46	27.02	56.72	15.81	117.61	36.09	40.09	58.1	20.24	27.53	80.35	43.04	28.45	38.8	20.07	35.08	32.23	75.24	30.21
FBgn0000241	9.88	7.43	28.95	26.7	0.22	0.17	0.15	0.12	0.15	0.13	0.19	0.28	0.07	0.12	4.21	9.44	0	0.15	0.08	0.06	0.15	0.48	0.16	0.27	0.01	0.07	1.19	0	0	0.74	0.1	0.11	7.27	0.74	66.67	1.43	0.05	0.44	0.01	7.72	1.91	0.82	9.71
FBgn0000244	29.97	29.81	35.53	34.18	10.33	11.94	18.36	18.62	110.12	80.21	40.08	26.12	68.8	65.86	59.25	51.97	25.86	27.31	43	30.35	72.38	57.06	31.76	30.28	64.67	61.8	6.31	31.14	8.44	46.32	44.24	10.89	16.74	46	10.18	6.16	21.8	53.24	28.78	14.39	35.75	19.78	12.81
FBgn0000246	1.72	1.31	1.67	1.23	2.69	2.38	2.03	1.48	2.32	2.08	0.67	0.63	0.89	0.92	1.19	1.12	0.85	0.88	0.9	4.14	0.27	0.99	0.92	2.84	0.99	1.51	3.8	0.77	40.62	2.31	2.33	3.87	0.81	1.13	1.02	0.4	1.23	1.96	0.86	2.41	1.44	20.21	0.99
FBgn0000247	12.51	11.03	13.52	9.82	19.85	18.36	13.32	11.32	10.62	8.38	9.58	5.66	6.85	8.22	10.9	9.38	7.85	9.09	5.79	6.2	16.25	29.61	7.8	8.35	6.14	6.34	12.79	4.52	24.5	10.6	10.07	20.31	5.49	6.23	7.99	3.12	6.65	8.23	6.32	8.99	12.65	17.73	4.51
FBgn0000250	61.79	64.74	48.97	46.28	41.16	41.55	36.52	31.85	247.02	263.89	65.4	33.66	55.3	67.98	36.15	38.07	71.96	68.68	30.71	46.91	75.94	95.24	57.33	63.22	106.19	143.78	25.52	23.49	153.16	138.09	89.14	46.47	29.87	45.27	43.89	21.31	78.67	53.68	62.26	64.34	59.24	115.71	41.92
FBgn0000251	0.28	0.13	0.06	0.22	0.82	0.49	1.23	0.31	0.16	1.71	18.85	21.18	12.39	14.3	212.2	181.95	0.73	6.92	0.52	6.08	1.41	27.29	2.16	5.42	17.18	14.31	23.43	0.14	110.56	0.71	1.14	0.11	24.73	2.82	127.19	0.54	0.01	0.53	0.6	5.87	14.19	63.59	11.75
FBgn0000253	717.27	598.35	1683.76	1138.59	487.97	445.51	541.7	462.82	188.81	225.53	372.45	457.49	154.91	175.27	237.99	237.73	154.63	100.48	72.08	107.24	152.82	137.49	157.29	152.01	131.89	184.67	454.39	114.35	403.53	286.13	312.79	406.09	144.31	210.6	199.34	125.63	233.45	308.34	206.35	243.75	365.99	353.76	213.2
FBgn0000256	16.19	14.23	21.08	13.77	22.78	20.22	18.82	15.68	6.97	3.16	57.94	25.29	19.51	20.46	11.35	10.63	28.08	16.72	2.36	2.48	27.44	20.53	12.87	9.08	20.53	24.78	185.58	2.98	14.18	11.21	13.32	10.69	31.8	10.99	5.66	4.49	0.85	5.19	3.46	11.04	46.99	15.74	9.31
FBgn0000257	7.57	7.12	9.26	8.2	21.73	17.82	11.84	13.08	7.86	8	6.06	5.76	6.48	6.89	7.73	7.75	5.14	5.42	3.63	4.92	6.57	8.91	4.55	6.04	6.24	7.44	4	4.36	17.26	5.41	5.9	15.64	7	7.88	8.47	3.49	7.54	8.26	5.12	13.29	5.34	11.11	5.7
FBgn0000259	47.63	47.35	37.82	35.76	63.81	63.9	57.18	50.68	43.65	46.66	32.22	44.72	33.09	36.43	39.55	46.79	31.9	41.03	16.78	28.68	30.5	36.7	29.14	39.7	31.29	40.93	40.29	37.12	156.26	96.86	96.39	114.07	42.88	56.42	43.8	32.59	59.91	77.22	51.74	88.69	35.91	88.54	48.23
FBgn0000261	165.27	130.24	111.09	86.64	29.68	38.89	44.08	55.44	345.02	197.06	238.03	128.8	47.86	50	1057.96	958.01	984.55	577.52	55.12	23.36	1483.12	784.84	659.24	448.21	256.83	133.56	133	24.82	43.45	76.83	63.33	42.08	186.74	47.66	646.75	359.69	61.93	198.56	140.65	119.33	457.95	169.11	262.53
FBgn0000273	70.63	59.78	48.26	30.98	108.89	96.34	51.04	47	26.08	21.8	29.96	18.63	43.88	52.27	34.6	33.85	23.56	17.05	25.35	34.85	35.77	35.96	25.77	21.83	24.26	34.57	7.92	23.23	30.86	55.27	53.09	81.8	18.44	35.05	35.62	7.08	53.8	75.96	69.89	40.67	41.47	32.29	23.39
FBgn0000274	0.13	0.11	0.1	0.01	0.05	0.04	0.05	0.18	0.29	0.15	0	0	0.01	0.02	0.86	0.01	2.13	0.27	0.21	0.34	1.03	0.5	0.88	0.19	0.08	0.49	110.54	0.07	4.03	0.24	0	0.07	0	0.01	0	0.22	0	0	0.01	0.46	14.96	2.35	0.63
FBgn0000276	339.93	140.28	18.14	94.16	1.09	14.96	8.01	6.09	1.19	1.16	0.5	2.45	6.22	14.61	2.44	6.74	28.47	44.31	1.78	0.49	19.98	56.62	82.81	37.88	36.39	16.94	47.23	855.15	9.37	463.61	32.18	0.84	0.53	4.35	1.63	0.64	2.05	15.18	1.38	5.52	533.39	30.55	2.48
FBgn0000277	352.07	151.74	10.28	59.54	1.08	13.33	4.36	4.22	1.52	0.4	0.18	0.11	0.71	6.77	1.72	2.98	13.55	8.73	0.72	0.38	7.32	38.13	9.62	20.24	1.29	3.85	5.33	25.34	1.95	167.44	3.57	1.49	1.07	1.03	1.31	0.07	0.72	11.18	0.71	10.93	100.4	12.16	1.84
FBgn0000278	25.75	28.56	1.52	8.04	0.52	1.52	0.94	0.13	0.34	1	0	0	0.13	0.58	0	0.45	1.95	1.13	0.25	0.26	0.18	3.96	1.87	5.05	0.22	1.91	0.95	0.58	0	30.89	0.9	1.23	0	2.46	0.3	0.22	0.34	4.45	2.23	0	4.48	1.43	0.68
FBgn0000279	100.53	37.9	3.68	22.74	0.65	6.14	18.14	3.82	4.46	4.42	0.07	0.19	0.05	1.43	2.19	2.94	1.02	5.34	86.86	51.54	6.17	31.74	6.37	15.5	0.23	1.55	3.05	0	0	20.15	3.05	10.48	0	2.96	1.97	3.04	271.85	5.17	4.98	0	14.03	5.65	10.1
FBgn0000280	1.95	0	0	0	0	0	0	0	0	0	0	0	0	0	0	0	0	0	0	0	0	0	0	0	0	0	0	0	0	0	0	0	0	0	0	0	0	0	0	0	0	0	0
FBgn0000281	0.74	0	0	0.25	0	0	0	0	0	0	0	0	0	0	0	0	0	0	0	0	0	0	0	0	0.38	0	0	0	0	0	0	0	0	0	0	0	0	0	0	0	0	0	0.26
FBgn0000283	17.54	15.97	14.68	12.32	32.42	30.34	14.68	12.79	20.45	14.54	16.31	12.57	11.36	13.54	16.12	15.77	12.58	16.36	8.8	13.71	13.03	20.92	11.05	15.93	11.3	13.4	8.84	8.89	83.99	24.63	23	85.62	12.76	15.14	12.72	8.18	27.05	29.89	16.42	24.83	13.86	53.78	14.51
FBgn0000286	17.41	14.94	9.98	8.66	17.89	15.91	11.26	10.72	13.66	10.89	8.05	4.51	6.37	6.12	9.12	7.7	40.13	31.04	4.58	4.82	22.59	24.81	12.05	12.23	7.08	7.8	4.44	5.09	19.88	34.44	35.84	10.96	6.51	7.94	6.87	6.96	7.16	11.19	8.79	35.2	14.59	16.51	6.47
FBgn0000287	3.32	2.79	7.04	3.97	4.79	3.94	3.26	3.7	0.41	0.11	0.01	0	0.79	0.51	0.56	0.02	2.54	0.45	0.32	0.1	4.88	0.62	1.12	1	0.07	0.28	36.33	0.1	0.02	0.02	0.18	9.73	0.08	1.07	0	0.09	0.4	15.47	1.37	1.28	7.74	0.69	0.89
FBgn0000289	33.15	28.33	32.25	25.98	71.2	67.31	34.1	29.48	19.84	16.04	15.01	10.49	14.84	16.56	14.5	14.62	14.26	19.32	12.47	16.69	21.91	57	13.28	18.64	11.65	15.72	15.32	13.26	76.07	41.83	37.92	74.5	9.58	11.74	9.02	5.73	26.02	25.38	15.31	28.77	20.4	50.94	11.74
FBgn0000299	32.96	45.46	7.34	14.6	22.89	32.52	47.96	39.84	9.01	9.46	2.15	1.48	2.72	6.06	4	2.66	76.56	243.36	9.64	9.49	85.99	251.33	23.51	48.91	6.64	17.18	9.43	1.28	41.2	134.89	173.04	31.11	2.33	11.93	13.11	311.01	37.9	33.62	38.83	89.74	34.14	52.26	28.68
FBgn0000303	29.52	23.91	14.21	9.75	72.95	65.42	19.14	15.74	0.28	0.47	0.22	0.31	0.01	0.03	0.04	0.21	0.05	0.06	0.28	0.11	0.05	0.16	1.34	0.84	0.06	0.24	2.13	0.01	0.04	0	0	17.74	0.66	0.08	0.01	0.07	0.07	0.13	0.6	1.18	6.26	2.02	0.48
FBgn0000307	15.54	12.85	9.46	7.06	21.77	19.77	12	9.21	12.1	9.43	7.17	4.46	6.96	7.17	8.13	6.92	10.91	12.8	5.28	7.33	7	9.75	5.79	7.32	5.57	7.1	5.7	3.35	60.1	25.6	24	33.64	9	8.58	5.86	2.33	9.27	19.31	6.9	23.19	11.39	37.74	5.38
FBgn0000308	140.06	141.18	130.71	113.63	116.26	112.3	89.6	78.44	360.58	461.62	213.89	329.55	136.18	117.3	151.81	162.82	177.09	177.65	94.3	95.66	160.91	146.86	115.94	110.29	235.09	342.44	160.28	105.95	329.42	377.13	374.41	616.92	541.48	331.81	291.55	161.48	475.84	517.69	436.15	1127.34	145.92	252.7	476.84
FBgn0000316	17.96	20.98	13.34	18.98	25.37	30.32	24.67	19.34	23.04	23.48	11.57	14.43	15	17.91	18.47	21.66	16.27	21.55	10.9	16.02	17.68	22.42	12.61	19.43	14.74	21.53	8.1	9.62	84.18	22	19.93	41.88	13.74	22.5	17.33	15.17	26.92	37.4	15.01	20.64	13.74	53.55	16.59
FBgn0000317	9.58	8.29	12.07	9.79	2.86	2.76	3.99	3.66	14.04	10.81	9.93	7.02	14.63	16.98	37	36.82	11.25	13.01	6.16	6.94	15.84	24.25	8.36	8.39	11.03	14.91	4.05	8.02	35.84	13.92	14.87	8.39	7.46	24.14	11.27	5.42	9.66	13.87	6.43	7.1	11.92	24.18	5.41
FBgn0000318	131.13	146.56	139.39	141.3	60.32	65.42	67.78	65.7	288.1	404.97	253.79	253.01	103.15	98.98	332.09	265.69	129.01	144.45	72.47	67.36	135.93	97.47	79.84	75.5	159.84	164.9	236.52	47.27	220.74	156.18	154.46	135.88	128.27	158.87	461.33	60.89	96.29	180.65	112.12	543.22	155.11	181.29	141.49
FBgn0000319	90.06	88.99	89.96	81.36	111.82	108.04	93.07	85.4	112.16	88.34	109.61	92.4	117.9	123.31	136.35	130.07	53.78	61.84	59.21	64.85	148.79	195.98	63.26	76.25	107.65	126.22	49.15	54.64	168.66	85.23	77.56	161.03	147.22	121.11	174.81	76.81	211.77	156.2	70.89	397.15	84.89	133.01	98.54
FBgn0000320	14.78	12.67	52.9	40.75	2.4	2.25	0.78	0.66	0.3	0.55	0.01	0	0.02	0.06	0.18	0.07	0.1	0.99	0.22	0.58	0.54	0.64	0.83	1.75	0.14	0.22	14.54	0.08	9.34	0.04	0.2	23.69	0.05	0.1	0.36	0.51	0.1	0.94	2.24	2.12	5.24	5.74	3.33
FBgn0000326	8.43	9.41	9.2	9.9	8.16	8.53	8.85	7.44	15.71	17.74	8.59	12.96	10.15	9.93	8.15	6.59	11.75	15.37	3.1	2.51	15.73	10.97	11.97	12.42	17.54	12.81	1.98	1.54	12.33	6.41	7.15	9.97	16.36	10.25	15.61	15.97	4.48	9.55	9.41	10.23	8.12	10.26	13.06
FBgn0000330	11.79	13.99	17.27	17.33	17.72	20.52	17.28	14.27	12.8	13.75	5.79	7.69	11.44	13.75	6.06	7.64	5.62	8.52	8.06	11.18	14.5	20.93	7.63	8.56	11.74	13.18	5.74	10.29	22.88	9.3	8.85	17.69	6.93	14.91	8.57	6.79	17.5	18.11	9.43	9.03	7.99	14.77	10.48
FBgn0000337	0.25	0.21	1.27	0.97	0.09	0.08	0.09	0.05	0.01	0.08	0.01	0.01	0	0.02	0.07	0.09	0	0	0	0.02	0.09	0.09	0.04	0.09	0	0.11	0.31	0	0.14	0	0	0.87	0.03	0.02	2.36	0.14	0.01	0.02	0.06	0	0.15	0.23	0.53
FBgn0000339	56.92	61.45	78.97	82.66	56.2	60.82	47.8	43.72	67.32	69.64	93.01	122.92	101.92	87.38	119.79	131.04	28.36	15.92	18.26	17.54	192.03	135.54	65.96	66.97	156.96	137.82	64.22	15.71	82.5	11.56	10.78	71.23	99.02	96.02	175.41	27.87	49.89	76.41	57.63	18.04	60.61	84.25	86.41
FBgn0000346	79.93	60.79	92.03	67.8	234.24	198.29	179.62	177.14	5.94	2.05	0.48	0.37	1.72	0.52	0.57	0.33	0.84	0.68	2.66	2.22	1.63	2.9	12.35	7.26	1.51	1.71	27.51	0.38	14.73	0.17	0.29	45.33	0.14	0.34	0.22	0.52	0.4	1.53	2.49	2.22	24.89	12.65	2.51
FBgn0000351	0.98	0.26	0.43	0.44	1.61	1.66	2.28	1.2	0.3	1.34	0.24	0.58	0.51	0.33	0.26	0.39	0.32	1.75	0.3	4.31	0.4	16.11	0.29	2.35	0.52	1.59	0.5	1.48	58.02	0.62	0.41	2.4	0.27	0.2	0.14	0.03	0.2	0.98	0.47	0.8	0.56	31.63	0.37
FBgn0000352	8.73	6.97	5.01	4.38	25.21	21.35	8.62	7.4	3.86	3.36	2.67	2.12	2.24	2.36	2.3	2.05	1.8	2.96	1.44	3.31	3.42	8.34	2.04	3.16	2.32	3.02	2.28	1.07	29.75	4.12	3.43	31.15	2.35	2.83	1.56	2.22	2.63	12.94	6.03	8.21	3.55	17.99	4.29
FBgn0000355	3.81	4.56	0.94	25.5	20.26	1.88	230.73	0.24	1.78	49	0.05	1.09	160.22	7.54	7.69	129.77	0	40	0.7	898.96	0.47	1351.15	0.81	515.82	1.91	289.47	30.65	0.22	4642.19	19.64	8.37	0	0.04	0	0	0.09	0	0.19	2.26	0	11.28	4783.7	0.73
FBgn0000356	0.45	0.45	0.3	3.38	0.81	2.28	101.84	0.04	0.16	46.66	0.06	0.09	153.35	5.2	0	6.99	0	26.7	0.24	230.18	0	987.12	0.25	118.62	0.39	15	0.44	0	679.67	1.34	0.8	0	0	0	0	0	0	0	0	0	0.21	705.43	0
FBgn0000357	1.76	0.44	1.12	10.3	2.49	2.45	142.93	0.3	0.32	47.06	0.26	0.57	328.63	5.26	2.36	4.03	0.83	31.35	0.73	447.7	0.8	2048.86	0.58	94.23	0.48	42.47	2.64	0.07	1885.79	5.07	0.95	0.58	0.07	0.03	0.23	0.04	0.14	0.11	0.07	0	1.93	1791.17	0.07
FBgn0000358	0.29	1.49	0.8	3.52	0.32	2.58	62.29	0.06	0.8	49.17	0.12	0.16	149.51	7.17	1.58	30.09	0	51.85	0.28	151.21	0.29	1523.06	0.2	127.63	0.89	22.5	0.43	0	1193.15	2.35	2.76	0	0	0	0	0	0	0	0	0	2.13	1186.04	0
FBgn0000359	0.8	1.1	2.02	7.45	0.71	1.84	7.32	0.07	2.32	17.24	0.02	0.16	3.24	1.14	1.23	96.36	0	39.53	5.74	118.2	0.12	770.19	0.48	49.86	1.31	32.83	1.42	0	2169.58	7.03	0.57	0	0	0	0.04	0.03	0	0.05	0	0	1.21	1201.67	0
FBgn0000360	0.53	0.41	2.04	8.07	0.8	1.96	8.97	0.06	2.76	26.52	0.02	0.18	3.92	2.34	2.29	128.11	0	53.79	6.8	118.51	0.58	1444.84	0.48	53.45	1.79	29.5	2.17	0	1576.9	7.08	2.55	0	0	0	0	0.01	0	0.02	0	0	1.17	843.19	0
FBgn0000370	468.56	455.4	854.92	720.04	240.83	241.18	257.3	235.82	643.62	553.04	219.41	206.67	411.68	376.59	412.58	384.67	256.89	208.04	339.88	276.66	536.97	318.64	348.7	296.23	527.09	478.65	183.89	269.19	222.35	267.44	256.63	325.41	271.1	480.01	338.54	192.34	381.96	791.32	318.06	250.04	341.23	242.06	305.79
FBgn0000376	3.42	3.84	3.88	3.6	4.7	5.49	3.28	2.74	3.34	3.16	1.97	1.33	2.16	2.34	2.72	2.28	1.86	4.55	1.45	2.42	3.91	27.06	1.66	2.96	1.67	2.7	1.17	1.22	29.32	5.44	4.94	8.56	2.03	2.37	1.44	0.56	2.05	4.34	1.64	4.76	2.73	16.17	1.79
FBgn0000377	7.3	8.97	8.56	9.75	11.03	11.29	7.59	6.5	10.07	9.25	4.79	6.83	8.61	10.16	7.53	7.19	9.87	12.81	4.5	5.86	5.06	9.53	6.01	8.36	8.23	10.62	4.4	7.2	26.89	15.5	15.78	24.64	6.55	8.94	6.62	5.54	8.85	12.72	7.25	11.89	7.12	18.05	7.41
FBgn0000382	61.27	54.99	74.5	61.56	62.21	61.34	50.38	39.68	37.7	32.24	11.68	7.72	26.05	25.78	10.58	11.44	35.56	36.54	17.54	19.09	27.79	37.02	26	31.23	28.45	38.1	9.32	23.74	47.36	55.02	59.77	26.9	10.55	20.06	8.69	4.03	10.43	40.16	8.14	23.97	34.34	41.52	7.4
FBgn0000384	24.38	24.16	26.34	23.35	38.93	38.28	28.04	26.68	20.94	19.52	14.87	11.64	12.56	13.14	14.66	12.79	18.16	17.77	10.57	17.1	11.39	11.07	13.85	17.52	13.72	17.51	9.75	16.03	80.94	27.7	23.09	51.34	22.01	14.6	11.78	11.02	21.67	29.19	15.76	28.76	15.33	46.66	18.02
FBgn0000392	0.42	0.45	0.24	0.39	0.61	0.44	0.8	0.32	0.54	1.32	0.82	0.62	0.85	0.79	2.04	1.66	2.21	5.85	0.78	5.11	2.23	28.47	1.26	3.89	0.32	2.57	83.56	0.29	86.52	1.64	1	0.5	0.43	0.47	0.76	0.52	0.58	0.28	0.29	1.38	13.26	48.34	0.73
FBgn0000394	25.14	23.47	29.32	29.92	5.69	9.72	9.19	9.44	91.61	99.78	2.65	2.32	27.68	30.31	3.16	2.6	16.63	14.4	4.08	3.5	25.34	23.7	20.87	21.88	53.62	73.57	3.41	4.76	17.45	11.27	15.9	12.31	2.04	30.28	2.99	3.7	2.92	61.43	16.84	15.36	15.63	16.71	7.77
FBgn0000395	5.41	4.93	7.88	6.96	5.06	5.19	13.13	11.36	4.44	5.24	3.31	3.64	11.25	10.53	10.71	7.11	10.16	8.19	2.22	1.37	8.31	7.72	5.18	6.11	17.93	9.7	2.67	0.23	1.32	7.91	9.99	4.92	6.6	7.25	7.03	2.11	3.68	9.44	4.72	6.36	6.5	3.86	3.76
FBgn0000404	0.94	1	0.93	1.9	3.1	1.97	7.74	1.66	0.72	12.02	1.06	1.82	1.73	2.64	1.25	4.79	0.83	25.26	2.7	57.65	0.86	55.56	1.7	26.17	0.54	13.29	41.56	0.17	632.37	4.79	3.43	122.82	5.61	3.76	1	1.48	4.21	27.76	14.72	11.45	7.36	328.99	14.07
FBgn0000405	0.93	1.1	0.72	3.16	4.01	2.75	12.58	0.32	1.55	25.62	0.36	0.84	2.98	4.35	2.08	10.72	0.38	33.01	5.42	101.84	1.16	289.69	3.31	55.58	1.87	26.69	65.75	0.17	1255.12	8.35	3.01	89.77	2.79	1.72	0.66	1.44	2.42	13.96	13.9	5.48	11.04	678.06	10.11
FBgn0000406	660.69	472.17	644.01	675.68	22.4	48.08	56.52	82.92	55.58	22.44	11.86	6.54	21.04	107.68	60.15	28.46	1547.63	1204.57	52.56	16.05	3249.1	1420.92	823.11	769.11	32.64	80.85	10.32	5.27	3.66	437.72	601.26	1.73	5.94	3.67	248.53	273.27	14.19	12	6.69	34.28	461.68	179.18	87.99
FBgn0000411	8.5	7.92	2.08	2.02	25.14	24.97	3.88	2.26	2.16	3.36	0.14	0.08	1.28	2.92	0.48	0.2	0.39	0.53	58.86	51.32	0.28	0.15	2.33	3.25	30.1	34.11	3.27	0.02	0	1.66	2.91	42.54	0.02	64.22	0.16	0.28	9.04	0.16	2.73	5.41	3.31	1.49	3.24
FBgn0000412	38.14	36.3	36.7	31.44	61.16	57.62	33.35	29.86	27.58	28.23	20.33	22.26	32.74	30.81	28.29	23.77	27.83	28.09	21.2	26.72	20.36	22.34	19.53	23.59	28.44	26.92	86.46	26.21	154.79	36.11	33.97	318.19	29.71	48.34	33.5	18.5	61.27	89.29	57.78	57.3	35	105.52	67.84
FBgn0000414	24.17	19.69	20.22	13.76	36.95	34.99	22.82	21.62	30.28	20.9	2.4	0.73	15.88	12.51	23.5	17.63	11.56	8.77	8.71	7.92	12.36	18.55	5.24	4.89	14.02	12.15	2.88	2.8	22.51	8.16	9.2	26.88	0.52	9.77	5.24	0.2	1.46	9.09	4.29	6.46	13.18	17.22	1.87
FBgn0000416	251.75	226.24	419.18	348.2	120.13	132.15	130.63	110.86	278.02	198.76	480.16	401.84	248.38	303.95	374.26	334.34	633.79	519.66	270.84	223.61	635.08	570.57	384.79	375.08	277.42	250.44	192.02	226.89	252.29	522.73	476.28	145.96	2360.77	417.6	534.76	127.07	144.47	225.17	121.6	653.53	315.24	269.58	614.26
FBgn0000422	74.59	59.64	30.82	26.4	211.05	199.43	57.22	49.88	6.56	6.3	6.31	0.52	12.75	14.41	1.2	1.15	4.81	1.36	3.08	0.88	6.17	1.78	23.33	17.38	1.7	4.81	13.06	0.63	0.45	27.83	4.93	12.98	0.36	13.52	0.06	0.3	0.07	59.32	52.04	8.05	31.21	11.92	105.36
FBgn0000426	20.86	17.8	7.56	7.22	9.8	11.31	9.52	7.7	14.58	16.54	7.54	11.96	8.98	11.04	12.33	13.64	17.41	27.87	4.71	11.13	17.31	20.9	6.91	10.24	10.74	14.51	58.82	14.13	233.12	18.35	14.87	136.76	10.44	17.92	13.67	14.15	38.74	45.97	28.75	20.71	21.32	149.38	29.39
FBgn0000427	0.12	0.21	0.16	1.07	2.03	0.42	1.6	0.06	0.16	5.34	0.02	0.68	0.13	0.22	0.23	11.81	0.03	44.76	0.26	112.96	0.05	47.74	0.04	15.39	0.11	10.23	1.57	0	306.11	2.38	0.63	0	0	0	0	0.1	0	0.02	0	0	0.23	290.33	0.02
FBgn0000439	9.34	10.35	0.35	0.3	1.35	1.49	0.05	0.02	0.06	0.04	0	0	0	0	0.01	0	0	0	0.05	0	0	0.07	0.06	0.04	0.46	2.25	0.13	0	0	0	0.14	1.65	0	0.02	0	0.03	0.01	0.01	0.73	0.59	2.01	0.91	0.22
FBgn0000442	2.42	2.01	6.6	5.85	1.5	1.98	3.24	2.14	0.43	0.29	1.2	1.28	70.44	75.49	68.13	64.76	0.38	0.04	0.34	0.06	0.28	0.66	1.19	1.39	82.78	56.54	0.19	0.04	0.06	1.34	0.84	2.08	0.47	60.43	71.03	0.37	0.02	0.51	0.48	5.11	4.38	2.05	3.76
FBgn0000447	17.8	21.64	18.06	21.9	15.4	15.19	15.28	14.62	32.33	30.03	18.32	18.99	18.27	19.6	23.99	24.73	13.56	19.45	11.1	14.5	20.74	18.16	19.88	23.55	18.87	23.1	227.79	29.1	74.79	22.36	18.95	41.09	13.09	25.63	21.39	24.02	41.95	51.14	25.84	16.07	50.43	45.06	24.85
FBgn0000448	12.48	8.39	4.78	3.3	11.33	9.49	6.64	6.02	0.21	0.37	0.38	0.13	0.24	0.23	0.22	0.22	0.19	0.44	0.18	0.18	0.41	0.52	0.6	0.48	0.16	0.42	2.1	0.02	1.08	1.02	1.96	1.35	1.03	0.89	0.4	0.11	0.08	2.13	0.15	2.14	3.4	2.17	0.71
FBgn0000449	0.02	0	0.02	0.01	0	0.01	0.02	0	0	0.11	0	0	0.01	0	0.05	0.01	0	0.07	0.01	0.06	0	0.11	0.01	0.15	0.03	0.12	0.18	0	1.86	0.08	0.07	7.24	0.02	0.03	0.01	0.01	0.03	0.24	0.51	0	0.03	1.03	0.7
FBgn0000451	0.87	0.98	0.39	0.27	1.2	0.69	0.67	0.7	0.68	0.94	0.78	0.69	94.77	62.18	0.95	1.33	3.44	2.86	0.44	0.4	1.54	1.37	1.13	2.05	13.6	13.75	0.5	0.32	1.18	2.78	5.32	0.79	0.98	28.78	0.1	0.2	0.04	50.14	1.45	8.28	2.76	3.66	1.72
FBgn0000454	33.66	27.95	23.78	20.3	56.2	56.71	41.25	43.98	28.77	26.24	159.8	117.76	41.99	42.79	272.91	209.93	37.3	37.28	19.1	21.62	114.23	152.79	33.56	50.94	41.3	31.31	103.91	14.11	254.77	40.34	33.08	60.1	152.92	74.9	544.01	81.22	37.7	73.24	49.67	397.39	57.98	142.02	135.83
FBgn0000455	22.3	20.04	27.16	27.3	27.7	30.39	27.03	29.78	30.7	27.3	113.84	115.92	36.03	35.82	88.58	58.71	20.08	16.74	15.92	14.18	47.12	35.26	26.78	23.42	31.04	30.15	25.94	21.9	32.88	22.39	17.84	31.28	321.45	28.72	138.04	17.24	26.65	34.47	19.93	80.57	35.18	35.77	102.66
FBgn0000459	3.65	5.27	3.16	4.74	1.7	2.34	1.4	1.2	2.62	2.38	0.88	0.5	0.59	0.3	0.05	0.11	0.29	0.54	0.7	0.3	1.13	1.63	1.16	1.38	0.35	0.87	1.34	0.39	0.23	1.84	1.23	3.81	0.27	1.51	0.01	0.01	0.08	0.16	1.04	5.4	2.49	1.53	0.41
FBgn0000463	2.76	2.58	1.15	1.02	0.77	0.77	0.8	0.41	1.5	1.84	1.86	1.51	6.02	4.93	0.18	0.47	0.09	1.19	0.34	2.52	0.44	4.34	1.26	2.92	5.7	7.2	1.35	0.05	41.49	6.5	6.27	23.56	0.68	1.71	0.02	0.27	1.01	126.75	5.12	6.36	2.55	26.16	4.25
FBgn0000464	38.66	30.46	20.25	12.38	60.58	52.05	26.6	23.37	5.44	4.07	4.37	2.1	3.35	3.65	4.97	3.8	3.76	4.17	2.5	2.62	4.6	9.17	3.26	3.56	3.09	3.41	3.75	1.52	17.43	5.94	6.07	30.87	3.02	3.55	4.95	1.36	4.99	8.1	3.53	8.09	12.43	14.04	2.83
FBgn0000473	11.95	11.58	22.72	18.28	6.43	6.65	3.96	4.12	25.36	10	12.66	2.26	55.83	30.22	82.5	31.94	24.97	3.77	2.58	0.64	20.95	2.23	16.22	9.99	11.67	8.57	0.66	0.38	0.39	1.8	1.79	0.53	0.28	2.32	2.45	0.59	0.05	0.64	1.02	0.75	6.5	1.14	0.49
FBgn0000477	86.83	72.02	58.7	81.38	22.16	23.81	76.9	49.26	37.65	69.86	7.61	2.23	43.78	45.09	9.39	10.22	67.56	58.3	1603.42	1169.44	238.07	134.43	91.65	105.51	30.92	40.41	1.36	3.05	0.28	32.31	38.97	20.03	61.44	2.61	2.52	180.98	13.76	5.04	5.45	18.14	60.97	32.73	65.37
FBgn0000479	34.42	31.56	13.48	10.85	29.34	29.08	27.27	22.96	8.32	8.65	11.56	7.28	3.57	4.02	23.19	28.33	9.99	11.69	25.35	34.04	24.77	25.42	14.19	11.81	5.79	7.11	3.94	4.99	26.47	14.28	16.9	19.31	4.34	6.66	7.23	0.96	5.64	6.88	17.14	13.67	32.38	25.1	5.35
FBgn0000482	5.55	5.03	8.5	7.07	10.29	9.99	5.65	5.41	8.68	6.72	6.51	5.97	6.18	6.08	6.84	6.37	3.95	4.11	3.84	5.34	7.86	12.72	3.89	4.11	6.39	6.46	2.76	9.71	11.62	7.84	6.27	17.6	7.33	7.18	8.52	3.55	12.64	10.93	4.87	15.35	5.41	9.64	6.18
FBgn0000489	23.83	20.51	30.94	28.23	15.26	13.87	4.01	3.28	53.18	38.82	3.27	2.04	37.94	28.16	21.6	34.51	3.51	2.47	2.41	1.67	10.36	8.21	14.26	13.94	84.43	122.39	97	3.39	7.78	20.78	18.58	1.36	1.82	4.47	9.31	0.32	0.07	1.96	12.32	9.1	36.12	13.91	4.29
FBgn0000490	6.93	7.02	8.24	6.46	1.12	1.39	2.64	2.69	63.96	33.18	3.2	2.78	3.82	4.41	1.68	2.12	8.36	5.41	2.62	1.1	9.35	8.24	5.84	6.99	3.17	7.14	6.32	5.18	1.34	14.77	14.69	6.08	0.38	2.66	0.18	0.47	0.86	6.22	6.35	4.42	6.62	4.29	1.95
FBgn0000492	8.9	7.36	3.16	5.34	2.88	3.12	5.04	4.56	37.15	27.78	0.04	0.01	0.2	0.73	0.19	0.09	21.04	17.36	0.99	0.4	21.65	17.23	7.88	7.5	23.92	23.7	2.97	5.59	0.04	8.72	9.5	8.04	0.07	0.48	0.04	2.54	24.47	1.59	2.9	1.22	7.18	2.28	3.3
FBgn0000499	9.48	8.33	10.92	10.42	22.71	23.4	10.13	8.87	10.45	7.54	6.07	5.07	6.1	6.85	5.75	5.84	7.45	7.17	3.76	5.24	9.72	18.51	5.66	7.15	6.61	8.85	31.46	4.45	22.94	10.92	9.35	31.96	6.83	6.14	6.8	2.44	6.69	10.38	6.36	14.63	10.83	16.81	6.62
FBgn0000500	285.7	237.02	146.21	77.62	332.5	399.63	2.32	0	1.15	2.34	0	0	0	0.04	0	0.7	0	0.75	0.43	0.56	0.22	0	0.43	0.28	0.94	0.23	0.56	0.12	1.65	0	0	32.46	0	0	0	0	0	0.2	0.4	0.36	31.61	12.54	1.29
FBgn0000504	17.9	20.28	12.03	13.46	4.42	4.26	9.84	9.14	23.59	29.22	13.21	8.55	6.15	7.63	30.62	24.5	52.6	45.03	17.94	19.25	37.63	29.2	19.37	23.96	17.58	23.29	5.38	4.93	1.34	101.02	96.51	4.26	1.52	1.22	1.89	6.96	0.87	1.41	2.54	17.07	32.61	12.92	2.73
FBgn0000520	3.17	3.09	6.38	4.72	8.25	7.92	4.34	4.04	5.64	5.22	3.82	3.08	3.54	4	4.67	4.34	2.23	2.64	2.24	2.9	8.48	14.67	3.06	3.54	4.17	4.44	1.02	2.65	16.08	6.4	4.89	10.16	2.81	4.17	3.49	1.65	4.27	7.38	2.9	3.86	3.14	9.76	3.01
FBgn0000524	3.8	3.9	3.74	4.06	1.91	2.07	2.84	2.02	5.6	5.6	3.31	2.25	3.8	4.94	5.09	5.44	4.33	7.13	3.38	6.02	5.53	26.92	2.18	3.98	3.19	4.45	2.45	2.94	46.85	8.64	7.52	13.26	3.72	4.86	3.93	1.97	9	10.55	5.54	12.7	3.54	26.79	4.48
FBgn0000527	39.86	36.99	100.63	76.3	32.61	31.58	27.83	29.24	0.82	1.14	0.02	0.03	0.06	0.29	0.07	0.01	0.25	0.04	0.57	0.3	2.01	0.36	3.41	1.78	0.44	5.56	1.88	0.01	0.07	0.38	0.64	4.91	0.02	0.83	0	0.02	0.25	12.3	0.27	3.08	8.51	2.89	1.23
FBgn0000529	2.81	2.38	4.07	3.18	4.77	5.2	0.02	0	0.08	0.05	0	0	0.01	0	0	0	0	0	0.03	0.01	0	0	0	0.01	0	0.02	0.05	0	0	0	0	4.12	0.01	0.01	0	0.02	0.01	0	0.08	0.22	0.37	0.11	0.06
FBgn0000533	13.39	12.12	8.72	8.22	1.91	1.93	3.32	3.82	56.24	47.86	0.32	0.05	67.57	60.06	0.23	0.84	0.38	1.59	1.54	3.48	1.36	13.38	7.83	8.7	36.34	38.35	0.97	0.08	33.42	14.85	16.07	3.62	0.13	67.51	0.28	0.28	1.34	60.04	34.48	8.14	8.15	24.21	8.77
FBgn0000535	16.24	13.55	10.88	6.72	13.66	12.57	10.1	7.54	0.21	0.18	0.04	0.03	0.01	0.02	0.02	0.01	0.12	0.04	0.15	0.1	0.11	0.07	0.42	0.34	0.05	0.15	0.06	0	0.08	0.04	0.08	2.69	0.03	0.01	0.01	0.09	0.02	0.02	0.11	0.57	3.86	1.52	0.04
FBgn0000536	74.5	76.64	54.36	59.3	30.52	32.58	27.84	23.58	64.68	54.2	69.16	67.68	151.1	162.85	51.1	33.04	78.38	121.68	67.82	57.84	102.15	111.39	56.12	71.56	158.7	134.43	26.61	55.34	37.32	64.76	104.87	30.35	15.86	59.67	80.23	5.71	18.93	19.56	7.09	55.05	64.84	59.84	17.56
FBgn0000541	33.99	29.8	20.98	17.1	44.64	41.36	22.96	20	19.7	16.2	15.23	9.78	13.5	12.88	17.17	15.2	12.88	16.77	8.99	14.77	13.92	23.97	10.34	14.42	10.71	14.95	28.65	7.73	160.77	25.89	26.48	71.02	9.2	12.36	8.07	5.78	17.64	28.64	13.76	26.01	27.44	93.73	9.42
FBgn0000542	2.19	1.83	3.19	2.22	0.24	0.18	0.64	0.53	8.34	6.8	0.28	0.04	8	9.75	0.32	0.33	0.57	0.48	1.58	1.74	0.79	1.22	1.15	1.49	5.11	3.91	2.5	0.22	2.84	1.17	1.64	14.97	0.39	8.82	0.09	0.32	11.59	18.08	8.93	7.26	2.55	2.99	4.17
FBgn0000543	8.59	7.8	8	8.02	15.32	14.72	7.59	7.58	11.97	11.75	5.01	4.93	4.45	5.22	6.78	5.46	4.87	6.37	3.71	4.54	7.02	9.11	7.06	8.33	5.64	7.97	8.28	4.26	20.42	7.92	7.13	20.72	8.75	6.05	6.78	3.9	5.09	12.62	7.3	10.66	8.67	15.75	9.18
FBgn0000546	23.79	24.81	16.2	13.78	39.65	35.17	19.48	15.1	13.94	11.08	6.5	4.27	10.9	10.68	10.41	10.87	11.27	16.45	5.92	7.82	9.35	15.98	7.85	11.62	10.74	13.26	2.31	5.64	30.67	24.2	25.54	45.95	59.15	36.73	35.48	21.46	66.43	92.5	33.29	93.73	14.22	24.62	36.73
FBgn0000547	19.19	17.02	21.1	14.14	21.03	18.57	9.24	7.61	44.2	31.91	3.19	1.22	11.86	11.67	8.35	8.22	5.55	4.69	7.46	8.74	9.69	16.29	9.07	11.47	7.46	10.97	5.21	12.22	42.44	10.21	10.91	51.12	2.64	9.32	6.03	0.72	18.01	81.01	16.64	22.5	15.36	29.33	8.99
FBgn0000551	0.84	0.1	0.44	0.26	1.16	0.75	0.51	0.4	0.04	0.12	0	0.06	0.86	0.02	0.04	0	0	0	0.03	0	0	0.25	0.09	0.07	0	0	0.51	0	0	0	0	0.27	0	0.07	0	0	0.06	2.4	3.57	0	0.57	0	0.83
FBgn0000552	0.09	0	0.08	0.06	0.36	0.2	0	0	0	0	0	0	0.25	0	0	0	0	0	0	0	0	0	0	0	0	0	0.11	0	0	0	0	0.58	0	0	0	0	0	0	0	0	0.11	0	0.05
FBgn0000557	186.86	155.89	531.22	354.91	298.61	261.89	253.9	254.1	17.49	14.64	0.22	0.1	0.41	0.91	0.59	0.6	4.19	1.95	10.54	3.98	3.65	3.21	66.63	60.75	91.81	139.86	11.3	0.56	0.5	10.88	6.82	389.51	0.12	0.19	0.35	0.34	0.57	0.76	5.84	10.42	83.33	27.71	18.99
FBgn0000559	754.02	1016.92	974.46	1433.66	533.81	565.11	877.56	826.47	1473.84	1295.5	837.7	973.5	1064.18	1292.24	1535.82	1603.5	1086.02	1614.44	1080.1	1105.19	2248.55	2588.16	1038.68	1678.16	1113.3	1335.07	318.14	1166.55	2310.63	1303.52	1397.18	1738.46	1032.55	1866.62	1874.43	1581.35	2160.39	2520.43	1587.03	1240.57	980.12	1809.73	1270.7
FBgn0000560	1.17	1.02	0.4	0.61	0	0	0.03	0.03	0.2	0.2	0	0.02	0	0.01	0.08	0	0	0	0.11	0.15	0.14	0	0.45	0.36	0.09	0.45	5.89	0.02	0	1.04	1.16	1.19	0.01	0.01	0	0.06	0.09	3.22	0.45	0.36	1.48	0.56	0.2
FBgn0000562	16.38	15.24	26.7	20.4	11.79	11.17	11.61	11.7	48.55	32.71	23.52	15.94	28.3	31.81	34.12	31.2	17.27	17.62	22.6	19.72	17.42	22.52	12.94	14.12	25.45	22.37	5.17	9.14	39.88	47.25	39.72	10.32	25.92	28.14	27.92	6.81	42.68	33.4	14.93	17.69	19.8	27.01	14.19
FBgn0000564	0.45	0.32	0.06	0.28	1.3	5.23	0.06	0.16	0	0.22	0	0	0	0.02	0	0	0	0.26	0	0	0	0	0	0	0	0	0	0	0	0	0	24.92	0	0	0	0.06	0	0.04	0.37	0	0	0	1.11
FBgn0000565	63.22	61.55	47.04	97.84	101.06	134.57	116.86	91.93	30.21	64.15	274.79	351.84	15.38	21.15	27.07	25.62	12.64	119.52	40.95	37.48	29.53	181.11	52.74	97.23	29.33	34.68	12.92	10.09	52.64	25.99	118.59	44.6	19	17.96	16.42	59.97	18.1	72.1	325.02	38.34	51.26	86.31	180.12
FBgn0000566	25.72	32.11	20.74	29.84	13.07	13.57	21.14	18.44	40.78	42.01	127.74	57.64	40.36	34.76	168.84	93.61	17.64	29.18	53.15	40.26	22.39	35.61	24.94	37.51	27.23	34.5	15.24	65.68	123.66	37.98	40.31	56.4	15.8	36.34	61.31	310.67	181.14	85.03	65.06	58.63	43.52	83.93	124.07
FBgn0000567	8.05	8.36	7.26	5.2	9.3	8.85	4.76	4.12	6.91	5.95	4.84	2.05	3.3	3.38	5.08	3.6	8.09	7.61	1.62	1.64	8.96	8.65	3.18	3.25	2.68	2.99	1.07	2.84	2.7	15.16	14.07	22.88	15.07	11.56	19.52	14.64	40.46	41.79	15.16	58.83	5.39	4.79	17.57
FBgn0000568	46.59	46.42	23.98	21.72	54.81	54.28	26.24	21.2	25.02	24.76	17.98	13.58	13.53	13.42	32.26	28.92	47.73	46.2	11.74	11.88	55.72	54.11	22.8	26.18	16.73	14.61	6.13	6.53	37.51	49.48	48.38	61.44	35.46	17.6	22.72	11.38	16.12	44.14	12.98	85.79	30.32	32.14	22.06
FBgn0000575	80.92	78	68.64	55.58	115.72	123.67	53.69	39.02	127.1	98.19	60.22	59.86	49.04	50.23	34.41	59.16	68.76	62.68	8.56	7.78	39.25	34.17	40.55	40.59	66.89	63.88	7.76	16.08	41.39	203.52	198.67	215.52	61.21	35.58	51.42	8.21	12.1	103.76	45.28	106.19	32.09	37.97	57.39
FBgn0000576	2.33	1.99	0.38	0.46	0.28	0.2	0.42	0.33	0.08	0.1	0.03	0.05	0.11	0.08	0.04	0.03	0.52	0.5	0.06	0.08	2.12	1.72	0.38	0.34	0.08	0.23	0.59	0.04	0	0.17	0.24	3.05	0.18	0.2	0.04	0.14	0.28	8.74	2.75	8.9	1.07	0.62	1.43
FBgn0000577	1.47	1.13	1.94	1.2	0.59	0.56	0.76	0.52	0.38	0.28	0.01	0.01	0.02	0.03	0	0	0.33	0	0.04	0.02	0.08	0	1.45	0.25	0.15	0.16	0.55	0.09	0	0.31	0.3	4.33	0.1	14.7	0.06	0.11	0.49	1.17	2.81	1.69	1.82	0.68	2.35
FBgn0000578	12.2	9.97	6.69	6.11	20.34	18.38	11.67	9.44	3.94	4.21	4.85	3.9	3.36	3.28	16.08	13.75	3.22	3.95	2	3.04	5.33	14.09	3.6	4.6	6.77	11.33	7.59	1.57	27.85	7.9	7.95	48.18	3.54	7.94	12.65	1.28	2.06	16.83	7.42	31.38	6.98	18.25	7.05
FBgn0000579	337.79	311.29	346.96	361.77	470.06	423.3	492.84	603.14	604.4	448.04	210.26	141.45	612.04	574.86	391.93	412.81	781.33	639.38	352.46	209.46	2422.68	1456.94	866.68	712.33	726.75	802.51	201.93	202.07	504.3	410.67	453.84	575.32	66.53	204.89	523.43	556.31	242.36	251.05	1982.03	190.68	590.57	476.77	377.98
FBgn0000581	14.54	12.75	10.25	8.55	22.87	21.48	10.14	8.74	9.46	7.8	8.48	4.51	6.05	6.8	8.92	8.49	9.43	13.27	4.66	7	10.09	31.51	5.02	7.24	5.06	6.3	9.02	4.94	46.42	20.37	19.09	33.31	4.87	6.27	5.12	3.09	10.6	14.8	6.23	16.62	11	32.21	4.36
FBgn0000588	10.57	8.92	3.57	2.78	4.34	3.42	4.12	2.96	1.23	2.06	1.39	1.12	1.09	0.97	1.05	1.37	1.45	2.8	0.98	3.72	1.78	15.69	1.35	2.76	1.09	2.84	3.43	0.7	39.08	2.82	3.03	13.29	1.16	1.71	0.99	0.75	3.68	6.21	3.04	3.75	5.37	20.69	2.24
FBgn0000591	0	0	0.1	0.06	0.05	0.02	0	0	0	0.09	0	0.03	0.02	0.02	0	0.02	0	0	0	0	0	0	0	0.02	0	0.03	0.08	0	0	0	0.44	29.37	0.18	0.24	0	0.18	0.32	1.22	3.47	1.62	0	0.34	6.56
FBgn0000592	359.08	339.66	234.56	209.81	27.03	58.06	172.36	108.91	244.12	189.46	3.39	2.57	24.72	16.71	8.61	10.15	357.86	272.72	3954.92	2684.17	437.44	282.95	600.46	475.02	27.32	75.97	58.59	3319.7	0.84	81.27	182.07	0.07	0.01	19.18	0.2	30.15	0.68	0.74	1.4	9.86	610.98	104.76	4.01
FBgn0000594	0.75	0.78	1	0.66	0.09	0.23	0.32	0.46	0.36	0.2	0.01	0	0.08	0.09	0.28	0.06	1	1.93	4.26	2.98	1.25	1.2	0.98	1.41	0.11	0.13	0.25	2.91	0	0.37	1.21	0.05	0	0.48	1.42	0.11	0.25	13.43	40.07	4.51	0.91	0.28	46.03
FBgn0000606	0	0	0	0	0.03	0.02	0.37	0.18	0	0	0	0	0	0.01	0	0	0	0	0	0	0	0.15	0.02	0.04	0.04	0.13	0.15	0	0	0	0	0.38	0	0	0	0	0	0	0.06	0	0.06	0.06	0
FBgn0000611	58.61	53.54	56.58	50.46	120.66	121.84	91.12	84.92	90.22	81.35	46.72	44.13	71.41	75.25	61.9	64.58	21.1	26.16	31.49	33.53	23.88	26.74	39.87	42.58	73.79	78.58	15.51	50.83	83.35	45.23	40.43	188.59	56.07	84.43	86.46	16.72	49.86	69.84	58.06	65.28	40.94	64.17	62.83
FBgn0000615	1.47	0.85	1.02	2.21	2.6	1.43	5.26	1.95	4.48	7.8	4.74	3.87	2.45	2.46	19.02	6.22	15.48	12.33	4.19	48.7	13.28	178.35	17.07	22.07	1.04	15.33	1590.69	1.84	481.47	2.51	1.43	0.74	4.38	0.48	10.23	12.13	0.64	0.75	0.61	10.47	232.57	269.04	12.72
FBgn0000617	4.79	5.1	2.86	3.18	5.8	6.12	2.02	1.52	4.88	4.41	4.52	4.38	4.9	5.01	4.67	5.12	3.77	5.38	1.74	2.66	15.87	17.58	4.46	5.37	5.76	7.24	3.88	5.84	23.18	6.8	5.31	25.19	4.86	7.97	5.59	4.88	13.71	10.87	6.82	4.62	4.59	14.89	7.76
FBgn0000618	32.16	26.51	10.2	13.34	13.31	15.49	10.73	10.88	20.28	18.37	6.74	10.55	7.65	9.98	12.19	12.8	21.71	17.91	6	9.97	19.16	10.9	9.35	10.68	18.5	19.14	17.4	15.82	82.27	37.43	24.74	41.74	12.76	17.16	15.01	9.4	24.84	27.1	16.36	30.42	18.45	57.47	24.63
FBgn0000625	2.42	2.63	7.31	4.63	0.11	0.15	0.96	0.43	0.74	0.71	0.08	0.03	0.02	0.01	0.01	0.04	0.2	0	28.82	23.53	0.17	0.21	0.75	0.7	0	0.6	0.23	6.17	0	0	0.12	1.37	0.01	0.23	0	0.13	14.9	0.4	1.54	1.64	1.47	0.94	1.26
FBgn0000629	9.52	8.88	7.5	6.99	14.14	12.97	8.09	6.96	8.34	7.75	8.59	7.51	7.2	8.39	8	7.55	8.32	9.11	5.24	7.06	7.71	13.63	5.26	7.53	5.97	7.36	8.18	5.94	38.57	15.03	12.85	31.65	7.09	8.58	8.78	3.59	9.84	14.73	7.22	13	7.26	24.03	8.68
FBgn0000633	12.84	10.2	8.71	5.33	30.2	25.87	16.52	14.22	5.42	4.54	0.39	0.21	0.03	0.04	0.14	0.14	0.24	0.47	0.36	0.22	1.69	2.08	1.04	0.86	0.05	0.16	1.18	0.08	0.1	1.02	1.06	26.83	0.04	0.02	0.03	0.05	0.15	0.09	0.62	50.58	3.54	1.29	0.5
FBgn0000635	34.43	29.39	38.98	26.13	42.2	43.15	62.4	50.74	21.56	16.11	13.09	9.41	13.23	15.54	238.72	206.26	8.36	5.73	5.94	6.16	15.26	10.83	13.25	12.18	15.48	17.58	8.87	6.8	11.59	22.8	24.49	85.61	14.64	13.33	132.51	10.68	12.33	70.57	17.36	29.07	29.18	19.61	16.75
FBgn0000636	24.58	22.89	29.22	22.67	16.07	15.19	8.51	6.85	36.12	32.98	12.88	10.35	31.19	38.17	14.59	15.12	2.72	4.65	6.72	8.42	5.31	8.05	9.34	10.92	37.76	45.96	24.83	13.14	17.9	35.16	33.85	63.58	12.38	70.67	19.45	1.55	34.77	102.36	44.09	40.26	18.24	19.19	27.77
FBgn0000639	0.05	0.05	0.04	0.1	0.28	0.38	2.18	2.74	0.07	0.12	0.04	0.02	4.28	0.02	0.11	0.23	0.13	1.5	0.06	0.08	0.2	0.68	3.57	18.76	0.03	0.06	0.08	0.02	0	1	1.18	17.97	44.13	175.14	69.13	5923	421.79	279.77	78.19	4682.32	0.05	0.02	4768.03
FBgn0000640	0.11	0.14	0.12	0.03	0.14	0.14	1.47	1.76	0.15	0.02	0.41	0.08	2.89	0.13	0.76	1.75	0.28	0.74	0.08	0.03	0	0.14	0.96	3.92	0.43	0.58	0.42	0.02	0	0.79	1.14	65.33	31.28	151.42	208.4	16569	957.44	294.84	207.14	2447.81	0.05	0.32	7722.08
FBgn0000644	0.82	0.7	0.56	0.78	1.09	0.9	0.72	0.8	0.37	0.36	0.48	0.41	0.35	0.29	1	6.5	0.71	3.74	0.23	32.2	0.68	36.41	0.43	6.78	0.15	7.39	0.41	0.27	61.31	0.77	0.58	1.43	0.8	0.51	1.54	0.24	0.53	0.51	0.36	1.24	0.45	63.38	0.89
FBgn0000658	1.21	1.19	2.05	1.14	0.1	0.04	0.32	0.2	1.4	1.21	0.03	0	0.89	0.79	0.01	0.05	0.35	0.08	0.18	0.06	0.48	0.5	0.97	1.64	0.61	0.59	0.23	0.03	0.11	1.53	1.75	16.11	0.24	2.11	0.03	0.24	1.72	14.19	13.11	7.87	1.08	0.89	5.59
FBgn0000659	4	4.05	0.36	0.55	6.79	6.48	1.7	0.92	77.02	59.02	18.47	5.89	60.24	57.91	57.57	58.95	0.5	0.27	23.2	26.44	0.95	0.77	2.01	2.66	34.41	30.63	0.3	0.05	0.05	1.69	1.57	7.95	4.99	41.43	29.66	0.5	43.02	0.36	0.84	26.68	8.87	4.61	4.1
FBgn0000662	25.28	21.93	21.16	17.79	46.48	43.35	21.04	18.17	19.51	16.72	16.24	11.15	13.07	14.43	16.18	14.94	13.96	15.67	9.54	12.69	12.66	17.73	12.73	15.06	12.05	13.77	5.56	10.68	48.16	21.34	19.52	49.65	11.61	13.2	12.09	6.91	11.64	24.96	12.83	18.03	15.82	33.97	12.19
FBgn0000667	20.49	21.63	9.1	7.97	14.93	12.46	31.22	39.1	99.43	125.46	11.82	8	33.69	26.14	3.67	5.38	10.02	12.98	10.88	7.82	34.51	46.05	57.27	44.97	45.53	89.27	8.38	7.99	48.89	38.88	31.94	52.53	10.02	109.22	6.74	7.14	86.75	47.3	538.34	61.97	68.72	52.15	64.54
FBgn0000709	6.11	5.66	2.86	3.16	8.69	9.12	3.84	3.44	5.41	5.32	6.32	7.02	4.84	4.58	4.38	5.1	8.77	12.37	1.98	2.92	7.34	19.81	2.74	4.17	3.68	5.64	3.01	3.96	26.96	17.37	14.3	9.38	5.17	5.58	3.45	2.06	5.93	8.97	4.15	11.26	5.69	19.33	4.09
FBgn0000711	62.43	49.28	147.18	106.42	84.46	70.89	53.62	53.73	31.1	30.42	28.76	25.37	26.62	23.88	9.6	10.31	9.24	8.92	71.62	53.48	9.87	14.72	12.98	13.9	18.31	28.85	9.14	27.27	25.92	18.76	18.85	22.38	24.71	14.38	13.38	4.09	9.52	14.73	16.1	22.2	26.62	24.1	13.45
FBgn0000715	8.15	5.7	0.72	0.68	21.61	20.6	219.06	175.04	1.26	1.23	0	0	0	0.01	0.07	0	0.43	0.16	1.92	0.68	0	0	14.21	10.63	0	0.03	0.6	0.01	0	0	0	24.64	0	0	0	0.02	0.03	0.02	0.64	0	9.76	3.03	0.74
FBgn0000719	15.53	15.16	12.4	10.88	21.07	24.35	26.12	25.66	10.28	10.56	4.9	2.99	5.56	5.82	6.92	8.75	7.75	8.03	5.11	8.91	9.29	15.4	6.14	7.47	3.53	6.05	2.06	4.98	24.42	11.83	10.98	12.2	1.88	2.28	6.52	4.14	7.44	9.26	8.12	22.63	10.12	20.19	6.67
FBgn0000721	46.33	50.5	43.45	52.9	12.06	15.11	22.38	24.08	68.41	49.08	32.62	22.08	12.98	21.04	17.59	16.54	120.23	159.83	22.9	20.49	129.02	136.28	62.86	78.39	31.17	32.29	13.06	33.16	98.96	190.66	178.77	17.35	22.04	18.45	9.58	54.85	25.08	44.12	28.84	30.1	59.66	87.35	31.19
FBgn0000723	22.47	22.58	71.04	49.26	9.84	10.08	12.48	12.72	55.64	48.99	30.7	17.36	21.76	19.61	42.25	41.9	3.4	1.79	6.15	4.32	5.64	5.14	12.46	10.31	29.58	33.1	6.21	5.54	2.91	6.86	6.06	25.71	30.47	17.13	15.27	0.45	2.07	22.25	17.83	20.6	22.52	12.66	13.84
FBgn0000808	0.05	0.09	0.24	0.07	0.24	0.09	0.14	0.11	0.39	0.15	0.02	0.03	1.86	0.42	0.08	0.15	0.8	0.21	0.16	0.8	1.18	3.44	0.24	0.34	0.6	0.3	0.3	0.08	6.9	0.07	0	3.64	0	0.21	0	0.03	0.01	0.34	0.17	0.12	0.37	3.66	0.16
FBgn0000810	6.08	5.63	4.97	4.3	8.64	8.07	4.15	2.94	5.22	4.4	3.2	2.87	5.69	6.02	4.45	4.59	3.4	4.82	2.64	3.34	4.57	5.48	3.23	4.98	3.8	4.65	4.3	4.8	24.5	6.29	8.21	13.74	3.38	7.26	3.29	2.35	5.05	11.04	4.3	8.11	4.34	14.49	4.17
FBgn0000826	1.1	0.51	0.5	0.4	0.76	0.22	0.66	0.43	0.62	1.32	0.44	0.07	0.79	0.59	0.7	1.18	0.13	2.7	0.37	5.06	0.76	18.74	0.32	2.56	0.25	1.89	0.74	0.18	83.74	0.7	0.29	1.21	0.08	0.6	0.15	0.25	0.45	0.85	0.38	0.6	0.62	42.37	0.23
FBgn0000927	0.38	0.1	0.63	0.46	0.55	0.26	1.35	0.26	0.16	3.12	0.74	0.09	0.53	0.54	2.75	2.33	0	5.43	0.45	9.79	0.15	72.23	0.26	6.77	0.23	3.24	0.31	0.72	154.33	0.62	0.27	0	0.01	0.02	0.31	0.02	0.01	0.01	0	0	0.48	84.99	0.02
FBgn0000928	0.09	0.04	0.5	0.03	0.19	0.01	0.06	0.16	0.34	0.02	0.25	0	0.18	0.02	0.07	0.02	0	0.07	0.05	0.06	0.12	0.06	0.14	0.18	0.1	0.02	2.43	0.02	0.92	0	0	0.21	0.07	0.12	0.15	0.25	0.07	0.08	0.07	0.36	0.54	0.53	0.17
FBgn0000964	5.24	6.67	4.35	5.32	2.43	2.37	1.75	0.66	0.04	0.47	0	0.01	0.01	0.34	0.03	0.19	0.16	14.89	0.08	1.27	0	9.65	0.17	4.84	0	0.62	1	0.17	27.98	2.99	5.9	1.9	0	0	0	0.19	0	0	0.03	0.09	0.91	15	0.1
FBgn0000996	1.43	0.99	1.8	1.69	1.92	1.63	1.54	0.94	1.57	2.8	1.83	1.79	1.35	1.52	2.12	3.55	1.72	7.1	1.35	9.66	2.59	39.1	1.14	5.11	1.15	3.52	4.17	0.77	100.16	3.58	3.71	30.3	2.64	3.55	2.97	1.73	12.35	9.17	6.64	7.04	1.93	53.75	4.67
FBgn0001075	1.2	0.95	1.6	0.97	0.17	0.13	0.35	0.38	0.58	0.62	0.26	0.14	0.11	0.17	1.16	0.92	0.16	0.15	0.31	0.26	0.38	0.32	0.67	0.77	0.12	0.48	1.36	0.33	0.04	0.42	0.8	19.98	0.24	1.44	0.86	0.29	1.89	16.72	9.77	4.82	1.37	1.46	1.97
FBgn0001077	0	0	0	0	0.03	0.02	0	0	0	0	0	0	0.01	0	0	0	0	0	0	0	0	0	0.01	0	0	0.01	1.4	0.01	0	0	0.03	0.1	0	0	0	0	0	0.01	0.01	0	0.22	0.18	0.01
FBgn0001078	20.86	18.19	14.16	11.38	44.61	42.83	19.95	15.62	7.85	7.45	14.22	8.26	7.9	8.7	11.14	10.72	9.18	13.05	3.94	9.19	6.5	11.72	7.32	10.31	6.81	8.66	3.62	4.86	68.23	22.58	18.95	12.83	5.5	3.99	3.2	2.19	4.27	6.95	4.73	7	12.14	44.44	2.79
FBgn0001079	5.25	5.27	6.01	5.12	9.99	9.93	5.01	5.11	4.86	4.94	3.66	3.06	2.73	3.52	3.64	3.96	3.9	5	2.1	3.64	3.92	11.08	2.7	4.43	3.66	4.04	2.02	1.48	22.36	5.7	6.09	11.88	4.16	2.93	3.3	1.6	2.85	8.16	3.2	6.54	3.24	14.77	3.76
FBgn0001083	2.66	2.05	7.86	5.03	0.14	0.12	0.36	0.36	1.76	0.36	0.03	0.01	0.71	0.86	0.01	0.03	0.07	0.09	0.22	0.03	0.32	0.17	1.19	0.89	0.78	0.62	0.36	0.02	0.04	0.03	0.22	4.96	0.06	19.83	0.08	0.24	0.4	21.73	17.28	3.22	1.79	0.46	4.75
FBgn0001084	3.89	3.86	4.69	4.62	7.5	8.65	4.82	5.03	4.53	4.19	1.95	2.3	2.29	2.23	1.28	2.05	0.59	0.76	1.46	3.08	1.42	6.93	1.79	2.53	2.77	4.1	3.24	2.26	15.48	3.41	1.52	7.15	2.23	3.61	1.29	0.89	8.01	7.1	3.02	2.64	2.83	8.03	3.49
FBgn0001085	7.84	5.89	4.82	3.14	23.48	21.03	10.56	9	25.49	17.8	2.42	1.58	5.46	4.99	1	1.41	0.68	1.01	2.76	4.3	1.55	3.23	1.2	2.72	6.29	6.26	0.68	5.79	30.99	3.86	3.34	34.03	1.85	4.74	2.98	0.39	1.76	19.31	7.12	13.93	3.29	16.81	5.13
FBgn0001086	0.22	0.13	0.11	0.34	0.73	0.46	0.99	0.29	0.39	2.52	0.3	0.49	0.53	0.4	0.32	0.73	0.13	2.07	0.4	8.32	0.47	23.59	0.64	4.31	0.24	2.63	26.72	0.02	77.7	0.27	0.79	51.91	2.19	1.03	0.38	0.82	1.7	8.17	9.87	3.15	4.49	45.36	7.96
FBgn0001087	18.73	19.32	20.02	16.48	22.05	23.87	16.51	13.42	13.88	11.54	10.25	6.52	7.86	8.58	7.29	8.29	6.84	9.68	4.1	7.1	10.27	19.33	7.23	10.07	6.89	9.5	5.85	9.27	46.58	16.2	14.97	22.55	7.4	10.29	9.71	10.78	5.72	15.35	8.52	18.01	11.87	30.39	8.83
FBgn0001089	7.23	5.75	3.48	3.41	10.59	9.73	7.81	9.39	1.58	0.94	320.19	78.01	3.35	5.34	2.88	0.28	2.82	2.42	1.83	1.48	3.49	3.75	10	4.7	2.51	3.76	12.75	0.64	0.28	49.91	29.04	4.72	40.21	3.1	2.67	2.57	0.31	30.3	17.04	40.98	28.77	10.11	26.75
FBgn0001090	151.72	140.08	98.88	91.56	64.65	65.47	40.68	42.66	1.19	2.11	0.19	0.15	82.63	45.94	0.81	0.58	4.52	4.5	1.32	0.74	7.43	13.89	7.04	8.88	10.69	10.86	9.46	0.2	1.37	12.62	17.48	40.85	0.34	80.42	0.59	1.03	1.77	7.41	13.81	36.24	23.08	13.56	9.75
FBgn0001091	327.54	279.25	359.71	365.19	330.48	282.58	685.13	948.1	645.98	519.93	146.33	111.71	618.21	636.11	400.39	485.77	494.28	366.69	520.33	306.7	1034.45	508.94	1314.27	973.42	673.03	810.52	40.32	107.21	391.68	202.76	250.69	558	120.69	317.04	614.94	1224.97	375.31	348.51	2832.5	565.51	629.94	474.59	668.66
FBgn0001092	427.45	368.07	479.3	542.7	451.74	443.96	508.84	554.78	616.7	573.95	411.62	296.53	851.34	921.58	516.74	500.9	578.67	522.15	387.35	301.7	1550.45	1100.69	706.85	567.64	1134.6	1242.85	72.34	123.96	897.26	401.28	431.13	982.17	313.11	395.83	754.01	697.43	391.71	682.1	4039.73	340.31	427.78	667.14	701.63
FBgn0001098	103.55	87.73	295.16	208.32	109.88	93.79	86.1	78.2	135.23	98.27	88.74	86.51	871.06	889.88	407.67	392.16	52.29	46.2	12.98	16.18	141.51	160.46	62.62	53.31	184.99	304.28	48.74	19.13	120.86	52.01	48.01	139.78	131.15	1978.99	263.84	383.39	138.27	207.15	356.03	160.34	106.45	104.93	202.78
FBgn0001099	7.53	8.08	4.92	5.08	10.88	11.29	8.46	6.72	6.52	6.1	2.7	3.05	3.08	3.85	10.95	5.71	11.1	3.9	3.42	4.78	5.76	2.75	7.61	5.94	4.89	7.67	388.56	2.75	33.05	4.23	5.56	6.09	3.38	3.66	2.78	2	2.2	2.46	1.98	5.86	63.47	19.19	4.34
FBgn0001104	19.44	17.46	18.94	18.58	19.52	20.6	22	20.88	29.97	27.32	28.21	30.11	17.02	19.25	10.99	14.12	25.71	28.16	16.24	18.27	30.12	31.33	13.36	18.55	17.45	25.25	10.28	4.01	117.64	19.49	25.63	63.45	25.96	23.11	11.18	8.41	12.65	38.66	18.87	21.1	16.32	67.41	23.66
FBgn0001105	79.66	71.9	72.92	65.16	161.03	160.14	128.2	117	75.15	74.3	40.36	40.13	45.78	51.98	67.77	66.28	38.34	33.64	21.78	34.68	66.47	64.25	39.92	50.18	63.95	71.78	39.27	28.68	119	70.75	79.42	250.56	54.72	83.65	76.22	34.98	56.87	83.59	57.92	120.96	49.9	95.23	58.43
FBgn0001108	15.25	14.27	13.02	11.7	23.05	21.41	15.02	13.82	21.8	17.21	20.11	17.74	19.78	21.16	20.14	19.66	14.72	19.49	8.32	9.46	18.07	25.4	13.28	14.97	17.79	20.5	16.17	7.36	45.08	22.49	21.88	26.28	18.35	22.08	22.46	8.5	22.31	30.54	14.88	23.29	16.86	32.66	14.2
FBgn0001112	6.82	7.34	0.85	0.44	0.32	0.3	0.76	0.73	140.39	30.75	0.01	0.02	15.26	7.9	0.07	0.03	3.05	0.16	1.6	0.55	3.6	0.12	16.24	6.83	63.79	43.34	5.66	464.23	0	0.3	0.73	0.48	0	38.15	0.04	0.07	1.39	21.62	62.87	5.62	41.12	3.45	24.49
FBgn0001114	78.48	87.73	82.46	108.02	5.19	13.14	17.05	14.35	9.33	6.26	0.14	0.05	1.53	8.06	1.21	1.51	347.09	516.72	10.6	5.56	198.71	299.09	62.19	80.76	4.58	11.38	1.82	0.37	0.32	292.63	419.09	5.53	1.1	7.56	6.92	111.44	13.49	21.18	19.85	225.65	47.75	32.93	37.14
FBgn0001120	0.46	0.29	0.54	1.03	0.75	0.59	3.07	0.09	0.16	6.74	0.13	0.36	1.38	1.24	0.27	2.87	0	14.1	1.33	24.26	0.12	80.04	0.68	21.01	0.11	5.87	1.55	0	414.6	1.87	0.8	0.2	0.05	0.15	0	0.13	0	0.04	0.16	0.19	0.27	238.33	0.15
FBgn0001122	69.1	55.47	37.14	29.07	150.86	135.52	85.46	72.97	64.74	69.67	12.44	6.95	4.66	4.82	4.01	3.67	17.34	16.72	3.25	4.58	13.54	16.22	8.65	9.17	6.33	10.19	7.26	3.08	32.61	119.85	90.38	118.93	9.87	14.19	4.07	1.78	3.42	8.11	7.51	33.62	21.92	24	8.05
FBgn0001123	56.17	49.45	38.76	31.68	118.64	108.36	74.02	66.6	63.1	58.28	26.99	26.17	38.98	41.56	45.51	50.4	22.89	20.33	21.83	16.6	22.8	17.22	30.34	28.02	41.17	46.73	9.45	45.38	8.44	41.13	35.75	102.9	33.8	62.2	46.75	13.45	37.37	76.41	60.8	49.33	35.04	18.4	38.34
FBgn0001124	214.76	156.03	276.26	206.95	179.82	191.07	208.59	236.62	394.14	329.07	208.5	108.6	323.39	289.26	308.35	244.64	264.1	94.65	122.46	87.5	412.48	140.04	197.7	104.11	494.76	555.18	375.9	47.53	116.03	99.84	98.43	91.22	288.38	101.72	342.69	96.82	52.12	65.83	248.12	63.02	223.42	110.85	146.04
FBgn0001125	190.42	123.92	209.12	157.47	70.62	69.33	71.19	78.35	140.71	131.78	121.38	57.05	105.67	116.5	219.68	193.52	590.29	214.51	111.27	78.62	1231.53	347.77	304.86	166.71	175.92	209.83	132.63	42.32	211.04	145.96	157.65	57.17	23.96	49.23	155.74	235.39	146.9	102.95	244.9	82.79	208.99	163.59	115.08
FBgn0001128	162.6	152.78	131.26	161.9	158.66	142.71	243.54	276.68	171.06	134.24	162.91	122.02	78.72	109.55	729.15	552.83	428.29	508.3	223.34	166.98	509	432.44	433.85	376.19	80.86	160.83	22.13	76.51	103.85	297.02	386.59	25.15	62.66	51.69	382.61	104.86	85.96	37.45	153.99	53.12	242.58	178.73	79.62
FBgn0001133	6.1	5.7	7.68	7.74	11.38	11.97	8.06	7.6	12.14	11.25	5.87	5.18	6.64	7.6	10.58	8.87	3.96	4.04	4.84	5.06	10.91	12.55	6.19	7.69	8.42	9.25	5.1	5.6	16.12	5.94	4.9	13.89	5.77	7.8	6.99	3.47	6.47	8.57	5.36	5.53	5.83	12.24	6.06
FBgn0001134	4.48	2.88	4.01	2.4	5.14	4.66	0.82	0.68	0.04	0.05	0	0.01	0.01	0.01	0.01	0.01	0.11	0.03	0.08	0.06	0.11	0.05	0.09	0.05	0.02	0.02	0.21	0.44	0	0.03	0.02	0.27	0	0.01	0	0.02	0.01	0	0	0.09	0.79	0.15	0.01
FBgn0001137	7.84	7.19	1.35	1.62	0.7	0.49	2.36	3.78	28	28.35	1.9	0.75	6.94	4.19	1.22	1.09	4.24	3.77	2.14	1.36	15.24	14.91	17.66	19.74	23.35	32.28	1.85	3.86	17.73	6.65	7.75	0.63	0.33	6.91	0.79	0.2	0.35	1.08	12.81	30.81	12.22	12.17	2.53
FBgn0001138	4.63	3.33	4.12	2.45	3.26	3.06	6.4	5.42	0.17	0.22	0.03	0	0.02	0.03	0.01	0	0.26	0.14	0.11	0.06	0.02	0.04	0.69	0.71	0.03	0.18	0.02	0.01	0	0	0.31	11.64	16.35	0.3	0.05	0.16	0.44	9.19	3.33	5	1.88	1.09	6.9
FBgn0001139	21.38	19.37	15.32	12.96	36.58	34.07	17.25	15.39	20.33	14.46	14.87	10.44	15.29	17.21	20.6	18.41	20.31	17.6	7.44	10.75	19.78	29.54	10.62	14.06	12.73	14.51	24.08	15.07	79.9	30.41	30.39	80.37	10.95	16.83	16.82	6.91	19.31	31.04	19.33	29.57	19.71	53.99	15.9
FBgn0001142	70.29	74.38	74.05	108.96	132.74	122.87	109.42	104.96	115.26	104.15	43.49	43.11	6.23	11	242.36	169.26	85.12	117.4	15.05	21.84	236.81	241.46	74.54	95.37	66.54	49.17	8.21	1.45	123.69	104.47	90.86	48.14	42.98	23.9	345.75	194.65	34.06	22.2	75.8	593.15	51.9	101.65	293.31
FBgn0001145	780.39	649.48	627.95	434.45	810.53	707.12	649.36	562.41	214.78	158.74	254.49	163.13	240.72	461.76	303.53	249.56	118.79	134.32	430.43	359.52	157.74	136.81	275.47	231.65	292.71	464.95	33.02	35.9	4.81	116.3	182.92	455.46	564.11	1327.12	155.41	9.64	2.72	1815.21	94.08	152.08	326.55	150.51	221.62
FBgn0001147	0.26	0.17	0.14	0.14	0.02	0	0.02	0.02	0.07	0	0.01	0	0.01	0.01	0.04	0	0.5	0.06	0.02	0	0.34	0.1	2.36	0.07	0.18	0.14	4.11	0.4	0	0.12	0.2	2.55	0.01	0.02	0	0.01	0.01	0.05	0.48	0.79	2.41	0.15	0.38
FBgn0001148	0	0.13	0.03	0.05	0.02	0	0.02	0	0	0.18	0.01	0	0.03	0.01	0	0	0.53	0	0.02	0	0.13	0.19	1.32	0.04	0.06	0.14	0.02	0.2	0	0.08	0.36	1.91	0	0.01	0	0	0.02	0.04	0.65	0.31	1.32	0.25	0.37
FBgn0001149	434.91	354.44	198.44	173.32	179.07	202.48	165.46	163.18	800.9	829.94	640.13	392.34	431.3	322.57	623.6	322.62	289.33	137.25	168.48	117.16	732.07	455.78	302.34	273.7	936.03	859.99	402.73	234.12	892.57	320.62	288.47	292.16	168.25	540.95	1246.69	1197.22	4564.14	1170.59	764.55	389.07	474.65	657.99	736.64
FBgn0001150	1.68	1.55	0.48	0.32	2.28	2.03	0.88	0.45	0.04	0.06	0.05	0.04	0.1	0.09	0.03	0.11	0	0	0.06	0.06	0.14	0.24	0.13	0.09	0	0.1	0.01	0.03	0.1	0.16	0.41	0.64	0	0.03	0	0.01	0.02	0.09	0.03	0	0.79	0.34	0.02
FBgn0001168	33.45	23.75	17.19	19.76	3.79	6.22	10.95	8.18	74.55	73.94	83.42	65.86	86.36	83.23	60.49	56.85	99.77	96.67	21.12	17.48	92.1	105.02	44.46	42.57	80.01	75.92	6.37	17.84	12.6	144.35	138.97	11.89	46.07	59.06	43.08	15.87	24.9	69.36	21.86	44.96	37.99	23.75	28.99
FBgn0001169	6.74	6.36	5.39	4.59	8.67	7.76	4.38	3.72	4.74	4.4	3.97	2.39	3.35	3.48	4.55	3.64	10.42	11.78	2.81	4.84	11.24	21.54	3.41	4.64	2.92	3.74	5.34	4.03	36.04	17.63	14.23	18.99	3.18	4.69	4.38	3.04	9.18	10.56	4.48	17.25	6.13	21.46	3.6
FBgn0001170	0.18	0.17	0.04	0.03	0.04	0.01	0.01	0.05	0.08	0.06	3.14	1.35	0.16	0.11	0.02	0.01	0	0	0.05	0.03	0.18	0.07	0.03	0.06	0.02	0.04	0.36	0.04	0	0	0.23	0.04	0.85	0.03	0	0.02	0.03	0.02	0.15	0.4	0.74	0.36	0.32
FBgn0001174	0.32	0.26	0.03	0	0.1	0.17	0.15	0.03	0	0.1	0	0	0	0	0	0	0	0.92	0	0	0	0.42	0.03	0	0	0.21	0.11	0.1	0.27	0	0	0.08	0	0	0	0	0	0.03	0.02	0	0	0.51	0
FBgn0001179	6.01	4.75	5.24	4.27	10.54	9.68	7.65	7.04	5.84	3.8	6.2	6.62	5.14	5.27	4.56	3.96	3.83	4.91	2.51	4.08	8.53	14.1	3.85	5.2	3.85	3.89	7.55	2.86	20.66	5.94	5.22	23.75	7.14	7.97	7.88	3.65	6.72	9.95	5.88	9.64	5.65	12.62	6.69
FBgn0001180	1.54	0.96	0.16	0.28	2.69	2.23	1.66	1.06	5.88	5.6	1.24	0.51	1.17	1.08	0.13	0.47	0.56	2.63	0.33	2.55	1.49	12.87	1.23	2.73	2.03	3.52	0.77	0.5	66.42	3.76	3.01	0.88	0	0	0	0	0	0	0.02	0	2.44	38.3	0.03
FBgn0001185	8.49	7.95	10.5	8.5	13.37	12.17	7.9	7.68	9.68	7.14	5.08	3.61	7.34	7.86	7.39	6.79	3.36	3.46	4.34	4.36	3.53	3.65	4.72	4.99	7.14	6	2.81	3.05	12.93	5.79	6.31	18.62	5.17	8.49	5.61	2.02	6.75	10.1	4.88	6.28	4.91	8.57	4.94
FBgn0001186	87.94	89.25	77.77	78.1	68.69	73.16	75.1	77.03	59.4	51.76	82.12	61.29	74.86	60.25	98.17	75.39	88.3	59.19	66.5	68.16	63.57	50.4	95.33	79.46	69.94	58.44	50.57	25.69	86.29	1020.14	829.58	53.18	43.74	9.29	26.87	15.26	35.18	19.46	25.29	27.97	100.09	84.95	26.21
FBgn0001187	76.47	65.51	64.44	74.53	3.89	6.49	26.17	34.43	14.18	5.12	7.62	17.7	15.5	25.85	655.35	486.56	476.99	185.39	12.8	3.08	396.39	94.54	255.92	165.44	14.52	15.43	5.65	2.61	0.85	75.2	112.6	0.04	0.43	0.31	0.88	17.44	1.21	0.63	0.4	0.29	147.61	47.23	2.65
FBgn0001189	8.36	8.39	8.32	11.48	4.25	4.76	5.86	4.96	18.16	17.56	20.97	18.68	6.53	8.7	16.17	16.96	15	15.79	7.6	7.94	29.58	36.19	9.79	12.95	7	8.6	6.63	15.21	16.3	17.37	20.16	12.59	30.4	15.31	13.92	12.21	13.03	19.32	6.96	23.96	13.09	16.08	13.6
FBgn0001197	44.69	45.45	39.8	42.8	73.46	73.91	52.14	34.52	43.15	58.89	24.79	38.6	27.68	31.15	26.53	30.6	16.36	43.15	16.69	62.76	20.43	58.82	21.25	57.09	26.65	49.6	109.1	30.97	650.93	43.14	46.55	547.89	36.4	73.52	36.8	29.4	202	163.8	114.01	63.91	39.7	364.61	95.75
FBgn0001202	29.89	25.38	38.44	29.21	58.59	56.65	42.46	40.44	16.85	17.45	12.36	14.39	16.37	16.9	14.65	14.44	8.36	9.31	10.66	10.77	8.24	10.23	11	11.95	16.19	16.72	13.02	8.42	32.8	12.82	12.33	24.21	17.2	13.93	13.39	5.04	15.57	16.51	8.75	15.62	14.63	23.99	12.24
FBgn0001206	2.54	2.42	2.18	1.81	4.47	3.89	1.9	1.58	1.84	1.68	1.37	1.22	1.05	1.17	1.03	1.03	1.1	1.64	0.9	2.13	2.41	14.02	1.05	1.69	0.78	1.54	4.11	1.03	24.09	4.16	2.71	11.24	0.88	1.31	0.66	0.54	2.23	3.14	1.84	3.09	2.06	13.61	1.43
FBgn0001208	326.51	307.51	276.09	281.43	8.78	20.25	25.42	32.09	26.76	11.22	0.23	0.18	4.38	23.35	3.08	3.83	370.62	324.35	28.54	8.39	320.46	208.75	246.4	228.74	8.42	22.27	25.58	1.17	1.42	155.67	187.1	1.27	0.47	2.8	4.14	246.93	21.76	12.92	73.56	92.97	162.76	72.74	157.86
FBgn0001215	64.73	61.5	36.8	36.26	74.28	72.41	30.9	21.37	41.98	34.78	31.89	33.73	37.26	39.55	37.73	44.92	35.85	45.36	19.71	27.63	41.53	57.34	23.33	37.62	29.41	41.44	200.28	34.46	188.3	66.53	72.86	192.29	20.89	41.91	26.84	19.63	43.23	85.2	33.19	60.19	64.52	121.41	43.64
FBgn0001216	6.74	7.87	2.72	2.76	1.34	0.59	11.9	18.82	8.84	3.36	0.39	0.15	1.15	0.85	1.07	0.16	2.62	0.89	8	2.38	4.01	1.25	57.98	49.07	2.68	5.13	136.83	0.27	0.15	1.27	1.13	0.06	0	0.14	0	0.14	0.02	0.08	0.26	0.8	53.78	11.38	0.36
FBgn0001217	0.55	0.58	0.14	0.06	0.04	0.02	0.14	0.56	5.34	6.93	0.72	1.19	0.17	0.15	4.03	0.19	4.99	0.95	0.87	0.18	5.14	2.06	3.34	0.14	0.48	1.9	363.9	0.81	0.8	0	0.08	0.04	0.16	0.05	0.01	0.62	0.02	0.08	0.08	3.35	61.25	0.91	1.64
FBgn0001218	109	133	106.85	114.91	82.08	74.8	93.42	77.12	109	126.53	213.66	173.4	69.49	71.84	130.58	101.65	268.1	222.24	111.95	200.74	266.13	277.8	126.57	147.18	68.28	98.36	79.17	727.77	268.22	746.26	583.67	236.95	303.62	120.95	237.11	570.57	1976.78	347.16	191.44	411.09	158.88	251.23	360.02
FBgn0001220	77.62	62.14	71.39	71.68	88.38	77.32	85.85	83.52	78.51	70.43	43.53	55.96	96.57	103.81	86.85	90.28	92.75	96.8	33.46	31.02	109.99	105.36	98.58	113.71	65.83	82.19	202.21	24.43	140.56	66.39	74.36	95.47	27.13	116.29	101.32	58.11	70.86	81.92	61.01	36.3	94.85	107.12	47.11
FBgn0001222	21.13	18.42	23.86	20.34	39.97	37.6	27.52	25.7	35.99	32.53	21.65	17.8	24.72	23.88	19.64	19.3	17.13	16.51	12.68	17.94	23.58	32.1	15.89	18.46	31.78	27.39	16.98	12.43	81.18	20.24	18.33	38.99	12.45	16.89	14.98	7.85	21.92	24.75	12.52	15.28	19.22	50.61	14.22
FBgn0001223	29.36	20.63	3.18	4.14	20.17	50.96	46.68	43.44	24.06	31.94	0.55	7.68	4.48	1.85	25.37	56.61	2.11	1.45	5.82	2.91	3.45	3.37	30.2	52.38	9.85	2.94	22.56	0.7	25.51	12.18	5.04	10.31	21.3	4.61	127.85	1.28	0.96	1.77	1.4	8.35	69.83	38.09	15.37
FBgn0001224	34.84	22.1	1.03	1.93	58.56	86.03	56.36	30.76	10.98	25.24	0.39	3.27	1.52	0.42	8.65	92.09	1.86	2.08	0.9	1.3	3.42	3.9	5.08	5.84	4.57	2.04	224.57	1.2	12.18	5.15	3.04	1400.87	143.01	101.7	1313.08	329.64	249.67	214.47	91.15	529.95	34.12	7.25	1148.92
FBgn0001225	27.52	13.08	2.57	4.97	42.77	76.08	74.46	25.95	97.04	102.21	2.48	4.74	29.2	20.94	10.3	55.57	6.08	33.19	3.56	89.21	42.6	176.47	16.27	45.87	11.93	30.04	198.25	0.78	953.3	15	6.63	118.67	51.93	63.46	174.35	14.9	14.91	88.98	29.31	78.53	35.9	500.04	101.35
FBgn0001226	6.08	2.32	1.1	1.66	7.25	9.87	10.94	3.38	4.81	10.86	0.95	1.8	2.56	1.51	3.93	22.66	5.63	21.56	1.12	23.78	4.09	29.15	3.64	15.3	1.26	9.15	124.95	0.85	365.49	14.2	8.39	498.5	39.13	45.93	88.92	50.95	71.94	172.81	65.13	485.54	19.96	178.79	227.5
FBgn0001227	7.71	6.04	0.68	0.54	29.8	22.38	20.41	24.12	0.32	0.26	0.03	0.01	0.11	0.01	0.23	0.37	0.33	0.32	0.26	0.1	0.2	0.12	1.27	0.77	0.16	0.24	11.23	0.03	0.19	0.11	0.07	164.11	0.46	1.59	5.04	0.48	1.04	10.59	5.5	9.95	3.58	0.65	17.81
FBgn0001228	0.82	0.69	0.04	0	0	0.02	0.02	0.16	0.64	0.06	0.03	0.01	0.23	0.43	300.25	184.75	4.28	0.65	2.35	0.26	2.12	0	3.22	0.21	0.03	0.75	285.56	0.28	1.21	0.04	0.15	7.26	1.37	75.86	389.63	5.13	126.56	4.63	14.02	34.89	51.55	5	28.99
FBgn0001229	6.94	5.8	0.28	0.43	22.54	21.63	9.01	6.68	0.22	0.63	0.07	0.17	0.12	0.18	21.7	7.11	0.16	0	0.14	0.05	0.11	0.1	0.52	0.56	0.23	0.38	4.9	0.12	0.34	0.84	0.12	51.61	36	27.96	465.51	1.76	2.62	4.33	1.25	49.6	3.25	1.48	50.9
FBgn0001230	15.62	7.1	4.44	2.46	19.7	55.02	32.78	16.42	15.28	29.88	1.44	1.82	1.84	1.43	1.76	1.15	6.39	3.57	1.22	0.34	7.95	3.23	9.83	5.28	7.54	22.72	75.17	0.66	0.75	8.91	6.17	9.07	6.01	11.6	1.53	24.63	1.5	6.13	58.3	11.45	15.69	2.81	26.1
FBgn0001233	308.9	218.22	405.66	430.16	386.33	429.84	385.16	296.48	732.11	568.36	337.22	329.74	393.07	444.29	410.87	438.41	856.74	732.59	118.38	197.79	809.4	791.2	481.88	680.42	313.62	416.55	667.42	173.14	1656.99	703.18	600.47	1314.58	353.26	348.51	485.93	358.64	565.4	1374.83	405.41	462.86	370.81	1019.08	519.25
FBgn0001234	754.39	583.09	544.82	364.21	797.64	769.68	943.82	829	486.41	389.6	209.79	107.06	296.7	256.14	436.57	379.29	460.88	273.82	245.96	183.32	259.8	195.5	195.97	175.11	262.11	285.05	75.94	69.15	132.56	431.6	405.74	304.24	145.03	177.52	179.56	43.26	225.45	271.76	102.13	353.23	375.3	180.65	108.79
FBgn0001235	50.14	46.45	24.52	23.83	37.68	34.78	49.52	43.42	37.98	40.48	6.24	4.67	0.54	0.58	53.82	52.03	2.35	2.79	4.08	2.29	2.6	3.27	15.62	17.7	0.22	1.32	0.39	0.13	0.35	201.58	173.1	58.08	14.29	12.99	34.75	2.95	2.54	44.57	30.6	58.96	25.31	15.23	18.65
FBgn0001247	26.41	22.87	18.71	17.12	48.28	43.41	25.02	23.6	28.34	21.78	16.44	15.69	31.87	31.9	30.01	29.87	19.01	17.34	12.23	11.3	31.66	31	23.45	22.68	25.4	26.76	28.98	10.99	33.8	18.2	17.91	39.82	14.51	20.33	27.43	9.26	22.93	21.47	17.21	13.41	27.39	26.16	13.12
FBgn0001248	277.71	230.11	369.29	326.84	94.23	109.08	131.12	133.24	1038.25	913.79	956.01	531.86	478.4	371.76	415.93	337.19	829.04	528.29	94.3	67.5	2949.11	1260.48	662.31	522.96	1238.17	622.36	190.81	124.16	226.57	139.21	209.68	238.69	155.77	186.14	399	469.29	177.16	335.02	228.67	99.44	474.63	277.29	290.09
FBgn0001250	16.59	14.99	13.36	9.34	6.73	7.09	10.44	11.64	56.11	55.76	4.37	2.36	28.27	32.56	24.52	22.48	16.78	9.23	7.76	6.68	28.43	17.68	19.58	15.35	41.47	51.53	5.74	3.73	2.23	26.41	26.13	13.24	1.13	34.87	56.55	6.27	32.4	32.31	34.97	11.58	26.09	11.89	10.13
FBgn0001253	3.03	1.63	0.36	0.28	2.92	2.48	5.97	8.22	0.12	0.14	0.01	0	1.03	0.85	0.02	0.04	0.01	0.04	0.1	0.06	0	0.03	0.12	0.26	0.14	0.2	0.04	0.01	0	0.19	0.92	17.29	0.09	0.34	0	0.03	0.09	1.08	1.67	5.3	0.37	1.18	2.81
FBgn0001254	0.24	0.37	0.3	0.43	1.68	0.54	0.08	0.06	0.4	1.46	0.04	0	0.09	0.75	0	0.04	0	0.05	0.04	0.01	0	0.22	0.11	2.37	0.25	0.72	0.12	0	0.05	0.24	4.28	21.82	0.24	12.04	0.14	0.28	1.54	13.13	9.29	25.29	0.09	4.86	89.46
FBgn0001255	3.22	2.09	1.43	1.42	3.18	2.86	1.78	1.58	1.42	1.02	1.85	1.11	2.07	2.06	1.71	2.09	1.9	2.19	1.93	1.05	1.12	1.6	1.31	1.35	4.77	7.8	1.56	0.9	2.09	4.01	3.56	5.02	2.56	1.73	1.86	0.89	1.47	7.6	6.76	7.91	2.52	2.04	9.8
FBgn0001256	2.04	1.84	3.23	1.62	1.7	1.2	0.14	0.2	0.28	0.69	0	0	0.12	0.77	0	0.03	0.07	0	0.01	0	0	0.08	0.04	1.62	0.16	1.06	0	0	0	0	4.48	0.33	0	7.53	0.01	0.04	0.02	0.04	0.51	0.52	0.2	5.01	0.21
FBgn0001257	59.56	39.49	9.89	6.19	11.33	9.44	26.24	26.51	5.34	4.91	2.18	4.57	3.8	8.01	11.69	10.59	184.93	160.49	3.16	2.02	303.81	314.33	61.4	49.1	11.39	21.84	6.24	0.54	36.24	49.92	39.17	29.17	7.86	32.14	6.13	19.65	2.46	13.63	25.72	58.48	43.2	43.29	24.99
FBgn0001258	12.45	13.36	5.82	6.54	2.95	3.31	3.68	3.73	34.26	38.48	75.24	69.94	13.11	11.26	4.94	5.26	92.15	68.57	10.52	7.4	83.61	45.81	19.66	15.54	62.95	42.38	33.68	20.9	0.81	52.68	59.54	137.49	18.14	45.1	27.86	6.07	9.29	51.16	1279.2	60.4	35.79	17.98	114.08
FBgn0001259	1.7	1.59	1.68	1.17	0.03	0.07	0.37	0.6	3.58	2.7	0.23	0.16	2.92	2.22	0.05	0.04	0.5	0.07	0.78	0.34	0.65	0.22	1.33	1.21	2.61	2.02	0.28	0.07	0.35	0.79	0.63	2.95	0.28	1.14	0.01	0.1	0.33	7.23	3.21	0.69	1.52	1.01	1.34
FBgn0001263	130.86	124.26	631.83	461.42	1.45	2.07	0.26	0.05	0.82	2.15	0	0	0	0.01	0.07	0	0	0	1.13	1.18	0	0	0.22	0.12	0.05	0.09	0.13	0	0.05	0.07	0.09	0.32	0.01	0.05	0	0.01	0	0	0.05	0	26.83	10.11	0.04
FBgn0001269	3.03	3.08	3.05	1.96	1.34	0.95	1.47	1.31	0.48	0.28	0.04	0	0.05	0.05	0.2	0.02	0.99	0.04	0.2	0.07	0.33	0.24	3.44	0.53	0.2	0.27	12.12	0.22	0.04	0.57	0.43	6.98	0.61	26.39	0.09	0.14	0.82	2.46	4.88	2.33	6.73	1.05	3.78
FBgn0001276	11.55	14.27	10.04	9.23	17.85	17.43	11	8.57	9.21	7.86	7.69	7.07	7.74	8.61	10.37	9.52	9.18	10.24	4.47	6.48	11.05	21.34	7.21	7.37	9.58	9.81	1.81	8.36	39.21	12.77	12.42	26.27	11.79	11.89	10	3.73	11.7	11.89	6.73	22.9	6.63	27.68	10.35
FBgn0001280	51.39	50.94	27.5	32.36	20.66	21.47	21.61	19.6	48.84	48.66	19	17.42	26.23	22.11	40.23	35.24	37.28	35.24	18.92	19	59.86	39.81	37.54	37.56	34.83	35.9	393.53	26.24	186.19	46.22	35.14	130.3	17.4	35.42	33.06	29.16	56.06	74.58	51.87	68.1	95.25	122.4	47.28
FBgn0001281	0.23	0.81	0.57	0.04	0.16	0.05	0.18	1.61	3.6	0.34	0.43	0	0.17	0.01	16.09	0.03	16.69	2	2.64	0.08	10.88	0.12	11.21	0.07	0.28	4.28	1975.05	1.55	0.78	0	0	0.52	0.07	0.18	0.15	1.75	0.03	0.27	0.07	6.43	268.81	1	7.76
FBgn0001285	0	0.09	0.02	0.07	0.2	0.08	3.89	0.07	0.14	0.03	92.67	98.74	1.37	0.79	0.72	0.14	0	0.25	0	0	0.7	0.19	1.15	0.22	0.25	0.18	0.1	0	0	0	0.21	0.01	327.16	0	0	0	0	0.08	0.1	2.26	4.43	8.45	96.88
FBgn0001291	23.09	20.66	21.64	20.9	22.22	22	23.54	20.86	36.13	55.38	28.93	31.03	28.5	29.71	27.62	35.24	12.47	8.74	13.5	13.89	27.59	34.6	16.36	17.36	30.72	47.17	85.49	11.57	34.41	22.27	19.45	20.23	34.44	28.72	30.86	5.94	15.83	33.72	15.73	24.19	28.55	26.4	23.33
FBgn0001296	21.4	20.66	59.55	57.08	10.04	13.93	11.48	7.93	7.49	18.76	2.28	5.43	1.18	2.08	41.86	93.11	23.66	29.73	2.07	7.2	59.31	90.7	10.86	17.05	1.64	6.12	2.13	12.04	43.88	34.02	26.31	27.62	0.55	2.12	3.27	5.15	2.18	4.08	4.6	95.94	11.52	35.92	7.55
FBgn0001297	37.64	34.98	19.16	17.37	22.73	23.38	38.83	35.97	69.64	55.55	44.23	43.67	30.8	26	33.98	41.83	24.63	23.99	16.39	9.94	36.26	33.77	48.71	52.59	39.18	46.86	12.26	9.71	14.1	72.27	62.19	23.6	39.81	38.1	15.98	5.33	13.64	58.09	32.11	61.52	63.78	34.67	20.17
FBgn0001301	6.64	5.68	5.37	4.46	12.22	12	6.63	6.01	29.76	19.12	6.02	2.92	5.32	5.61	17.11	17.4	15.11	11.72	1.55	2.22	16.6	11.27	9.98	6.12	15.74	9.64	9.08	3.39	22.26	8.31	7.25	26.12	4.96	16.95	26.3	2.19	2.86	13.74	12.54	21.69	10.02	16.03	9.16
FBgn0001308	27.86	26.36	30.38	27.51	40.41	39.7	39.52	35.47	43.16	39.93	37.31	36.73	28.78	34.16	35.96	35.02	29.2	36.77	15.66	19.73	38.28	51.86	20.83	23.64	34.46	46.12	14.16	15.98	69.12	51.37	48.56	63.75	31.3	42.33	34.63	17.99	49.45	50.37	28.75	48.5	27.09	50.17	28.9
FBgn0001311	0.39	0.29	0.41	0.34	0.1	0.08	0.46	0.29	0.37	0.23	0.06	0.05	0.67	0.71	0.08	0.05	0.22	0.15	0.04	0.02	0.21	0.17	0.19	0.47	0.42	0.66	5.5	0.02	0.03	0.06	0.42	12.17	0.37	10.31	0.39	0.74	1.18	72.17	56.62	9.58	0.87	0.41	11.61
FBgn0001313	0	0	0	0	0	0	0	0.01	0.04	0	0	0	0.01	0	0.11	0.01	0.12	0	0.02	0	0.03	0	0.15	0	0.01	0.05	10.11	0.01	0	0	0	0	0	0	0	0.01	0	0	0	0.03	1.29	0	0.03
FBgn0001316	26.31	28.26	23.82	18.47	21.84	20.02	17.16	15.58	29.62	23.58	59.29	30.67	24.41	24.34	21.66	22.33	10.65	13.2	8.66	10.26	18.91	28.84	13.75	16.48	21.12	28.98	11.75	7.59	80.48	47.49	40.36	57.04	19.92	12.51	13.24	4.97	9.72	37.16	16.83	33.69	26.19	57.75	12.64
FBgn0001319	2.77	2.09	0.63	0.52	7.25	7.13	5.68	4.35	0.19	0.18	0.05	0	0.02	0.09	0.02	0.04	2.06	2.8	0.42	0.21	11.03	12.31	0.62	0.7	0.13	0.19	0.09	0.03	0.02	0.14	0.24	12.22	0.01	0.05	0.38	0.11	0.13	0.45	0.75	62.47	1.1	0.76	0.7
FBgn0001320	6.96	8.1	0.89	0.72	0.22	0.35	0.63	0.58	31.88	37.41	0.48	0.27	7.58	8.65	0.31	0.25	0.8	0.59	0.54	0.16	2.7	1.93	2.51	1.95	24.89	17.56	0.84	0.76	0.05	4.96	4.4	1.05	0.43	3	0.06	0.05	0.08	14.7	1.51	3.47	5.66	2.31	1.34
FBgn0001321	2.05	1.5	1.14	0.68	0.18	0.22	0.35	0.24	4.45	3.92	0.28	0.1	14.29	16.11	0.14	0.31	0.84	0.1	0.22	0.2	0.19	0.5	1.46	1.12	3.15	5.3	1.14	0.14	0.15	0.92	1.19	4.05	0.34	32.77	0.11	0.22	0.85	51.95	15.4	5.4	1.83	0.9	6.56
FBgn0001323	5.1	5.25	0.5	0.44	0.23	0.24	0.43	0.38	49	37.48	0.35	0.17	10.81	10.53	0.25	0.29	0.56	0.31	0.6	0.21	0.43	0.32	2.26	1.93	26.98	21.51	0.19	0.16	0.07	6.83	6.49	0.64	0.11	2.13	0.02	0.05	0.07	8.09	1.87	2.44	4.2	1.98	0.67
FBgn0001324	5.4	4.76	3.93	3.52	9.06	8.36	4.13	3.86	5.12	3.65	5.11	3.09	3.52	3.47	4.53	3.43	7.1	7.81	2.46	2.54	6.87	12.27	2.61	3.33	3.78	3.56	18.89	2.47	11.62	11.95	11.43	22.02	4.26	4.61	4.74	2.05	5.69	10.33	4.26	17.38	6.84	9.49	3.29
FBgn0001325	1.78	1.05	0.1	0.11	5.07	4.6	4.67	4.51	0.04	0.18	0.02	0.09	0.03	0.03	0.05	0.03	0.22	0	0.07	0.02	0.44	0.51	0.27	0.29	0.09	0.22	0.69	0.01	0	0.07	0.07	8.79	0.08	0.51	0.52	72.31	3.89	1.83	1.84	7.72	0.52	0.47	13.13
FBgn0001330	2.17	2.45	2.43	3.11	3.45	2.79	2.93	2.46	3.02	3.18	1.37	2.09	1.18	1.42	1.42	1.92	2.73	4.93	0.98	2.38	2.43	8.21	1.19	3.03	1.41	2.13	1.41	1.68	21.55	4.15	4.31	6.87	0.69	0.95	0.45	0.88	2.51	5.69	1.86	3.04	2	12.76	1.54
FBgn0001341	3.16	3.12	3.36	3.75	5.46	4.02	3.94	3.38	5.81	4.8	3.14	4.3	4.3	3.78	3.33	3.93	2.07	5.89	2.18	4.07	2.58	7.74	2.11	5.79	2.58	3.9	5.46	3.33	43.18	5.16	6.12	17.68	2.05	3.06	1.53	2.92	8.97	14.6	5.21	5.35	3.3	23.15	3.81
FBgn0001404	39.46	35.19	28.11	26.76	29.42	30.94	25.64	23.08	21.9	16.28	63.89	52.08	25.46	22.46	62.73	64.42	15.11	18.66	7.86	6.9	18.85	23.95	16.89	16.31	21.92	23.77	10.98	22.68	46.87	39.62	44.55	24.26	46.27	17.76	77.62	5.48	9.93	22.05	7.87	120.32	34.04	43.39	21.15
FBgn0001491	24.33	23.08	14.82	18.4	26.44	32.34	25.14	20.66	14.52	23.09	11.61	17.96	15.04	20.87	15.55	20.01	13.49	12.59	8.36	11.86	14.84	16.98	13.32	18.03	22.81	34.51	54.36	9.56	60.57	11.86	11.44	45.91	13.75	18.41	17.9	15.73	19.04	24.01	14.87	15.35	21.14	42.41	20.17
FBgn0001565	28.24	32.25	52.12	60.36	41.33	44.12	44.94	37.33	54.5	52.54	21.42	28.7	45.1	62.26	39.75	46.1	22.72	33.2	24.4	24.32	58.45	68.44	32.84	45.44	41.4	54.08	7.77	45.45	103.52	37.33	36.34	44.96	34.61	55.99	43.14	7.07	19.36	52.81	20.13	34.42	31.24	69.27	28.22
FBgn0001612	7.19	6.51	7.84	7.34	13.27	12.87	9.8	8.12	6.86	4.74	1.6	1.79	4.73	3.82	3.36	3.71	1.02	2.74	1.98	4.1	1.8	5.92	2.62	3.95	2.81	4.53	7.22	1.9	35.37	3.64	3.71	22.28	3.97	5.82	2.47	5.36	2.55	9.73	4.03	10.85	4.69	21.22	4.42
FBgn0001624	63.72	61.72	121.02	118.85	49.47	53.91	44.59	45.17	42.22	38.99	9.14	5.41	18.72	20.25	8.78	8.37	24.52	24.31	11.68	14.64	22.65	26.27	17.07	17.17	27.82	39.23	7.89	9.03	38.44	38.57	40.82	36.22	5.05	17.29	6.26	4.19	20.34	18.91	26.75	43.62	34.09	34.41	8.73
FBgn0001941	26.71	23	25.89	23.87	31.15	31.72	23.63	19.91	55.72	41.55	194.51	227.56	78.94	78.13	204.3	159.27	18.65	18.98	13.72	16.14	23.09	38.96	19.36	23.74	148.91	105.99	34.05	33.28	109.96	40.99	37.08	60.43	97.96	78.02	211.76	12.45	50.15	51.32	23	67.39	49.18	82.7	60.97
FBgn0001942	537.92	561.9	724.8	933.4	589.83	570.23	702.82	706.4	843.98	792.8	452.45	491.04	614.19	709.43	809.62	815.93	762.79	957.61	582.67	510.21	1401.09	1259.35	502.13	694.24	581.33	655.39	381.92	577.95	1019.35	773.46	787.06	1204.53	601.07	871.47	763.32	430.31	889.73	1156.22	702.99	619.19	507.02	820.83	668.08
FBgn0001961	27.22	23.66	31.16	32.42	27.68	28.6	20.97	16.16	31.26	35.64	38.34	52.78	20.6	20.55	36.97	37.93	14.51	11.97	10.63	8.24	38.05	44.78	15.02	14.51	20.66	28.37	55.49	7.94	39.42	12.98	13.27	45.52	73.67	50.87	70.88	21.53	49.07	60.43	26.92	43.43	28.8	32.73	49.32
FBgn0001965	10.39	9.1	8.56	6.6	22.34	20.61	8.84	7.94	6.53	5.28	6.74	4.11	4.18	5	7.3	6.62	4.58	5.43	3.28	3.76	8.42	16.75	3.64	4.44	4.82	4.72	5.54	2.39	19.39	9.51	8.63	20.94	4.97	4.92	5.35	2.13	5.47	10.19	4.25	13.43	6.58	14.08	4.03
FBgn0001967	0.19	0	0.12	0.15	0.03	0	0.07	0.18	0	0.04	0.03	0	0.02	0.01	0.04	0	0	0.66	0.04	0.02	0	0	0.09	0.17	0	0	0.4	0.07	0	0.19	0.42	1.42	0.33	0.25	1.41	1.56	0.15	1.95	0.67	6.02	0.19	0	5.57
FBgn0001970	6.53	5.71	11.69	9.69	12.26	11.55	7.55	8.16	10.09	7.51	3.02	2.55	5.12	4.35	3.89	3.7	2.09	2.61	2.8	3.67	3.51	7.36	4.32	4.55	7.32	8.17	3.73	5.78	18.02	3.08	2.64	13.38	4.89	6.58	5.57	1.37	7.16	15.9	5.27	2.79	4.91	11.49	5.62
FBgn0001977	11.34	11.15	10.35	10.27	17.61	16.4	13.84	12.43	17.17	18.61	14.65	17.75	11.66	10.82	14.94	14.48	10.78	10.08	6.04	5.82	18.36	13.09	11.38	11.18	13.49	14.48	25.32	11.03	21.2	7.61	7.33	23.42	23.55	16.41	19.67	7.66	9.96	21.54	12.6	15.64	13.71	15.46	21.2
FBgn0001978	7.5	7.52	7.94	9	13.22	13.56	8.91	7.66	12.56	12.45	11.85	12.2	7.57	8.13	12.72	14.1	7.3	12.1	6.92	11.02	9.41	22.75	7.17	11.49	7.64	10.3	41.54	18.81	57.65	17.01	13.3	22.41	6.31	8.68	9.01	7.11	19.24	22.03	7.77	13.22	13.79	36.7	7.5
FBgn0001983	0	0	0	0	0.03	0.01	0.02	0	0.02	0.16	0.01	0	0.01	0.01	0	0	0	0	0	0	0	0.04	0.02	0.02	0	0.11	0.15	0	0	0	0.3	48.76	0.01	0.01	0	0	0.09	0.01	0.78	0.21	0	0.35	1.66
FBgn0001986	5.91	5.5	5.88	6.49	8.2	7.87	5.99	4.42	7.68	7	4.12	5.77	4.9	5.81	5	5.41	3.2	7.21	2.68	4.8	6.26	15.83	3.71	7.75	4.31	6.01	15.28	4.68	33.78	4.18	4.6	26.9	3.52	4.66	2.95	3.87	7.75	14.84	5.93	4.79	6.28	22.47	5.59
FBgn0001987	14.84	13.69	20.3	17	2.15	2.36	3.89	3.54	16.62	14.27	45.39	42.64	20.19	19.83	17.15	18.13	1.45	1.53	10.36	7.8	2.36	4.08	5.93	6.21	13.81	13.16	6.16	6.88	6.91	20.01	16.32	12.94	33.81	23.65	27.34	3.6	16.02	42.69	13.65	12.3	13.42	12.37	18.6
FBgn0001989	122.37	109.34	164.25	156.91	134.62	123.31	193.19	211.7	131.24	148.41	75.3	113.06	227.75	225.63	153.59	152.21	167.67	143.32	124.5	91.36	277.37	136.05	326.78	256.42	193.76	234.12	99.98	76.86	124.9	92.25	102.84	82.16	64.57	186.55	179.25	57.77	97.62	63.97	149.36	33.08	239.83	151.3	86.45
FBgn0001990	5.01	4.89	4.92	5.24	5.68	5.72	4.79	3.82	6.32	6.54	3.6	3.84	4.5	4.6	6.29	6.19	5.19	4.21	3.11	5.79	6.03	7.28	4.32	5.73	4.42	5.43	4.56	3.38	25.91	4.65	5.72	11.58	4.37	5.34	5.1	4.7	5.02	7.94	3.74	6.25	4.57	15.71	5.91
FBgn0001991	33.57	28.17	16.66	9.96	47.62	42.25	19.64	16.74	6.56	5.51	2.72	0.82	2.9	1.38	0.35	0.16	1.56	1.23	0.84	0.36	4.11	5.07	3.76	2.73	4.78	4.7	1.51	24.66	0.55	20.38	14.02	7.38	0.27	1.44	0.03	0.05	0.02	0.33	4.32	1.64	16.97	5.68	0.51
FBgn0001992	0.34	0.21	0.06	0.06	0.31	0.28	0.02	0.01	0.08	0.04	0.04	0.02	0.44	0.27	0.01	0.02	0	0	0.06	0.04	0	0	0.04	0.05	0.32	0.4	0.49	0.11	0	0.23	0	0.71	0.01	0	0.01	0.03	0.01	0.03	0.07	0	0.18	0.08	0.05
FBgn0001994	22.21	21.5	19.88	18.73	38.12	38.79	17.48	14.27	19.48	14.82	9.98	8.09	10.93	12.18	14.07	13.05	15.82	17.6	10.18	14.16	10.09	14.86	9.48	14.03	11.64	13.07	6.69	14.43	40.78	42.21	40.22	76.57	7.5	11.86	10.3	5.42	24.15	24.59	11.34	36.75	16.46	32.65	9.38
FBgn0001995	19.71	18.49	17.64	19.98	34.82	32.42	31.52	31.29	23.84	25.62	15.6	22.76	42.6	43.79	24.7	28.31	18.04	19.88	9.4	8.8	41.45	31	24.33	22.04	26.75	32.28	9.61	8.12	49.52	14.21	12.03	31.2	10.03	41.39	24.8	9.99	15.52	21.51	23.91	9.91	20.43	35.58	15.16
FBgn0002021	11.91	12.22	10.27	11.97	18.33	16.81	17.69	17.45	13.21	14.16	6.76	10.47	14.24	15.1	11.39	13.71	14.81	16.99	4.49	5.1	22.68	20.12	11.62	12.23	13.23	17.86	27.81	6.38	28.69	8.15	9.01	15.19	6.07	19.83	13.84	6.28	10.33	12.77	10.32	7.02	14.06	21.98	8.36
FBgn0002022	35.45	42.59	47.1	52.24	19.48	21.45	24.16	21.73	51.92	49.82	67.74	58.47	38.03	36.78	62.52	59.89	45.58	46.26	53.16	54	59.71	56.94	38.3	38.89	44.36	42.38	51.36	90.74	58.35	91.3	71.51	51.56	44.43	40.03	65.16	81.68	211.67	80.27	48	57.19	40.97	51.23	69.92
FBgn0002023	4.21	3.29	0.82	0.8	12.49	11.97	5.9	5.07	0.27	0.76	7.86	1.6	0.01	0.04	4	3.18	0.5	0	0.5	0.06	0.74	0.33	0.89	0.82	0.01	0.16	10.72	0.03	0	0	0.13	16.31	0.55	0.01	1.6	0.31	0.04	0.08	0.25	4.66	2.99	1.09	2.73
FBgn0002031	47.3	57.99	38.76	54.5	58.03	56.18	47.82	43.94	71.86	79.66	47.84	76.29	98.45	97.3	92.29	95.32	44.64	62	21.43	27.56	103.83	113.49	53.43	74.77	69.92	80.63	149.71	38.71	275.12	42.66	39.52	100.96	33.36	114.48	101.18	57.68	77.19	97.9	74.28	30.62	74.88	166.75	59.76
FBgn0002036	16.51	15.71	36.03	29	26.91	26	32.14	37.61	16.46	12.77	4.97	4.43	14.05	12.35	11.95	8.72	6.9	5.05	9.57	6.1	12.97	7.04	26.6	20.95	13.6	15.48	149.93	2.78	11.46	6.13	7.79	5.15	3.75	5.04	6.14	1.74	2.42	3.27	4.99	4.39	39.81	13.01	3.6
FBgn0002044	17.63	15.52	16.56	14.58	25.74	24.69	14.52	12.14	22.8	18.98	18.9	13.24	17.49	19.61	20.08	19.71	17.2	20.41	10.74	14.27	19.53	33.67	14.71	18.87	14.27	17.67	11.39	8.61	53.22	25.16	25.09	38.33	14.07	19.69	18.26	9.3	25.68	24.95	15.13	23.49	16.53	39.09	13.05
FBgn0002069	26.94	33.1	23.82	35.45	19.77	22.04	25.38	19.86	49.7	48.2	112.67	129.16	42.63	45.49	99.86	99.08	23.91	32.1	22.22	27.56	56.06	78.83	25.71	43.6	27.24	33.94	17.1	21.58	119.26	40.67	36.93	92.97	96.4	62.09	119.63	141.73	114.72	102.41	57.99	76.61	40.12	84.24	95.62
FBgn0002121	23.55	24.03	26.42	23.22	10.62	11.13	16.83	15.74	70.54	50.32	89.05	92.84	48.57	54.71	44.84	54.52	22.32	20.89	20.51	22.97	23.35	31.35	27.71	33.59	35.17	45.01	15.79	20.25	98.55	35.15	37.31	83.83	70.89	94.17	58.93	18.16	48.31	98.86	48.99	49.03	35.07	77.94	37.53
FBgn0002174	9.84	9.61	10.18	12.4	19.08	17.22	16.57	17.84	16.47	16.28	8.92	10.16	16.98	17.92	13.64	13.42	19.16	22.25	8.3	8.34	28.58	26.08	17.52	18.29	14.81	17.92	135.53	8.74	28.59	15.61	14.99	18.88	5.35	16.3	9.58	8.87	9.64	13.94	10.33	6.21	29.03	22.43	8.56
FBgn0002183	8.39	8.87	8.87	8.88	13.75	12.87	8.55	7.08	13.24	10.9	9.4	8.68	11.23	11.32	11.14	11.16	6.41	11.08	5.72	10.44	8.75	35.41	6.02	11.07	8.62	9.86	21.94	9.05	87.6	14.31	13.55	83.48	8.8	13.43	9.19	5.82	17.87	33.73	17	20.99	10.98	52.43	14.79
FBgn0002283	12.04	9.37	11.58	11.53	21.57	22.19	10	8.56	9.24	10.07	6.2	5.76	8.86	8.98	6.3	7.38	4.97	6.71	4.79	8.86	10.91	26.13	7.19	10.14	9.22	10.18	20.2	12.93	56.56	17.97	11.82	20.82	7.29	9.05	6.2	5.35	22.22	14.08	7.92	7.86	9.87	30.08	9.26
FBgn0002284	74.9	61.67	63.54	55.72	39.87	40.86	48.06	45.86	125.71	164.22	70.54	83.19	64.06	61.45	79.37	83.28	201.83	188.06	30.51	43.02	541.11	430.02	160.72	148.34	117.02	98.68	197.45	57.05	288.68	50.85	49.37	195.92	232.29	148.1	179.97	69.83	147.03	145.63	116.62	140.32	127.41	195.17	159.58
FBgn0002306	10.03	10.32	8.14	6	0.37	0.41	0.61	0.62	14.87	11.66	0.26	0.19	7.46	9.12	0.39	0.53	1.84	1.07	0.98	0.53	1.7	1.43	4.26	3.63	23.28	11.7	4.36	3.08	0.34	18.3	16.98	10.09	0.31	23	0.55	0.65	1.82	83.44	31.96	12.61	8.32	2.84	6.61
FBgn0002354	44.65	41.42	22.59	25.73	41.44	46.82	42.27	47.25	27.74	27.72	10.33	15.63	22.24	22.35	32.99	28.7	20.71	12.39	13.34	11.48	22.36	15.21	32.48	28.27	28.65	34.43	49.97	14.09	70.21	13.9	13.48	17.92	10.61	24.32	21.7	9.01	23.53	17.86	16.34	8.21	44.11	55.93	14.02
FBgn0002413	24.26	22.39	24.36	19.08	38.5	33.51	18.72	16.04	20.68	20.04	16.23	13.18	18.52	20.57	16.07	17.94	14.97	14.15	11.07	18.94	24.86	63.63	11.74	17.83	16.68	22.7	16.54	13.68	134.98	22.34	19.65	60.55	17.08	27.92	15.62	8.91	9.19	29.97	15.71	24.94	17.55	86.89	16.21
FBgn0002431	30.38	28.1	25.54	21.64	34.26	31.17	22.96	20.32	41.2	30.85	20.52	14.24	20.54	21.99	36.13	33.16	28.75	31.11	19.01	21.32	37.24	55.5	17.5	21.86	18.44	21.79	51.31	12.06	97.44	34.56	33.22	52.38	10.96	17.45	25.55	14.49	22.77	34.02	12.47	25.14	35.41	61.62	10.44
FBgn0002440	0	0	0	0	0.04	0.06	0.03	0.04	2.5	2.03	0.04	0	0.13	0.13	0.01	0	0	0	0.03	0	0	0	0.01	0.02	0.15	0.04	0.17	0	0	0	0	0.29	0.02	2.33	0.18	2.23	0.04	22.88	328.81	32.21	0.08	0.03	36.62
FBgn0002441	6.25	5.62	6.37	5.21	8.52	7.88	5.76	4.82	11.48	9.7	4.84	4.21	7.33	8.26	6.85	5.61	6.66	7.54	2.86	4.12	6.75	18.41	4.37	5.25	5.07	5.24	10.17	2.67	22.69	9.18	8.3	13.35	3.31	4.32	4.36	2.02	4.06	7.76	4.04	7.77	6.31	15.86	3.26
FBgn0002466	0.11	0.13	0.12	0.18	0.3	0.24	0.43	0.13	0.22	1.04	0.25	0.38	0.14	0.24	0.26	0.37	0.45	1.02	0.22	3.33	0.15	5.21	0.25	1.65	0.08	1.22	8.41	0.02	39.87	0.44	0.49	63.96	1.74	0.97	0.45	0.74	1.82	8.35	9.53	4.81	1.17	20.83	5.26
FBgn0002521	39.15	33.68	36.94	31.29	110.33	115.76	64.9	67.07	23.82	20.44	13.77	14.67	14.53	14.49	16.81	17.45	6.54	6.46	8.93	13.38	10.75	10.19	20.28	21.94	17.54	24.03	33.93	14.14	72.71	11.14	10.71	75.93	20.5	18.94	17.63	6.59	16.24	33.14	23.32	17.02	23.21	43.97	24.26
FBgn0002522	0.77	0.6	0.22	0.24	0.44	0.41	0.04	0.06	0.2	0.06	3.89	4	0.02	0.01	0.07	0.01	0.77	0.09	0.02	0	0.31	0.2	0.09	0.07	0.04	0.05	2.98	0.07	0	0	0.2	0.64	2.53	0.15	0	0	0	0.03	0.13	0.45	0.97	0.5	0.6
FBgn0002524	18.17	15.04	15.79	13.77	27.56	23.78	29.99	28.07	23.6	22.4	42.73	46.18	24.9	26.6	22.04	26.44	12.51	8.69	24.69	25.93	12.12	22.07	11.73	13.18	47.32	24.45	9.67	8.24	62.12	35.33	27.83	39.74	38.35	43.17	39.05	10.32	7.78	35.56	12.32	34.77	14.98	41.21	24.18
FBgn0002525	9.93	9.14	9.68	9.26	19.92	19.31	12.7	10.5	14.95	13.62	4.49	4.61	3.44	4.05	5.91	4.73	9.42	14.08	2.76	7.88	12.23	27.83	6.44	10.5	4.92	8.96	42.33	7.67	83.54	15.25	15.62	172.32	11.52	6.93	5.83	4.07	13.67	37.18	26.27	46.99	14.49	49	25.93
FBgn0002526	7.54	10.04	3.13	6.15	3.48	6.38	15.84	13.18	16.41	20.13	6.94	3.87	6.22	7.08	6.08	4.66	5.03	9.79	3.04	3.58	20.8	46.34	5.97	10.55	5.74	9.13	8.21	5.12	29.84	15.07	14.62	34.41	13.23	62.82	28.88	97.77	15.72	35.94	30.82	84.96	10.47	26.13	24.48
FBgn0002531	0.3	0	0	0	0.09	0.19	0.16	0.14	0.04	0.12	2.23	0.13	0.49	0.02	0.15	0.35	0	1.29	0.06	0	0	0	0.15	0.52	0	0	0.07	0	0	0	0	12.93	0.85	106.65	4.53	37.93	0.59	1967.79	20106	9735.94	0.28	0.52	7362.95
FBgn0002533	0	0	0	0	0	0.09	0.04	0.08	0	0	0.78	0	0.07	0	0.05	1.4	0	0	0	0	0	0	0.05	0.14	0	0	0.24	0	0	0	0.15	4.52	0.35	54.48	2.31	32.75	0.45	546.99	8553.15	3424.8	0	0	2043.03
FBgn0002534	0.87	0.7	0.39	0.37	0.41	0.24	0.4	0.38	0	0	4.19	0	0.22	0	0.4	0.36	0	0	0	0	0	0.34	0.16	0.94	0.04	0.06	0.44	0	0	0	0	36.63	1.74	407.76	20.67	345.81	2.98	5767.99	57581	3860.08	0.16	1.44	11615
FBgn0002535	0.1	0.2	0.04	0.06	0.22	0.25	0	0.07	0.14	0.06	6.82	0.05	0.9	0.01	0.53	1.87	0	0	0.03	0.06	0.28	0	0.07	0.5	0	0	0.35	0.06	0.17	0.79	0	42.11	1.84	396.29	27.18	441	5.31	8676.93	71270.8	3697.7	0	0.12	15254
FBgn0002542	0.91	1.17	1.36	1.48	0.9	1.03	1.66	1.06	1.94	2.84	1.45	2.49	2.58	3.03	2.38	2.19	0.53	2.14	0.84	8.11	0.9	18.33	1.16	4.44	1.53	3.16	24.73	0.62	79.35	2.47	2.37	34.07	3.24	3.75	3.21	1.11	3.91	16.91	8.59	4.75	4.53	44.79	7.56
FBgn0002543	3.59	3.55	0.7	0.74	7.7	6.6	2.92	2.68	0.9	1.16	2.84	1.83	1.06	1.32	1.44	1.89	4.74	8	0.24	0.12	4.68	7.22	1.76	2.55	1.37	3.11	1.74	0.7	0.5	5.18	8.05	34.47	0.83	1.2	0.73	2.51	1.29	11.65	6.97	6.05	3.2	3.25	3.29
FBgn0002552	4.06	3.43	3.76	3.48	4.61	4.94	2.5	2.23	5.43	4.16	5.39	3.4	4.87	4.82	5.38	5.45	6.91	6.12	3.02	3.92	7.76	19.69	3.38	4.2	4.39	4.77	4.99	3.02	22.98	10.31	9.83	10.93	2.41	3.03	3.02	1.82	5.99	6.82	3.77	7.17	5.04	16.43	2.98
FBgn0002561	0	0	0	0	0.02	0	0	0	0.06	0.07	0	0	0.06	0.03	0	0.01	0	0	0	0	0	0.1	0	0.02	0.03	0.24	0	0	0	0	0	17.08	0	0.03	0	0	0.01	0.11	0.39	0	0	0.29	0.64
FBgn0002562	0.88	0.45	0.86	0.04	0.1	0.1	0.98	0.76	0.22	0.12	0.45	0	0.41	0.01	0.04	0.97	0.3	0.41	0.06	0.03	0.14	0.18	1.15	2.01	0.02	0.08	0.03	0	0	0.43	1.44	128.47	10.78	157.15	312.01	32868.9	2204.64	467.03	605.78	3922.48	0.6	0.02	6507.82
FBgn0002563	20.53	10.81	13.92	3.4	1.17	0.5	3.61	4.67	1.31	0.28	0.58	0.01	1.32	0.16	0.13	2.21	2.36	1.85	1.17	0.22	8.54	3.92	8.7	12.37	0.15	0.24	0.11	0.09	0.04	2.74	2.56	137.18	14.5	180.59	334.76	36040.2	2687.5	882.51	748.05	4941.65	13.61	0.91	7240.62
FBgn0002564	0.31	0.19	0.12	0.14	0.23	0.29	3.62	5.48	0.45	0.48	2.45	0.84	1.32	0.05	0.16	2.37	0.25	1.09	0.56	0.07	1.86	0.61	1.95	7.37	0.08	0.1	0.39	0.05	0.09	1.64	1.32	169.17	16.57	248.95	470.75	46224.3	3522.67	1236.16	902.16	4607.24	0.47	0.5	8744.51
FBgn0002565	107.98	56.92	305.82	94.7	4.11	10.96	8.91	9.46	7.73	1.97	0.28	0.03	1.56	0.14	0.24	1.61	3.97	5.55	9.34	0.92	14.72	12.53	43.27	17.08	0.27	0.14	1.08	0.05	0.13	4.11	3.32	115.71	31.67	178.93	290.44	25509	1895.94	560.16	396.08	9590.26	93.23	5.54	9639.34
FBgn0002566	34.63	29.97	28.04	24.4	52.61	52.99	47.51	48.2	39.3	31.75	18.51	16.55	28.41	31.03	22.37	19.78	12.59	9.76	20.44	18.96	16.29	13.24	32.69	28.55	29.08	33.53	24.36	17.93	46.11	16.94	17.17	44.24	18.69	26.76	17.92	8.77	27.76	32.09	17.73	13.71	29.67	34.22	18.29
FBgn0002567	79.6	58.48	263.42	193.82	4.18	5.08	6.9	5.52	8.61	13.68	23.24	30.46	4.99	7.8	96.54	122.8	15.06	10.41	7.56	10.82	22.6	30.17	11.74	13.91	6.75	8.39	43.24	8.99	82.27	7.39	6.73	2.33	42.71	7.26	109.02	40.26	12.93	9.68	3.46	20.59	29.98	59.57	39.74
FBgn0002569	0.14	0.12	0.24	0.33	0.17	0.08	0.8	0.99	1.17	0.41	594.1	181.6	34.6	24.73	10.45	1.29	0.58	0.16	5	1.04	1.17	0.43	6.19	0.97	0.54	0.6	0.6	0.12	0.07	0.44	0	0.06	20.96	0.1	0.15	0.03	0.01	0.46	0.06	0.41	55.26	15.53	8.34
FBgn0002570	2.69	2.39	0.42	2.33	1.72	0.14	13.3	21.2	23.35	4.96	10868.2	1359.57	25.58	9.85	106.49	0.55	15.06	1.05	73.59	4.48	9.05	2.85	131.62	23.79	2.74	5.22	4.39	0.89	0.35	0.07	0	0.28	123.9	0.05	0.05	1.16	0.12	0.43	0.82	1.31	937.29	127.99	66.97
FBgn0002571	0	0.03	0.02	0.01	0.14	0.06	0.36	0.2	0.44	0.12	766.74	117.9	14.18	5.71	11.38	0.43	0.6	0	0.38	0.11	2.22	0.38	7.7	0.2	1.08	0.59	0.71	0.04	0.39	0.16	0	0.04	11.47	0.01	0.04	0.07	0.03	0.09	0.01	0	44.51	6.93	8.68
FBgn0002573	0.32	0.35	0.88	0.48	0.03	0.02	0.84	0.24	0.78	1.4	0.05	0.06	0.01	0	0.21	0.19	0	0.37	18.91	28.1	0	0.11	0.7	1.52	0.01	0.06	3.54	0	0	0.05	0.15	1.01	0.01	0.04	0	0.52	73.89	1.62	0.76	1.11	0.52	0.29	3.72
FBgn0002576	3.25	3.89	10.9	10.82	0.67	0.82	0.36	0.16	0.12	0.11	0	0	0.11	0.14	0.03	0.02	0.31	0.17	0.1	0.1	0.59	1.44	0.19	0.21	0.04	0.11	0.1	0.03	0.03	8.23	5.26	1.95	0.02	0.23	0.19	0.15	0.07	0.29	0.77	0.86	0.77	0.44	0.73
FBgn0002577	0.24	0.12	0.3	0.15	0.22	0.33	0.27	0.12	2.76	2.99	0.09	0.19	0.3	0.3	0.03	0.04	0.22	0.7	0.63	0.76	0.3	0.66	0.41	0.44	3.38	0.93	0.19	0.03	0.35	0.03	0.53	0.46	1.36	0.53	0.1	0.13	0.2	1.15	1.01	2.18	0.25	0.81	0.52
FBgn0002578	0.5	1.32	0.14	0.9	0.47	0.6	8.1	2.26	3.48	8.46	198.73	358.2	2.04	2.86	1.33	0.07	0	0.43	3.45	0.93	0.46	1.44	5.82	10.35	0.23	0.85	0.08	0.03	0	0	0	0.31	636.7	0.13	0.64	1.31	0.06	1	4.28	414.21	23.12	50.27	298.94
FBgn0002579	2783.89	4083.42	1669.34	2505.24	1204.29	1316.48	1728.88	1865.6	2002	2571.14	1335.59	1705.25	2139.03	1985.07	2121.53	2497.92	2575.03	3976.67	964.78	948.52	6121.49	4196.89	1390.05	1994.25	2244.49	2343.54	581.37	1517	6118.58	3148.37	3093.54	2570.95	1569.07	1899.89	1371.49	1649.17	2486.09	2460.1	2054.64	1420.42	2050.11	5131.6	2134.07
FBgn0002590	760.28	1149.73	657.96	1339.72	305.15	377.88	591.86	540.66	1244.04	1532.12	656.34	871.31	867.03	1101.55	1076.92	1233.24	1302.82	2161.78	520.18	527.55	1682.5	1703.51	691.24	1264.2	983.03	1277.64	277.28	1104.9	1403.16	1552.36	1646.87	1673.68	744.3	1322.82	952.11	1068.44	1689.55	1745.77	1376.39	963.08	886.75	1412.14	1154.79
FBgn0002592	1.78	1.42	3	2.81	0.1	0.12	0.1	0.21	1.95	3.53	0	0	0.18	0.07	0.02	0.05	0	0.88	0.12	0.06	1.18	0.59	0.64	0.71	0.63	1.01	0.06	0	0.45	0.16	0.11	15.66	0.17	1.83	0.03	0.22	0.83	10.21	4.66	6.19	0.63	1.61	6.85
FBgn0002593	1291.92	2012.99	1066.07	2652.32	487.03	669.3	710.92	559.6	1927.72	2562.2	1126.48	1881.97	1175.46	1410.62	1593.45	2215.44	2072.05	3848.53	1316.16	1448.13	3237.44	3554.34	1230.2	2469.97	1820.33	2293.65	466.59	1868.25	3822.55	2558.03	2610.14	2190.36	1413.41	1853.71	1326.19	1765.86	2800.5	2741.54	2037.16	1377.73	1478.42	3709.15	1878.8
FBgn0002609	3.32	3.36	1.88	2.42	2.38	3.26	2.17	1.08	0.4	0.77	5.93	9.67	0.52	0.58	0.69	0.22	0	0.59	0.16	0.23	0.33	1.25	0.84	1.78	0.49	0.77	0.58	0	8.47	0	0.27	17.54	5.3	0.44	0.04	0.33	1.27	19.44	5.42	1.72	1.98	7.35	6.55
FBgn0002622	505.89	723.43	587.45	1138.41	434.82	508.92	567.13	514.66	877.51	975.37	587.73	742.57	989.88	1172.9	929.27	1168.45	710.31	1261.67	468.5	526.44	2188.04	2225.15	618.95	1188.33	951.56	1217.7	194.36	792.87	1654.49	990.64	971.55	1467.44	655.09	1172.42	836.81	954.53	1417.03	1399.46	1190.1	740.89	535.41	1308.1	946.78
FBgn0002626	1346.75	2070.2	884.59	1895.26	746.37	935.27	979.97	929.82	1747.09	1945.38	927.56	1579.67	1322.97	1630.72	1736.42	2247.79	3190.38	5197.25	685.44	799.68	5359.82	4973.3	1115.66	1901.15	1727.47	2217.23	369.2	1410.98	3789.56	4262.15	4024.54	2062.25	1130.83	1621.31	1209.92	1467	2022.05	1973.02	1704.34	2147.13	1529.91	3143.44	1653.7
FBgn0002629	0.15	0	0.02	0.08	0	0.03	0.04	0	0.12	0.06	0	0.04	0	0.01	0	0.02	0	0	0	0.02	0	0.08	0	0	0	0.18	0	0	0	0	0.3	39.94	0.04	0.37	0	0.25	0.28	1.1	3.56	3.2	0	0.78	6.76
FBgn0002631	0	0	0	0.02	0	0	0.02	0	0	0.34	0	0	0	0.01	0	0	0	0	0	0	0	0	0	0	0	0.12	0	0	0	0	0.37	9.68	0	0	0.02	0	0	0	0.25	0.84	0	0.42	0.82
FBgn0002632	0.06	0.06	0.06	0.1	0.2	0.22	0.04	0	0.12	0.16	0.13	1.67	0	0.05	0	0	0	0	0	0.02	0	0.05	0.02	0.03	0	0.06	0	0	0.07	0.23	0.23	16.68	0.03	0.19	0	0	0.08	0.21	0.72	0.9	0.05	0.48	1.32
FBgn0002633	0.29	0.23	0.46	0.42	0.32	0.31	0.53	0.44	0.09	0.62	0	0.13	0.02	0.02	0	0.04	0	0.41	0.03	0.09	0	0	0.24	0.57	0.06	0.48	0	0	0	0	0.52	28.58	0.28	0.3	0	0.04	0.4	3.76	3.26	4.06	0.24	1.65	5.4
FBgn0002638	7.91	7.57	7.7	9.04	18.82	18.06	12.48	9.38	8.43	11.59	6.11	6.97	7.98	9.69	10.31	12.15	5.69	15.69	5.22	19.1	8.6	57.26	6.72	18.66	5.8	15.2	38.99	4.94	213.58	9.77	7.58	111.42	6.9	18.81	12.86	10.24	40.94	43.48	24.65	10.64	12.98	123.84	15.63
FBgn0002641	5.86	4.23	4.88	3.97	5.39	5	3.36	3.72	13.9	9.25	35.85	15.42	5.34	4.64	12.77	9.27	3.21	3.97	3.01	3.42	5.92	8.18	5.36	6.1	8.7	7.43	2.86	3.67	27.35	8.68	8	9.82	5.9	3.75	13.79	5.35	11.85	6.79	7.16	5.41	9.31	16.65	6.33
FBgn0002643	20.41	18.06	12.56	9.57	15.7	13.5	10.47	9.23	9.2	6.83	2.35	1	3.74	4.03	3.3	4.24	17	14.59	2.67	3.4	13.74	17.62	4.47	5.36	2.79	3.49	6.89	2.01	18.49	51.75	44.65	30.91	1.79	4.86	2.57	2.52	2.25	16.99	4.42	32.67	11.17	15.46	3.99
FBgn0002645	34.15	31.92	30.63	23.48	39.07	34.03	30.96	28.88	45.38	39.33	17.48	20.31	22.24	22.69	14.47	15.83	63.18	51.95	6.74	9.35	69.73	61.3	30.96	37.71	27.83	45.61	41.64	5.64	87.44	72.93	77.69	109.2	33.54	116.63	29.16	6.04	12.95	155.4	44.86	74.69	41.25	62.74	28.63
FBgn0002673	1.7	1.93	0.69	0.99	5.1	5.55	4.42	3.81	0.94	2.68	0.09	0.08	1.11	1.13	1.12	0.99	1.47	3.05	0.97	6.32	1.05	5.16	1.49	3.47	0.55	2.69	77.69	0.55	76.07	1.61	1.61	5.72	0.1	0.63	0.31	0.67	0.64	1.17	0.99	2.8	12.65	42.55	1.57
FBgn0002707	2.21	2.3	2.19	2.18	5.42	5.48	3.28	2.55	1.95	2.13	1.95	2.23	1.5	2.03	1.82	2.05	1.07	1.38	0.86	2.03	2.29	7.46	1.22	2.37	1.3	1.75	2.42	1.65	19.23	2.26	1.71	14.79	1.35	2.41	2.75	1.06	2.59	6.06	2.43	3.07	1.76	10.49	2.22
FBgn0002709	0.83	0.6	0.74	0.41	1.12	1.2	1.09	0.69	3	1.92	0.49	0.86	0.68	0.88	1.56	0.73	1.45	0.95	0.48	1.1	2.82	3.95	1.76	1.05	0.94	1.31	99.34	0.54	13.39	0.86	0.86	6.63	0.48	0.35	0.22	0.57	0.48	1.76	1.19	1.98	17.57	7.14	1.19
FBgn0002715	1.89	1.36	1.68	0.92	3.68	2.83	2.74	2.71	2.41	2.25	2.15	1.29	0.86	0.89	3.03	1.06	1.89	2.55	0.93	2.43	2.29	4.32	1.52	1.63	0.95	1.66	87.73	0.3	26.92	1.75	0.96	19.51	2.9	1	1.23	0.62	1.04	2.94	1.95	5.88	13.43	14.34	3.28
FBgn0002716	2.35	2.89	2.37	1.66	5.59	5.06	2.81	2.25	2.62	1.76	1.67	1.18	1.42	1.01	1.1	1.47	2.6	2.53	1.25	1.46	1.26	0.69	1.55	1.72	1.08	1.45	2.17	0.82	3.09	3.46	3.61	5.17	2.51	1.21	1.25	0.9	2.12	2.07	1.04	2.29	2.23	2.05	1.08
FBgn0002719	239.76	196.65	224.24	196.21	70.12	81.5	110.34	112.56	385.7	303.04	236.86	50.8	44.33	93.38	471.65	267.43	1020.6	761.26	51.04	24.61	1807.92	916.63	430.95	379.07	405.97	250.41	188.94	60.59	106.81	236.96	334.03	122.4	75.43	50.71	419.5	242.53	17.27	46.92	218.08	49.13	358.84	184.71	124.31
FBgn0002723	8.23	8.09	8.38	7.65	14.04	15.13	9.39	7.85	7.5	6.71	5.39	3.85	6.38	7.86	4.91	5.31	6.05	5.58	3.82	4.61	7.01	7.04	4.49	5.58	5.31	6.07	2.27	2.49	11.22	8.57	8.66	7.77	4.47	4.14	3.37	1.72	5.81	5.1	3.24	4.76	6.04	8.94	3.01
FBgn0002732	0.53	0.15	0.1	0.12	0.14	0.03	0.17	0.02	0.38	0.94	5.11	8.03	0.42	0.36	1.14	0.71	0	0	0	0.02	0.21	0.18	0.11	0.14	0.04	0.73	0.11	0.09	1.13	0.18	1.18	36.43	5.9	1.4	0.08	0.33	1.24	16.88	8.45	12.73	1.25	4.04	20.07
FBgn0002733	8.24	7.19	5.32	7.55	5.12	6.74	5.06	3.53	7.38	14.62	6.3	9.73	5.69	12.34	0.78	1.2	1.54	2.67	1.36	1.13	5.16	5.27	3.11	4.38	3.64	7.91	0.77	0.84	7.28	3.56	3.59	38.72	13.35	9.66	0.77	0.67	2.06	66.56	10.81	6.99	3.26	5.95	15.58
FBgn0002734	0.1	0.15	0.15	0.12	0.02	0.04	0	0.04	0.07	0.44	0	0	0.01	0.01	0.02	0.01	0	0	0	0	0	0.11	0	0.03	0	0.23	0.05	0	0	0.16	0	16.84	0.09	0.25	0	0.04	0.2	0.9	2.06	0.13	0.06	0.51	4.1
FBgn0002735	0.15	0.08	0.15	0.11	0.04	0.02	0	0	0.12	0.46	0.14	0.09	0.03	0.1	0.03	0	0	0	0	0	0	0	0	0.03	0	0.24	0	0	0.1	0	0.58	42.15	0.05	0.14	0.02	0.11	0.08	0.43	1.85	1.27	0	0.78	4.64
FBgn0002736	19.42	18.41	15.46	18.18	23.11	22.48	16.56	15.28	22.97	29.4	12.36	13.96	18.1	18.33	15.9	17.82	31.51	33.86	9.42	16.26	24.52	26.71	14.85	19.02	24.25	25.25	11.91	16.31	117.86	39.46	32.63	121.09	13.52	23.71	22.68	17.08	49.98	45.01	36.51	58.32	15.45	76.78	28.32
FBgn0002772	93.01	111.09	32.75	41.13	22.73	10.46	441.36	556.16	1458.74	1914.76	107.2	98.93	284.73	192.99	9.28	13.29	114.13	115.24	128.2	48.7	121.52	100.13	698.3	668.8	740.86	1296.16	49.29	96.22	11.43	225.23	229.69	16.81	42.8	1180.64	10.24	33.43	8.11	195.15	5058.46	624.91	397.9	184.59	506.36
FBgn0002773	152.11	182.75	41.18	47.38	34.62	9.97	685.09	839.98	1665.7	2591	132.37	121.19	345.78	251.16	14.54	15.45	123.26	113.88	99.46	41.98	402.01	296.18	691.49	546.4	935.82	2245.18	52.83	116.56	14.45	212.28	196.32	22.11	54.25	1581.82	14.29	44.41	6.98	255.72	7708.87	457.5	477.5	189.21	728.48
FBgn0002774	17.7	16.41	13.15	12.2	29.98	28.19	12.87	9.59	9.02	7.7	7.46	6.26	6.77	6.07	7.58	7.54	8.27	8.37	4.18	4.08	8.3	10.65	6.73	8.27	5.6	6.98	11.6	4.9	18.19	12.97	14.28	28	5.54	7.03	6.29	3.63	7.03	12.39	5.19	12.08	10.81	14.92	4.89
FBgn0002775	5.84	6.02	4.97	4.78	12.47	12.55	7.53	7.32	6.82	5.56	4.87	3.94	4.22	3.66	5.77	4.97	3.74	4.6	2.72	4.69	5.8	14.95	3.24	4.17	5.41	5.36	11.97	4.93	39.24	6.67	6.35	17.71	3.98	5.6	3.44	1.64	6.21	7.16	4.75	7.73	6.14	23.48	4.95
FBgn0002778	13.44	12.9	8.52	9.3	30.49	37.6	34.74	32.97	1.27	2.59	1.15	1.27	1.24	3.8	80.72	80.22	47.69	70.48	4.56	11.44	18.15	27.18	9.99	26.14	1.2	5.97	3.55	1.37	62.03	37.47	58.03	50.31	2.6	3.31	13.83	6.53	20.35	13.34	11.66	15.26	11.79	44.02	8.74
FBgn0002780	42.23	58.96	31.36	50.19	37.46	37.9	53.38	42.23	68.46	85.79	31.1	74.57	37.83	45.62	45.24	76.88	38.75	82.72	26.17	72.76	25.23	49.98	32.4	97.45	36.58	64.71	23.93	100.21	660.75	75.87	82.11	222.33	31.75	48.17	27.49	54.3	131.7	185.09	70.57	68.03	41.7	364.23	64.28
FBgn0002781	59.52	54.45	56.16	49	144.46	138.28	55.3	44.94	41.22	33.91	19.9	15.85	19.69	22.42	20.46	20.03	32.06	46.96	14.42	29.24	48.31	171.08	17.21	27.43	24.5	32.37	20.85	24.2	241.57	65.23	59.91	256.77	17.35	28.55	18.31	12.92	44.45	64.01	44.28	80.08	32.07	145.74	33.71
FBgn0002783	12.86	11.77	12.18	10.92	23.78	22.42	12.66	10.3	13.99	12.16	8.72	7.07	10.66	10.92	10.8	10.11	8.29	11.24	8.4	12.92	11.03	41.24	6.49	10.34	9.11	11.88	6.48	9.53	74.09	18.12	15.95	83.26	6.08	13.45	10.41	6.55	23.51	29.49	15.54	20.47	10.34	50.39	13.33
FBgn0002787	24.25	22.55	22.7	21.1	26.68	27.13	19.52	16.9	45.6	43.34	30.9	31.33	31.54	37.39	39.7	33.27	44.46	49.81	15.39	19.4	80.89	94.37	35.14	35.93	41.67	40.34	64.54	17.02	94.88	26.75	25.15	90.84	100.77	66.68	71.79	33.22	55.19	67.67	55.21	61.71	39.35	69.44	77.24
FBgn0002789	78.8	85.36	28.16	32.53	3.25	3.99	20.92	17.97	1894.05	2823.36	166.26	159.26	181.21	152.22	8.28	11.55	92.36	165.79	17.82	11.59	254.31	284.35	228.37	240.96	578.79	1354.62	55.4	63.58	33.21	300.16	380.84	11.96	105.07	1324.2	11.93	31.52	2.17	156.76	3940.5	424.88	239.35	129.54	373.38
FBgn0002791	7.84	6.29	8.47	7.62	12.86	11.53	11.04	10.76	9.96	9.09	5.46	6.01	6.21	6.39	6.91	5.5	3.03	3.82	3.97	5.54	4.76	5.03	5.3	6	5.97	6.55	49.91	5.49	37.36	3.91	4.37	29.47	6.29	8.11	6.1	2.93	6.31	13.05	6.51	6.3	11.66	19.61	7.37
FBgn0002838	0	0	0	0	0	0	0	0	0.07	0	0	0.12	0.02	0.04	0.28	0	0	0.27	0.08	0	0.18	0	0.46	0	0.11	0.08	30.8	0.08	0	0	0	0.09	0.03	0	0	0.34	0.06	0.06	0.05	0.19	4.52	0.18	0.45
FBgn0002842	0	0.09	0.02	0	0	0.02	0	0.06	0.42	0	0	0	0	0.01	1.01	0.01	0.53	0.46	0.1	0.02	1.18	0.58	1.01	0.01	0.03	0.18	58.16	0.1	0	0	0	0	0.17	0.04	0.02	0.92	0	0	0.01	0.57	8.34	0	1.6
FBgn0002855	0.05	0.08	0	0	0.63	0.21	0.18	0.16	1.14	0	8.82	0	21.5	0	1.28	0	31.01	0	1.12	0.02	12.58	0.43	48.58	0.1	0.21	85.76	81.81	5283.37	0.6	0	0	0	0.51	1.6	0	0	0	0.05	0	0	325.01	0.18	0.07
FBgn0002856	0	0	0.06	0	0.68	0.16	0.26	0.27	1.36	0	8.25	0.09	24.76	0.03	1.52	0	31.36	0	1.52	0	12.06	0.31	37.27	0	0.51	67.61	92.16	4572.62	0	0	0	0	0.33	1.93	0	0	0	0	0	0	454.86	0.47	0
FBgn0002862	3.84	5.11	2.08	0.05	1.28	0.38	1.02	7.28	21.99	0	0.95	0	1.24	0.06	72.6	1.88	81.18	0	11.5	0.18	103.18	0.55	51.04	0.37	3.21	21.17	9497.12	7.09	5.46	0	2.34	0.22	0.58	0.49	0.12	9.11	0.19	0.51	1.17	25.14	1348.88	4.27	24.55
FBgn0002863	8.37	9.88	1	0	16.47	7.27	5.37	14.73	42.04	0	214.86	0.22	647.24	0	75.77	3.4	2278.33	0	34.41	0	437.18	3.88	782.69	0.62	22.67	1865.69	3953.27	104981	9.91	0	1.29	0.12	6.7	38.47	0	0.72	0.38	0.44	0	0	19815.8	6.68	2.37
FBgn0002865	0.59	0.32	0.52	0	0.29	0.14	0.05	1.16	3.72	0.12	0.28	0	0.43	0.01	11.77	0.24	18.84	0	1.81	0	31.28	0.57	14.85	0	0.82	5.66	1563.94	1.93	0.82	0.43	0.37	0.01	0.04	0.14	0	2.27	0.01	0.13	0.03	4.6	220.87	0.32	6.58
FBgn0002868	1554.13	1585.17	1159.59	1276.42	1043.54	1369.48	706.24	696.09	319.1	369.88	4849.73	3760.69	1795.04	1298.66	23770.5	22257.9	23069.4	18157.9	927.99	262.12	19408.8	8651.58	3983.62	5379.62	4093.39	5717.79	3282.86	461.07	180.32	6964.45	12081.1	873.18	1831.77	378.19	10451.9	41.36	8.24	60.78	196.43	851.87	4324.99	3330.57	1429.03
FBgn0002869	25.08	17.22	0.66	2.37	0.38	4.28	8.13	6.92	1.79	4.22	530.29	438.82	2.55	0.97	5.23	2.17	2.22	8.45	0.98	2.11	31.13	14.06	6.14	5.04	3.03	7.92	8.75	2.55	0	5.88	3.98	1.91	195.14	5.16	2.74	0.68	0.46	2.51	3.55	24.33	80.25	123.28	49.17
FBgn0002872	1.66	1.55	1.34	1.16	4.04	3.28	3.34	2.47	1.77	1.76	0.83	0.94	1.13	1.19	1.31	1.07	0.57	1.61	0.54	3.27	1.04	5.97	0.97	2.64	0.93	1.73	11.59	0.55	45.98	1.5	1.77	19.13	1.03	2.85	1.68	0.55	1.85	7.16	3.13	4.25	2.36	22.09	2.64
FBgn0002873	0.31	0.21	0.24	0.22	0.31	0.27	0.59	0.14	1.58	1.4	0.49	0.32	0.57	0.46	1.78	0.54	0.64	2.75	0.52	3.53	0.82	7.27	1.22	2.84	0.37	1.9	93.76	0.17	97.27	0.83	0.69	31.84	1.2	0.85	0.3	0.98	1.13	6.48	6.14	6.56	14.64	46.39	3.41
FBgn0002878	2.16	1.2	1.62	1.77	4.59	3.78	3.05	2.32	1.78	1.76	0.94	0.9	1.18	1.15	0.79	0.89	1.53	2.32	0.72	3.03	2.43	19.78	1.09	2.59	1.01	1.53	3.63	0.82	33.87	1.77	1.6	13.42	1.16	2.01	1.04	0.8	3.07	5.88	3.25	2.89	1.97	18.73	1.71
FBgn0002887	4.67	3.86	3.38	2.58	9.01	7.98	6.02	5.55	2.88	2.28	2.91	2.22	1.72	2.01	2.77	2.48	1.8	2.67	1.42	3.08	2.36	3.69	2.08	3.23	1.56	2.06	11.15	1.22	23.37	2.93	3.03	12.48	2.37	1.97	2.49	1.41	2.37	4.37	2.15	4.53	3.79	13.76	2.48
FBgn0002891	2.56	2.06	2.3	1.44	3.38	2.64	2.72	3	3.06	1.97	3.16	1.41	2.52	2.7	2.03	1.63	1.5	2.23	1.43	1.94	2.29	4.66	1.48	2	1.67	1.87	4.04	0.8	14.75	1.85	1.62	6.59	1.12	1.99	2.23	1.17	1.51	4.41	2.1	2.29	2.75	8.98	1.14
FBgn0002899	0.81	0.48	0.73	0.68	1.27	1.09	2.3	2.26	1.04	0.92	0.41	0.72	0.97	0.94	0.42	0.53	0.63	0.52	0.58	2.94	0.5	4.89	0.5	1.36	1.05	1.23	3.86	0.61	34.05	0.7	0.63	10.74	0.78	2.06	1.31	0.71	2.95	4.07	2.49	1.07	1.23	16.76	1.73
FBgn0002901	1.77	1.62	1.95	1.65	3.03	2.57	2.46	2.07	3.4	2.6	1.91	1.59	1.97	2.02	2.84	2.03	1.84	1.9	1.15	2.38	2.63	4.21	1.74	2.18	2.47	2.76	15.68	1.26	24.49	1.48	1.19	7.09	2.04	3.26	2.58	1	3.11	5.64	2.04	2.88	3.46	12.46	2.55
FBgn0002905	1.27	0.95	0.9	0.64	2.75	2.08	2.16	2	1.78	1.4	0.82	1.05	1.07	0.86	0.77	0.52	1.52	1.65	0.39	1.27	2.38	4.27	1.17	1.52	1.47	1.22	5.65	1.28	13.8	1.39	1	7.54	1.01	0.86	0.55	0.29	0.49	3.92	1.43	2.24	1.71	8.43	1.15
FBgn0002906	1.83	1.95	1.72	1.38	4.21	3.93	2.42	1.92	1.45	1.32	0.76	0.89	0.97	1.01	0.95	1.03	0.66	1.78	0.76	2.5	1.58	6.33	1.02	2.02	0.65	1.4	14.34	0.92	32.13	2.08	1.31	8.84	1.15	0.96	0.9	0.54	1.32	3.72	1.63	3.03	2.67	16.97	1.19
FBgn0002909	2.29	1.95	2.02	1.62	3.68	3.39	2.16	1.94	2.64	2.02	1.78	1.14	1.75	2.01	3.72	3.42	1.29	1.83	1.35	1.58	1.81	2.47	1.3	1.81	1.59	1.87	8.69	0.87	12.31	2.29	2.07	5.55	1.34	2.72	2.73	0.54	2.13	4.27	1.61	2.54	2.82	6.15	1.51
FBgn0002914	19.85	16.82	23.62	20.31	28.19	27.27	17.84	16.75	24.26	17.58	13.15	11.48	12.92	11.59	19.98	19.13	7.7	12.9	6.85	7.37	17.93	22.18	10.8	13.21	14.48	12.25	37.25	9.07	49.42	14.88	10.36	61.86	15.77	16.39	15.6	4.69	10.82	29.61	11.69	22.46	19.57	33.07	15.51
FBgn0002917	15.7	14.38	4.63	4.05	36.59	35.08	21.14	17.2	0.24	0.26	0.03	0.04	0.02	0.03	0.05	0.04	0.29	0.17	0.29	0.15	0.1	0.17	0.98	0.75	0.02	0.07	0.86	0.01	0.04	0.02	0.05	14.96	0.07	0	0	0.02	0.03	0.05	0.32	0.57	5.15	1.8	0.25
FBgn0002921	557.7	421.2	385.6	273.61	610.35	545.16	633.74	627	186.27	136.36	160.17	57.75	713.76	732.04	1093.12	925.01	101.79	84.21	81.44	69.37	172.23	171.14	124.84	107.57	432.13	580.49	37.31	39.34	135.31	196.41	210.71	263.87	38.31	245.7	313.14	20.48	62.45	138.69	77.89	128.97	307.78	193.61	68.6
FBgn0002922	0.69	0.51	0.33	0.28	0.11	0.05	0.47	0.4	0.14	0.03	0.01	0	0	0.03	0.07	0.1	0	0	0.12	0.08	0.05	0	2.87	1.91	0	0.05	0.07	0	0	0	0.51	0.01	0.02	0.01	0	0	0.02	0.42	1.66	0.1	1.47	0.95	0.17
FBgn0002924	0.64	0.59	0.63	0.57	1.53	1.41	1.58	1.52	0.54	1.62	1	1.24	0.75	0.79	0.76	0.98	0.37	1.26	0.38	2.62	1.07	19.82	0.77	2.65	0.49	1.78	14.4	0.35	45.49	0.88	0.63	49.95	2.3	1.82	1.23	0.94	3.54	10.07	8.77	5.38	2.84	25.56	7.08
FBgn0002926	0.01	0.05	0.02	0.03	0.17	0.01	0.24	0.01	0.01	0.76	0.01	0	0.03	0.04	0.04	0.06	0	3.47	0.03	4.22	0	1.9	0.01	0.66	0.01	0.65	0.38	0	26.93	0.09	0.02	0.01	0	0	0	0.01	0	0.01	0	0	0.08	21.31	0
FBgn0002930	106.57	110.08	76.38	80.8	18.07	25.85	20.42	18.6	89	54.26	0.88	0.13	28.53	37.48	2.21	2.8	289.31	244.27	9.75	4.63	336.04	274.54	103.95	103.73	52.94	76.42	11.94	5.35	0.95	215.05	177.23	1.16	0.08	10.66	0.49	44.75	3.83	4.13	4.25	24.04	74.44	33.05	14.39
FBgn0002931	2.08	3.57	1.69	3.12	0.85	0.84	2.96	2.12	2.73	4.06	1.33	2.43	7.82	15.88	5.2	12.53	0.69	2.96	17.97	18.42	3.63	6.34	6.12	6.24	1.1	4.27	9.68	2.03	0.14	2.19	3.14	5.27	1.79	7.86	1.56	1.22	47.78	2.92	3.83	2.61	4.96	3.55	4.95
FBgn0002932	5.74	5.85	9.15	6.9	6.5	6.33	4.3	3.76	3.8	3.31	19.54	11.82	4.59	4.7	10.35	10.55	3.31	2.85	2.16	2.88	3.42	6.83	2.86	3.45	2.86	3.55	4.88	1.53	20.89	8.55	6.75	40.7	2.9	3.45	5.87	1.04	7.02	6.69	3.17	5.54	4.9	14.52	3.43
FBgn0002933	0.54	0.49	0.04	0.14	0.23	0.1	0.4	0.4	0.24	0	0	0.07	0	0.08	0.7	0.06	0	0	0.04	0.04	0.31	0.31	0	0	0.07	0	0	0	0	0	0	13.33	0.05	0.04	0.31	79.88	7782.96	61.07	144.5	0.79	0.93	0.38	133.79
FBgn0002936	95.18	86.85	451.68	357.13	1.14	2.05	0.2	0.15	0.69	2.08	0.1	0	0.02	0.09	0.16	0.17	0	0	0.8	0.97	0.22	0.24	0.32	0.15	0.06	0.18	0.07	0.18	0.37	0	0	0.29	0.04	0.08	0.02	0.09	0.35	0.17	0.16	0	16.03	6.01	0.05
FBgn0002937	57.92	38.21	167.86	107.9	49.78	44.81	43.93	41.8	0.65	1.01	0	0	0.01	0.01	0	0.05	0	0.14	0.88	0.29	0.04	0	1.83	1.03	0	0.08	0.17	0.04	0.04	0	0	0.32	0.01	0	0	0.01	0.01	0.01	0.05	0	9.31	2.21	0.03
FBgn0002938	466.94	411.96	2411.89	1630.46	5.26	8.54	0.79	0.22	4.63	7.26	0	0.02	0.54	0.46	0.19	0.17	0.03	0	5	3.97	0.13	0.08	0.7	0.32	0.07	0.8	1.13	0	0.44	1.71	0.06	0.95	0.06	0.2	0	0.01	0.01	0.1	0.14	0.08	87.01	33.05	0.06
FBgn0002939	1.39	1.69	2.08	2.14	0.45	0.85	2.8	2.41	1.14	0.54	170.73	2.77	2.55	2.01	2.67	0.1	1.54	1.04	0.95	0.72	4.22	3.63	2.65	1.99	0.32	0.35	0.81	0.03	0	0.75	0.59	0.07	209.72	0.02	0.68	0.15	0.01	0.03	0.12	0.19	28.3	2.17	67.45
FBgn0002940	7353.68	6601.51	38750.2	29262.8	28.19	48.05	11.04	2.04	54.72	114.9	0.05	0.08	0.13	0.06	1.64	2.15	0	0.1	71.47	58	0.39	1.55	12.92	5.06	1.02	8.73	2.23	0	5.17	15.12	0.65	0	0.91	4.35	0.03	0.11	0	0.06	0.02	0	1148.1	452.66	0.02
FBgn0002941	0.84	0.91	0.04	0.08	3.29	2.47	2.51	1.46	0.02	0.04	0	0	0.01	0.01	0	0	0	0.05	0.02	0.04	0	0.02	0.3	0.15	0	0.01	0.02	0.01	0	0	0.21	5.09	0	0	0	0.02	0.03	0.02	0.27	0.35	0.62	0.29	0.26
FBgn0002945	7.48	7.31	6.48	4.66	7.5	6.19	3.83	3.3	8.34	6.55	4.24	1.51	6.92	6.19	6.5	6.4	5.1	2.81	1.54	1.27	4.23	4.32	2.6	2.47	6.92	6.38	1.92	2.31	0.9	19.84	15.68	23.16	1.23	2.45	3.09	0.25	2.23	6.93	5.32	22.16	5.67	3.4	3.74
FBgn0002948	1.64	1.25	1.94	1.83	2.89	0.71	1.25	1.78	4.71	4.41	0.39	0.27	1.88	1.35	0.43	0.96	0.71	2.65	0.77	6.32	2.63	29.23	1.84	4.41	4.8	4.91	0.48	0.71	67.7	0.24	0.35	11.78	0.64	1.11	0.25	0.23	1.4	3.14	2.97	1.49	1.44	38.4	1.71
FBgn0002962	0.15	0.13	0.11	1.05	1.98	0.87	3.16	0.07	0.32	7.92	0	0.13	1.42	1.33	0.3	4.2	0	7.46	1.32	34.98	0.04	105.51	0.54	19.24	0.13	10.3	3.29	0.01	393.71	2.61	1.01	0.07	0.01	0.01	0.05	0.22	0.01	0.02	0.01	0	0.78	201.31	0.18
FBgn0002973	25.29	22.99	37.82	26.88	36.03	31.11	31.65	26.76	18.55	15.63	21.54	15.38	24.73	25.08	155.75	149.72	2	2.82	11.84	12.86	7.92	15.82	8.72	9.68	32.94	28.35	25.65	7.92	55.26	12.44	10.78	48.61	13.74	35.26	47.47	0.71	10.1	58.3	21.15	32.09	24.38	38.37	17.02
FBgn0002985	0.78	0.74	1.42	0.87	0.33	0.24	0.32	0.18	0.32	0.32	27.57	24.96	16.03	17.28	2.94	4.27	3.03	2.36	0.48	0.28	7.54	9.13	2.45	1.07	0.31	0.71	0.15	3.18	0	1.12	2.69	3.28	1.61	1.92	2.29	0.26	0.19	1.94	2.44	52.07	5.63	3.38	1.97
FBgn0002989	1.11	1.56	1.69	1.54	2.99	2.56	2.04	1.89	2.02	1.61	0.84	0.85	1.09	1.16	1.24	1.08	1.64	1.27	0.66	1.27	2.3	6.6	1.44	1.89	1.26	1.42	2.59	0.68	11.91	1.09	1.23	7.81	1.14	1.47	1.39	0.83	1.25	3.41	1.7	1.85	1.34	6.44	1.62
FBgn0003002	2.58	2.28	0.97	0.75	3.19	3.14	1.25	0.92	0.04	0.07	0.66	0.14	0.01	0.01	0.02	0.01	0.24	0.32	0.05	0.01	0.48	0.64	0.36	0.35	0.03	0.12	0.06	0	0	0.12	0.4	13.01	0.17	0.05	0	0.02	0.16	0.78	0.93	2.45	0.68	0.79	0.76
FBgn0003008	22.31	18.46	22.32	21.24	21.18	21.36	20.34	21.23	19.16	23.12	8.48	10.46	9.78	11.12	16.41	17.03	14.75	16.85	12.08	14.5	19.49	17.63	12.27	12.9	15.17	16.12	26.26	11.08	46.28	18.37	11.8	30.53	17.06	16.11	18.3	13.71	32.05	22.28	13.46	26.64	15.05	28.07	20.7
FBgn0003009	0.01	0	0	0	0.01	0.02	0	0.02	0.16	0	0	0	0.01	0.01	0.07	0	0.07	0	0.04	0.01	0.14	0	0.29	0.03	0.03	0.02	14.15	0.02	0.08	0	0	0.01	0	0.01	0.01	0.34	0	0.01	0	0	1.83	0.11	0.37
FBgn0003011	9.57	7.92	5.44	4.94	13.92	13.4	0.03	0.01	0	0.02	0	0	0	0	0	0.01	0	0	0.01	0	0	0	0.03	0.03	0	0.02	0.35	0	0	0	0	0.01	0	0	0	0	0	0	0	0	0.99	0.3	0
FBgn0003015	0.58	0.2	0.28	1.1	1.83	0.82	12.25	0.06	0.29	11.74	0.01	0.07	0.65	2.27	0.37	5.16	0	42.13	4.21	62.85	0.06	104.15	1.29	43.42	0.37	9.17	0.82	0.01	912.12	4.47	3.27	0.01	0.02	0.01	0.02	0.03	0.01	0.04	0	0.08	0.47	432.71	0.01
FBgn0003016	14.8	13.09	16.39	11.74	11.74	10.4	10.44	10.7	5.66	4.31	2.47	1.58	3.71	3.96	8.3	7.81	9.08	8.57	4.41	3.15	6.1	8.16	6.35	6.78	7.61	9.66	5.52	10.15	22.48	32.58	28.16	9.86	2.48	12.01	10.04	2.9	3.04	12.1	7.63	24.54	11.34	16.48	5.26
FBgn0003023	0.1	0.09	0.12	0.48	0.74	0.71	1.79	0.07	0.12	3.14	0.3	0.28	0.54	0.61	0.11	1.7	0	11.73	0.66	13.02	0.06	64.87	0.29	8.32	0.04	4.4	1.79	0.2	189.59	2.19	1.12	0.05	0.03	0.01	0.01	0.04	0.01	0.05	0.01	0.4	0.38	109.49	0.03
FBgn0003028	3.65	3.45	4.06	3.54	0.42	0.6	1.31	0.46	17.36	12.88	0.08	0.06	5.91	7.17	0.15	0.72	0.55	3.79	3.24	7.96	0.81	21.98	2.05	5.54	6.44	8.63	0.29	0.18	77.8	6.69	5.33	7.78	0.22	3.6	0.02	0.2	0.73	22.87	8.82	6.61	3.09	43.02	2.99
FBgn0003034	1.98	2.75	0.81	0	6.13	0.85	0.64	3	12.98	0.66	67.51	0	228.39	0	49.1	0	971.53	0	11.34	0	119.93	0	249.65	0.91	8.84	570.86	1827.28	36860.7	3.94	0	4.72	0	2.65	12.26	0	0	0	0.71	0	0	8023.3	3.31	0.41
FBgn0003041	5.22	5.05	2.28	1.98	9.06	8.94	12.11	11.8	8.46	8.34	3.48	2.5	28.26	23.25	1.04	1.12	1.46	2.42	31.84	33.98	8.65	21.93	5.5	7.15	11.06	16.57	16.2	3.86	79.44	2.94	2.64	31.02	5.07	10.61	1.44	1.17	61.29	9.03	11.32	11.76	9.05	37.77	8.36
FBgn0003042	14.21	12.29	9.79	6.7	31.31	30.44	20.04	15.71	3.82	4.36	2.65	2.06	3.23	3.43	2.9	3.34	2.62	2.84	1.9	3.82	2.42	6.82	2.8	4.48	2.39	3.75	2.32	2.48	32.79	4.4	4.62	25.42	1.87	3.06	2.27	1.02	4.14	6.35	3.16	5.85	5.2	21.4	3.63
FBgn0003044	6.33	5.04	4.18	3.66	12.15	10.64	4.94	3.76	4.43	3.96	3.92	2.24	2.31	2.64	4.17	4.13	3.5	8.32	1.66	4.49	5.26	29.2	2.12	4.27	2.02	3.57	10.47	1.62	59.47	8.03	6.73	26.04	2.32	3.44	3.09	1.75	7.2	11.2	4.69	13.26	5.41	33.45	3.87
FBgn0003046	0.8	0.52	3.06	2.08	0	0	0.07	0.05	0	0.23	0.03	0	0.19	1.05	0.02	0.02	0	0	0.02	0.02	0.14	0.82	0.1	2.83	0.26	0.98	0.76	0.02	0.1	2	3.49	2.54	0.03	11.98	0.19	2.94	0.07	153.43	269.99	31.93	0.21	5.25	395
FBgn0003048	7.44	6.73	6.41	5.07	10.8	10.04	6.1	5.85	5.79	5.49	6.37	3.52	3.52	3.87	5.36	3.85	10.67	12.72	2.84	3.94	7.52	16.77	3.4	4.37	3.56	3.64	5.43	3.1	22.78	15.94	15	12.41	7.64	4.19	5.08	3.46	7.04	10.38	3.5	20.51	7.54	15.75	3.95
FBgn0003053	3.83	3.81	10.9	7.34	0.25	0.3	0.92	0.52	0.74	0.78	42.59	29.18	5.23	6.23	1.96	1.62	21.47	20.08	1.29	2.21	31.11	29.78	7.5	8.77	0.39	0.92	7.15	0.16	10.4	45.4	31.84	2.44	28.45	1.34	0.73	0.33	10.97	20.41	1.29	4.51	10.08	12.31	6.23
FBgn0003057	0	0	0	0	0	0	0	0	0	0.16	0	0	0	0	0	0	0	0	0	0	0	0	0	0	0	0	0	0	0	0	0	0.07	0	0.09	0	0	0	0.28	2.83	0	0	0.79	0.19
FBgn0003060	0.62	2.99	0.06	0.14	0	0	0	0	0.12	0	0.48	0	0	0	0	0	0	0	0	0	0	0	0.13	0	0	0	0.04	4.17	0	0	0	1.69	0.1	19.79	0.49	11.2	0.26	178.71	2083.42	3.44	1.05	0.65	175.65
FBgn0003062	9.14	20.69	3.52	12.19	7.05	7.94	9.4	5.58	10.22	15.7	6.07	16.31	5.52	6.73	7.11	16.26	7.91	42.64	3.32	10.53	13.76	47.55	5.59	28.37	5.62	13.19	30.91	21.62	180.75	24.87	24.45	66.49	8.95	7.53	3.41	10	22.78	61.91	19.17	16.96	12.43	123.67	16.96
FBgn0003065	0.64	0.36	0.24	0.14	0.02	0	0.02	0	0.15	0.15	0	0	0.61	0.1	0.15	0.25	0	0	0	0	0	0.11	0.09	0.11	0.03	0.18	0.08	0	0	0.13	0	0.01	0	0	0.09	0	0.04	0.47	0.08	0.96	0.1	0.56	0.04
FBgn0003067	320.15	264.73	189.65	178.52	11.65	20.08	34.06	55.68	46.63	16.89	14.76	36.82	22.19	77.97	50.24	61.61	769.61	672.32	45.9	10.52	1252.74	803.36	470.66	597.02	26.62	40.17	17.1	7.53	8.41	220.75	445.31	4.87	344.8	12.44	217.98	113.9	23.39	30.83	173.81	60.39	233.55	126.71	256.66
FBgn0003068	16.1	9.6	30.24	14.72	9.62	9.38	7.52	6.16	6.06	3.7	3.03	2.07	4.26	2.64	5.22	3.24	10.49	7.78	3.86	2.13	6.46	7.17	2.19	2.4	3.91	4.71	1.61	1.28	2.12	12.86	10.32	1.59	0.03	0.14	0.27	0.11	0.06	0.14	0.09	1.18	4.85	4	0.15
FBgn0003071	63.81	53.87	71.68	62.74	82.03	74.24	75.06	91.32	92.3	60.6	24.09	13.92	65.86	59.17	47.89	43.89	56.7	49.67	50.92	33.24	116.64	101.19	99.29	71.72	92.72	99.67	195.2	11.98	37.96	39.5	43.91	101.24	6.25	22.69	33.34	26.59	20.55	36.21	290.97	24.02	108.52	54.47	39.32
FBgn0003074	180.99	141.25	215.45	174.74	140.59	132.29	178.01	204.92	359.54	210.32	200.04	52.99	204.55	197.66	498.7	400.76	539.78	305.32	198.49	132.68	999.78	419.57	481.44	331.27	391.72	393.65	209.17	40.06	129.41	187.79	218.53	199.78	30.14	45.22	169.14	339	98.77	82.47	511.31	90.19	283.06	168	138.67
FBgn0003076	117.81	119.49	134.04	177.41	47.43	54.9	68.59	73.26	119.64	74.28	33.76	19.27	78.95	120.27	654.8	643.69	769.08	586.21	66.88	36.01	1454.74	595.56	385	364.1	117.43	129.58	14.09	34.04	80.38	331.42	410.35	74.33	16.02	23.59	330.73	132.79	50.02	36.15	309.21	44.63	223.29	143.87	88.7
FBgn0003079	11.36	9.99	10.16	8.93	31.02	30.01	18.26	15.2	10.24	8.48	9.05	6.93	8.99	9.87	9.79	8.87	7.19	7.92	5.75	6.84	9.47	18.21	5.49	6.39	7.06	7.85	4.94	4.21	29.78	10.88	8.5	21.89	6.26	7.64	7.01	2.43	6.31	10.1	5.53	12.66	7.28	21.62	5.65
FBgn0003082	8.68	9.82	10.26	9.98	23.23	22.54	17.12	14.39	16.3	15.73	9.42	9.45	13.8	14.13	10.65	11.88	5.41	5.35	5.04	7.82	12.54	19.35	12.73	14.37	17.06	16.91	8.16	7.31	42.37	8.87	8.37	42.28	8.74	9.93	8.28	4.34	9.12	23.09	14.15	7.48	12.88	28.8	9.45
FBgn0003086	0	0	0	0	0	0	0	0	0	0	0	0	0	0.02	0.02	0.1	0	0	0.02	0	0	0	0	0	0	0	0.09	0	0.2	0	0	3.01	0	0.03	0.08	12.51	2364.45	13.97	37.17	9.53	0	0	83.17
FBgn0003087	1.41	1.41	2.22	2.29	1.43	1.26	1.35	0.7	1.79	4.52	0.44	0.66	2	1.25	1.68	1.38	0.17	2.31	0.68	15.6	1.61	9.15	2.19	7.29	1.49	5.48	56.15	1.44	183.12	1.58	1.16	29.62	1.24	1.03	0.21	0.64	1.12	10.43	5.74	2.24	11.32	91.16	7.61
FBgn0003089	0.46	0.45	0.95	0.67	0.32	0.15	0.36	0.13	0.05	0.74	0.01	0	0.02	0.11	0.15	0.08	0	0.82	0.06	0.38	0.31	0.39	0.09	0.69	0.06	0.67	3.85	0.03	2.85	0.17	0.31	1.71	0.02	39.67	0.12	3.23	220.21	28.82	5.68	3.81	0.56	4.81	6.49
FBgn0003090	4.22	3.14	3.96	2.52	1.19	1.13	1.02	1.01	6.18	4.22	1.16	0.62	1.79	1.73	0.47	0.49	1.87	1.58	0.38	0.19	1.95	1.22	1.09	0.99	4.26	3.81	0.78	0.83	0.53	6.88	4.27	21.32	0.11	2.55	0.06	0.15	0.32	7.21	2.23	3.1	2.7	1.14	1.46
FBgn0003091	51.72	43.63	78.66	50.04	87.01	79.85	33.17	27.7	1.36	1.38	1.65	0.82	29.34	21.8	0.81	0.53	1.44	1.29	0.86	0.7	3.57	2.68	2.96	2.72	20.04	19.13	1.67	39.05	3.87	2.4	4	16.99	0.36	5.83	0.5	0.09	1.09	3.2	1.27	2.11	17.37	7.29	1.2
FBgn0003093	34.68	28.38	20.17	13.66	64.94	55.8	34.75	31.9	15.47	15.02	8.18	4.69	7.37	7.25	19.77	16.9	9.26	8.39	4.03	4.66	12.17	16.84	8.72	9.07	8.05	10.27	2.59	3.91	15.12	15.18	16.86	22.72	8.87	8.7	16.07	2.56	4.36	11.34	6.6	18.56	18.85	16.12	4.91
FBgn0003114	0.14	0	0	0.42	0.47	0.34	1.09	0	0	2.74	0	0	0.34	0.27	0.04	0.69	0	3.86	0.36	7.38	0	7.9	0	5.57	0.07	2.24	1.21	0	150.67	0	0	0.03	0	0	0	0.07	0	0	0	0	0.2	70.78	0.26
FBgn0003116	16.49	11.16	22.58	18.34	14.73	12.62	13.22	12.76	7.08	6.66	6.07	6.13	3.12	6.53	7.85	8.29	64.37	42.92	4.81	4.35	55.6	32.99	19.72	21.59	4.55	8.29	10.85	4.76	21.64	18.71	21.57	8	2.87	2.46	6.25	4.36	3.6	3.85	2.44	6.17	17.51	17.05	3.64
FBgn0003117	1.31	2.4	0.7	1.18	0.23	0.75	1.29	0.8	0.64	0.54	0.46	0.7	0.1	0.14	0.35	0.07	1.15	2.09	0.79	0.48	4.67	8.69	1.61	2.05	0.25	0.89	0.28	0.07	0.03	71.99	50.56	3.16	0.2	0.83	1.58	0.64	0.37	3.61	2.75	6.34	1.62	2.15	2.37
FBgn0003118	7.91	7.72	6.77	5.44	4.49	4.43	6.76	6.24	16.26	16.2	14.64	13.92	3.46	3.37	11.87	11.68	7.32	9.22	1.33	1.27	10.81	19.95	4.25	4.52	0.86	2.24	0.92	2.72	8.72	6.93	7.15	19.34	11.03	2.61	8.23	4.66	0.99	12.53	3.93	30.51	7.03	9.5	6.94
FBgn0003124	0.28	0.25	0.2	0.78	0.83	0.56	2.19	0.12	0.7	4.46	0.42	1.34	0.98	0.87	1.63	2.07	1.23	5.73	1.06	20.48	1.51	42.33	1.43	9.52	0.29	5.14	93.85	0.13	235.49	1.28	1.09	102.69	3.95	2.51	0.88	1.98	4.25	21.38	19.31	11.42	15	124.98	18.34
FBgn0003129	0.06	0.16	0.09	0.11	0.04	0.09	0.28	0.14	66.98	49.88	0.06	0	0.03	0.03	0.01	0.05	0	0.13	0.45	0.24	0	0.24	0.82	0.86	9.3	8	5.47	3.04	0.66	0.7	0.97	0.56	0.06	9.82	0	0.73	0.04	0.09	0.76	2.64	2.89	1.38	0.61
FBgn0003130	0.57	0.15	0.03	0.02	1.94	1.78	0.02	0.03	0.01	0	0.36	0.22	0.01	0.01	0.49	0.58	0	0	0	0	0	0	0.01	0	0.04	0	0.01	0	0	0	0	1.22	0.15	0.06	0.07	0.03	0.05	1.11	0.94	0	0.3	0.08	0.59
FBgn0003132	1.38	1.38	0.09	0.06	0.59	0.75	0.18	0.2	0.5	0	0.02	0	0.01	0	2.08	0	0.81	0	0.26	0.01	1.82	0	1.56	0	0.08	0.73	151.15	0.21	0.13	0	0	0.41	0.01	0.02	0	0.78	0	0.01	0.02	0.58	20.56	0.24	1.62
FBgn0003134	65.68	55	45.98	36.95	44.2	40.94	35.74	34.42	158.66	113.52	13.83	9.97	40.45	42.59	49.04	49.06	227.99	129.33	25.29	25.11	140.24	66.44	70.75	49.32	162.68	64.24	24.7	44.65	65.43	112.39	133.94	46.37	10.09	31.09	25.44	13.37	44.86	28.81	17.49	35.59	72.75	52.41	18.69
FBgn0003137	47.01	78.09	23.67	53.92	7.88	39.46	32.1	21.3	22.76	19.08	5.24	5.54	3.12	6.19	8.61	2.64	26.68	48.14	22.54	23.48	109.27	306.05	38.43	57.45	12.91	23.71	12.93	1.84	5.87	72.36	54.84	29.01	1.2	13.09	17.14	6.31	5.98	80.08	55.32	29.78	45.54	43.32	9.98
FBgn0003139	20	21.05	19.16	18.12	24.12	26.87	22.58	20.78	25.28	29.08	18.77	19.19	20.45	19.92	26.97	26.17	16.82	16.35	10.01	12.98	30.78	32.94	13.9	18.16	22.48	24.33	6.09	11.28	68.15	22.07	21.16	37.65	15.58	23.62	23.12	11.38	27.53	41.01	21.23	24.95	15.81	46.05	19.43
FBgn0003140	0.08	0.18	0.05	0.02	0.1	0.14	0.08	0.12	0.08	0.15	0.02	0	0.02	0.01	1.24	0	0.35	0	0.08	0	1.29	0	0.87	0	0.06	0.35	94.28	0.12	0	0	0	0.01	0	0	0	0.1	0	0	0	1.54	16.13	0.09	0.35
FBgn0003141	50.84	54.26	80.63	71.79	15.52	15.28	14.66	11.12	25.95	18.05	16.85	16.53	9	11.88	22.15	20.38	53.52	57.21	15.65	19.15	52.81	43.9	31.33	36.78	17.53	18.15	11.53	36.02	61.61	64.14	64.16	36.01	21.73	13.34	19.75	93	39.85	31.79	27.46	46.62	33.2	46.24	43.5
FBgn0003145	0	0.04	0	0	0.01	0.01	0	0.01	0.04	0.01	0.34	0	0.25	0	0.06	0	2.01	0	0.06	0	0.49	0.04	0.99	0.01	0.06	1.54	4.86	87.38	0	0	0	0	0.03	0.04	0	0.02	0.01	0.01	0	0	8.49	0.02	0.05
FBgn0003149	19.68	21.94	8.44	8.72	6.34	2.2	80.39	102.27	220.03	316.64	21.59	19.12	38.28	21.47	3.09	2.96	20.19	22.8	40.38	12.68	80.82	94.37	225.84	199.7	89	144.04	19.77	11.28	5.3	102	90.65	2.32	4.91	127.82	1.91	4.99	1.14	36.48	463.7	143.92	163.78	67.7	91.81
FBgn0003159	14.55	13.59	10.57	9.53	4.22	4.35	6.54	5.62	22.14	19.65	33.16	24.11	11.83	11.21	31.16	31.33	6.68	8.93	11.33	12.54	14.75	31.18	7.75	8.39	8.13	13.11	56.43	5.64	46.14	32.9	32.85	3.35	19.76	5.17	24	0.35	1.55	51.85	10	17.58	25.72	35.5	9.87
FBgn0003162	93.07	102.34	171.94	172.46	21.74	21.92	13.27	14.8	98.52	64.77	1.54	0.12	10.39	15.23	0.34	0.62	35.98	22.35	6.34	2.04	27.27	11.87	42.05	31.42	23.18	51.06	0.63	0.58	2.28	25.54	22.03	9.61	0.56	10.69	0.36	59.71	1.63	49.3	56.79	59.68	39.99	19.77	127.39
FBgn0003165	49.96	41.29	34.88	22.62	66.25	58.2	40.23	36.39	8.98	8.53	8.82	2.93	6.38	6.06	17.83	20.28	7.14	9.85	4.34	7.11	14.59	25.36	6.83	8.9	5.45	7.4	8.77	3.01	81.68	14.79	13.13	69.16	2.68	7.76	8.59	2.58	5.32	34.45	11.3	30.94	21	49.92	7.69
FBgn0003169	22.36	20.78	29.52	25.86	40.67	36.48	26.4	22.96	27.53	23.92	20.44	16	16.17	18.75	41.45	38.91	19.08	20.67	9.35	12.5	18.64	29.12	19.94	25.32	13.95	16.83	7.4	11.19	64.95	22.49	20.47	36.02	22.78	24.06	27.63	8.59	14.59	33.94	17.05	21.51	18.13	43.62	18.69
FBgn0003174	1.42	1.1	2.32	1.32	0.12	0.1	0.16	0.14	0.11	0.16	0.02	0.01	0.06	0.06	0.03	0.04	0.02	0.04	0.4	0.53	0.12	2.08	0.14	0.37	0.08	0.17	0.71	0.03	1.12	0.16	0.52	4.24	0.1	2.75	0.02	0.12	0.73	22.13	5.47	3.26	0.54	1.11	1.52
FBgn0003175	20.47	16.38	10.95	8.59	28.65	25.77	13.45	11.38	11.66	9.32	21.04	14.01	14.41	13.27	18.64	14.25	33.81	28.33	7.76	6.76	29.12	35.89	8.63	8.18	12.01	14.16	4.01	3.06	16.89	29.32	27.69	22.8	10.6	11.37	11.14	7.03	34.58	21.52	5.51	25.42	18.64	15.87	7.87
FBgn0003187	0.65	0.59	0.57	0.68	0.36	0.35	1.07	0.38	31.22	19.98	0.28	0.03	9.15	8.77	1.38	0.65	2.03	1.29	12.94	9.85	1.6	13.92	5.73	3.43	3.27	5.03	138.21	0.89	78.59	1.83	1.57	1.48	0.08	0.03	0.13	0.29	0.02	1.08	0.42	3.45	24.04	38.1	2.66
FBgn0003189	6	3.64	5.7	3.56	4.2	3.12	3.9	3.59	11.52	3.52	3.72	1.88	4.03	3.78	0.96	0.82	3.91	4.76	2	3.47	6	7.99	4.02	7.05	3.25	3.01	11.06	6.05	45.65	7.39	6.2	26.47	3.42	4.74	1.01	11.67	17.74	23.63	6.85	10.38	6.54	27.1	4.97
FBgn0003204	33.43	33.34	57.2	71.22	35.16	37.81	32.74	27.54	26.37	22.52	25.41	23.07	14.96	19.42	35.94	41.04	32.89	49.43	11.88	18.56	34.14	62.34	23.06	41.35	15.19	20.29	4.36	23.06	124.02	37.9	41.39	67.2	18.13	26.97	34.64	26.04	31.05	67.36	22.19	49.57	26.8	81.66	49.85
FBgn0003205	34.35	31.2	23.82	21.2	70.87	66.99	57.56	55.04	38.67	36.46	25.15	24.79	21.05	21.63	27.81	28.15	18.95	18.03	10.28	13.86	26.84	28.48	19.81	22.27	26.12	29.97	17.31	10.1	85.86	24.19	23.01	111.13	62.93	47.42	44.33	12.71	25.58	57.62	32.13	60.14	23.94	57.5	47.29
FBgn0003206	17.22	15.71	13.84	11.78	26.27	23.66	17.05	13.87	89.15	69.94	11.5	7.63	28.51	28.18	12.1	14.34	13.05	9.36	14.16	15.4	31.35	27.98	18.64	19.12	44.33	56.6	16.01	25.46	33.39	28.15	27.85	32.98	12.97	73.34	17.36	10.29	54.57	50.88	69.61	51.72	22.57	25.88	26.23
FBgn0003209	36.48	31.86	15.28	15.08	21.19	20.77	15.95	13.85	47.48	41.4	25.32	22.06	22.54	21.72	9.99	8.68	24.78	31.87	6.44	5.81	35.05	43.9	21.88	24.36	20.13	30.28	6.02	4.79	27.24	38.63	38.04	15.6	20.16	20.22	3.65	4.58	4.38	51.11	11.98	23.3	25.87	28.77	9.75
FBgn0003210	16.05	16.04	23	19.1	22.73	21.61	19.98	20.22	24.41	19.9	9.95	6.83	10.68	11.65	11.41	10.75	10.73	12.3	8.56	10.2	10.48	15.99	11.02	14.21	11.56	13.94	12.55	5.4	40.39	14.1	15.49	23.73	7.11	12.35	11	10.44	20.03	21.85	11.55	13.79	14.34	28.74	9.26
FBgn0003218	51.64	46.6	88.9	63.69	55.41	51.68	37.14	29.02	38.33	33.54	6.68	2.65	9.12	8.7	54.25	43.1	5.88	9.96	11.46	9.4	13.79	28.95	7.57	9.2	51.62	23.14	33.19	2.45	32.1	7.47	8.44	22	8.5	9.29	23.19	2.35	3.43	5.83	2.96	6.63	25.7	25.47	4.99
FBgn0003227	0.39	0.28	2	1.36	3.74	3.53	2.56	2.09	1.86	1.68	0.89	1.14	1.32	0.87	0.65	0.53	0.65	0.91	0.82	1.66	1.21	2.31	1.38	1.65	1.23	1.45	0.89	0.67	5.85	0.99	0.7	7.06	0.57	0.59	0.3	0.13	0.41	3.12	1.26	1.77	0.47	3.13	1.17
FBgn0003231	110.94	101.69	88.4	80.83	93.98	97.73	83.78	72.26	223.49	166.46	250.83	331.53	143.04	163.15	207.59	230.47	360.09	460.03	87.45	61.24	609.08	845.29	256.2	258.3	168.84	132.54	82.44	67.76	163.98	126.66	120.53	48.76	491.91	126.72	211.67	33.13	43.44	87.94	49.78	82.38	187.71	175.66	178.37
FBgn0003248	148.76	123	18.18	14.93	37.01	76.15	1.23	0.15	0.7	3.23	0.05	0.02	0	0.09	0.1	0.13	0	0	0.7	0.1	0	0.08	0.03	0	0	0.06	0.08	0	0.25	0	0	0.01	0.04	0	0.02	0.02	0	0.01	0.01	0.24	21.71	8.04	0
FBgn0003249	308.2	303.09	1778.98	1563.18	1.94	3.39	1.12	0.6	2.21	5.8	0.04	0	0	0	0	0.33	0	0	3.52	3	0	0	0.41	0.43	0.03	0.45	0.38	0	0.14	0.25	0.14	0	0.03	0.26	0	0	0.01	0	0	0	52.74	19.74	0
FBgn0003250	321.62	275.53	2580.52	1910.46	3.47	6.25	0.8	0.2	3.41	8.72	0.01	0.04	0.01	0.03	0.29	0.13	0	0	4.61	3.38	0.17	0.58	0.9	0.37	0.07	0.8	3.97	0.02	0.42	0.92	0	0.44	0.06	0.45	0.08	0.1	0.04	0.05	0.11	0.25	57.82	17.87	0.24
FBgn0003254	0.13	0.16	0.34	0.18	0.07	0.08	0.04	0	0.14	0.66	0.01	0	0.01	0.03	0.13	0.02	0.44	0.02	0.04	0.02	0.26	0.37	0.08	0.1	0.01	0.66	8.23	0.02	0	0	1.58	0.23	0	0	0.01	0.05	0.01	0.03	0.01	0.11	1.84	2.41	0.09
FBgn0003255	0.79	0.68	0.11	0.17	2.22	2.32	2.97	2.31	0.52	0.32	0.09	0.01	0.06	0.05	0.01	0.03	0.25	0.13	0.04	0.03	0.05	0.23	0.16	0.22	0.04	0.08	0.21	0.01	0.2	30.76	26.4	1.3	0.07	0.11	0.03	0.09	0.04	4.64	0.2	1.91	0.42	0.33	0.19
FBgn0003256	115.09	110.51	103.71	94.44	200.34	200.88	134.94	127.78	69.36	62.15	63.46	56.28	63.34	67.34	85.31	94.86	39.18	33.73	45.26	51.02	52.7	43.67	58.28	63.67	61.85	69.57	24.02	68.85	142.46	51.42	43.88	145.58	86.21	75.19	74.6	20.78	57.84	75.52	45.58	50.5	62.21	93.98	56.8
FBgn0003257	2.61	3.01	2.79	3.78	3.67	3.79	4.49	3.2	5.28	5.03	4.42	3.87	2.5	2.67	8.76	5.38	5.51	8.44	2.73	6.73	11.09	18.97	4.29	8.83	3.04	4.12	2.29	10.13	74.06	6.02	5.31	26.58	4.41	2.05	4.16	2.01	16.65	14.12	9.74	4.6	3.61	44.8	6.64
FBgn0003261	106.34	118.13	71.1	86.08	126.22	131.78	60.42	51.59	100.76	76.11	82.57	91.96	86.74	83.75	90.02	126.03	92.55	131.59	39.36	50.73	153.54	282.04	60.5	103.49	78.62	101.19	41.48	131.84	311.42	208.81	195.4	257.24	73.17	92.4	67.41	32.72	90.09	343.56	84.36	128	94.77	223.76	97.18
FBgn0003267	0.05	0.06	0.03	0.02	0.11	0.09	0.02	0	0	0	0	0	0.01	0	0	0	0	0	0	0	0	0	0.04	0	0	0	0.42	0	0	0	0	1.5	0	0	0	0.05	0.01	0	0.14	0	0.05	0	0.21
FBgn0003268	1.03	0.94	0.64	0.64	3.03	2.64	1.87	1.58	0.64	0.82	0.79	0.65	0.61	0.6	0.46	0.51	0.5	0.92	0.25	2.6	0.97	11.92	0.74	1.87	0.52	1.42	5.82	0.15	37.13	0.49	0.48	24.44	1.09	0.73	0.34	0.48	0.98	5.63	4.65	3.09	1.62	18.53	2.69
FBgn0003270	0	0.12	0	0	0	0	0	0	0	0	0	0	0	0	0	0	0	0	0	0	0	0	0	0	0	0	0.07	0	0	0	0	0	0	0	0	0	0	0	0	0	0	0	0
FBgn0003274	1011.9	1535.35	962.98	2285.54	529.48	699.95	865.48	771.54	1879.49	2437.94	1039.76	1385.99	1053.17	1519.68	1213.45	1651.95	1879.19	3229.56	1122.08	1320.78	3768.87	3136.38	1066.24	1778.11	2311.53	3218.19	705.59	1715.65	3769.75	2350.68	2541.84	2289.89	1311.74	1773.16	1229.66	1627.5	2390.15	2403.78	2281.07	1486.29	1119.42	2959.39	2223.69
FBgn0003275	41.65	50.23	23.66	29.03	28.2	31.01	20.66	16.93	29.1	37.48	16.71	25.82	18.26	21.37	39.35	48.68	50.03	79.31	13.5	16.49	26.05	22.15	19.22	26.12	30.7	37.04	168.14	24.99	120.75	94.93	98.07	91.8	14.92	20.38	19.01	17.58	42.21	50.31	21.75	66.02	53.43	92.28	31.88
FBgn0003277	14.02	14.15	12.58	13.32	15.76	16.44	11.08	9.77	18.98	14.27	13.38	10.5	9.41	10.6	11.58	12.82	13.36	19.21	8.07	11.53	25.24	66.79	8.75	14.08	8.13	10.22	6.06	8.83	66.69	29.53	26.01	51.23	11.31	12.43	12.21	9.35	26.66	33.5	13.64	23.84	13.6	44.12	10.08
FBgn0003278	3.1	4.25	2.23	3.98	3.59	3.42	3.72	2.43	5.54	5.03	2.32	5.61	2.16	3.14	2.34	4.4	1.84	5.11	1.76	3.28	2.54	7.11	2.09	7.41	1.66	3.44	2.22	4.01	38.67	3.6	4.73	16.42	2.31	2.34	1.36	2.62	5.93	12.49	4.37	3.34	3.34	22.38	3.08
FBgn0003279	288.51	405.68	397.04	764.68	279.08	341.75	306.73	220.12	629.76	670.52	447.82	599.61	574.61	703.75	681.27	798.11	798.97	1594.42	387.87	421.84	2238.12	3111.78	456.89	930.73	527.92	733.2	128.75	834.32	1194.86	1213.45	1194.84	1216.79	485.63	810.75	613.37	759.72	1172.07	1259.76	908.39	721.38	443.23	938.71	714.83
FBgn0003285	4.64	3.6	8.62	5	4.35	4.68	4.38	3.21	0.47	0.36	0.1	0.08	2.66	2.41	0.92	0.33	0.46	0.59	2.1	1	0.91	0.71	0.92	1.24	1.07	1.31	0.17	0.14	3.47	3.23	3.15	22.8	0.07	0.29	1.11	0.18	0.28	7.99	4.72	3.35	1.86	3.36	2.57
FBgn0003292	2.54	2.28	2.32	1.65	3.08	2.63	1.4	0.87	0.5	1.03	0.02	0.02	0.37	0.52	0.04	0.09	0.08	0.52	0.14	1.39	0.38	7.61	0.65	1.38	0.23	1.77	0.3	0.04	25.58	0.42	0.17	2.18	0.03	1.33	0.01	0.07	3.07	6.79	4.81	0.96	1.53	13.61	1.11
FBgn0003295	2.43	2.42	1.9	1.14	4.97	4.66	4.67	4.5	0.1	0.02	0.01	0.01	0	0.03	0	0	0	0	0.15	0.04	0	0.08	0.64	0.31	0.07	0.13	0.18	0.03	0.04	0	0	4.81	0.01	0.01	0	0.13	0.02	0.15	0.55	0.24	1.04	0.26	1.02
FBgn0003300	1.29	1.34	0.22	0.19	1.69	2.14	0.76	0.37	0.06	0.21	0	0.02	0.16	0.23	0	0	0.06	0	0.02	0.02	0	0.3	0.09	0.06	1.8	2.8	0.15	0.02	0.08	0.43	1.11	9.09	0.01	7.25	0.02	0.02	0.02	0.02	0.35	2.67	0.37	0.83	0.32
FBgn0003301	29.19	21.44	22.73	11.56	52.7	45.07	24.1	19.58	33.43	30.96	9.32	2.16	5.04	5.82	2.59	2.47	4.47	4.4	20.94	25.48	6.02	8.53	3.46	3.2	5.75	14.55	1.92	1.97	2.21	22.28	17.55	18.13	1.53	2.03	0.81	0.55	12.02	16.31	3.07	7.25	12.78	5.46	2.02
FBgn0003302	4.15	4.61	3.58	3.76	13.31	17.06	7.3	5.73	4.16	3.72	1.8	2.45	2.15	2.6	2.36	2.02	2.93	2.46	1.39	2.99	2.65	11.96	2.75	3.41	2.9	5.15	59.85	2.1	19.46	3.74	2.63	12.54	1.84	2.03	1.37	0.92	2.57	3.22	1.46	2.33	10.74	13.08	3.38
FBgn0003308	18.67	15.29	15.28	12.16	7.09	8.15	6.32	9.35	21.91	8.56	17.95	7.69	2.43	3.81	68.19	70.79	19.25	14.3	10.9	5.94	21.88	18.11	11.79	14.14	6.66	4.42	3.38	0.15	0.05	9.78	12.15	2.33	1.43	1.7	49.99	15.14	3.87	21.69	2.3	7.2	15.27	6.33	9.06
FBgn0003310	15.4	12.06	11.32	7.51	16.84	15.57	20.44	19.36	5.33	6.22	4.62	2.83	3.82	3.91	4.58	3.57	5.37	5.84	2.56	4.51	7.08	16.03	3.3	4.34	4.16	6.22	12.86	4.68	33.11	22.44	17.01	25.18	3.27	3.56	2.09	0.83	7.16	6.56	3.76	8.91	9.66	21.23	3.58
FBgn0003312	0.28	0.34	0.8	0.26	0.13	0.04	0.14	0.08	0.19	0.11	0.1	0.16	0.31	0.29	0.5	0.12	0	0	0.07	0.18	0.22	0.58	0.31	0.42	0.25	0.19	1.22	0.19	1.39	0	0.11	55.57	0.05	0	0	0.23	0.02	7.69	1.74	0.14	0.6	1.06	6.25
FBgn0003313	0	0.63	0.04	0.21	0.38	0.05	0.25	0.02	0.53	3.41	0	0.02	0.01	0.18	0.11	0.02	0.08	0.46	0.02	0	0	0.77	0.07	0.66	0.19	2.89	1.03	0	0.25	0.04	4.34	0.03	0.28	0.21	0.15	1.06	0.17	0.18	0.6	0.95	0.34	16.92	1.03
FBgn0003317	20.15	17.23	21.73	19.06	31.99	30.21	19.87	17.7	19.23	15.78	13.53	13.39	13.52	15.12	12.1	13.08	13.38	12.3	8.29	10.68	14.15	19.55	13.73	15.09	12.75	13.94	17.83	9.31	47.33	13.31	12.01	30.58	12.55	11.49	10.75	4.22	9.02	17.9	8.8	10.31	14.97	31.29	10.22
FBgn0003319	0.14	0.3	0.26	0.18	0.02	0.01	0.02	0	0.21	0.3	0	0	0.04	0.06	0	0	0	0	0.02	0.01	0.02	0.04	0.01	0.03	0.2	0.46	0.05	0.01	0	0.14	0.17	0.27	0.01	0.21	0	0.02	0.04	1.12	0.52	0.76	0.03	0.13	0.47
FBgn0003321	23.87	23.04	16.37	15.74	39.79	39.35	21.27	15.98	13.89	14.07	11.85	12.99	11.22	12.57	20.9	24.61	8.67	9.73	6.46	8.18	18.99	31.83	11.18	15.64	9.56	11.87	43.42	8.89	41.04	15	15.3	29.62	13.54	14.17	13.32	6.38	13.13	20.98	8.93	14.17	22.79	29.15	11.09
FBgn0003326	6.29	4.32	1.33	1.08	22.22	19.06	8.84	8.01	0.12	0.2	0.05	0.06	0.01	0.01	0.01	0.07	0	0.04	0.08	0.04	0.02	0.03	0.47	0.36	0.01	0.32	0.04	0.01	0.03	0	0.2	34.25	0.15	0.29	0.02	0.1	0.48	0.92	3.6	1.76	1.26	0.85	2.75
FBgn0003330	7.85	7.7	7.3	7.25	16.49	16.81	7.16	6.89	7.92	8.06	4.32	5.69	6.62	7.45	4.87	4.58	3.19	3.54	2.22	3.51	5.22	16	3.69	4.3	6.59	8.75	9.62	3.59	30.1	4.71	6.05	27.49	3.58	6.55	4.4	2.07	5.76	10.21	5.22	7.24	5.98	17.16	6.38
FBgn0003334	16.34	14.47	13.34	11.28	32.06	29.16	13.03	12.21	15.59	11.94	9.35	6.32	12.94	12.87	10.79	9.91	10.21	9.46	6.74	8.36	12.94	18.27	11.18	11.67	10.67	12.96	11.03	7.91	50.55	20.61	17.14	28.83	4.81	8.88	7.29	3.75	11.28	17.03	8.96	13.22	13.97	31.8	7.38
FBgn0003339	5.52	5.91	0.21	0.15	2.64	2.2	0.48	0.55	0.26	0.11	0.02	0	0	0.01	0	0.01	0	0.03	0.64	0.56	0	0.03	0.75	0.65	0.01	0.06	0.02	0.02	0	0	0.12	6.13	0.1	0.02	0.01	0.03	1.8	0.01	2.71	1.51	2.74	1.45	0.9
FBgn0003345	20.67	19.28	18.06	12.68	28.31	28.77	26.2	21.44	26.98	28.39	18.49	16	11.07	13.31	16.18	17.48	6.95	6.6	11.52	15.74	10.71	14.21	8.81	10.63	12.28	16.96	17.25	13.86	24.91	42.41	35.96	66.47	17.06	19.67	16.07	1.23	16.42	35.55	17.87	35.88	19.35	20.21	13.01
FBgn0003346	4.67	4.81	5.22	5.99	5.55	5.34	6.7	5.86	6.74	7.78	4.01	6.07	9.17	8.35	4	3.51	4.06	9.2	2.22	8.11	7.34	18.19	4.33	8.6	8.31	9.58	59.25	5.02	87.37	6.71	6.91	101.88	7.76	8.58	5.89	7.11	16.76	26.52	17.66	14.4	13.33	49.35	17.01
FBgn0003353	15.41	13.9	17.16	12.7	39.75	36.71	26.09	24.34	0.71	0.76	0.43	0.4	0.45	0.58	0.18	0.27	3.27	3.85	0.66	0.84	2.51	3.62	3.52	4.13	0.48	1.16	3.66	0.77	8.1	2	3.16	14.64	0.26	0.17	0.15	0.28	0.87	1.39	1.19	1.2	5.45	5.47	1.3
FBgn0003356	2.27	15.53	12.16	34.37	14.45	5.53	688.38	91.12	143.98	255.69	28341.6	27717.2	161.71	278.34	118.32	4.64	93.9	158.31	236.23	79.06	124.53	318.72	600.93	556.46	18.57	46.18	12.12	1.56	3.29	15.01	12.88	0.83	44143.5	1.31	0.86	0.79	1.01	16.99	7.28	266.95	1878.6	3134.2	13586.3
FBgn0003357	1.66	11.04	7.84	22.34	7.49	4.06	411.6	54.08	82.42	161.7	17127.2	22367.5	131.16	172.09	91.78	2.33	72.92	106.99	144.34	49.61	183.05	626.95	458.27	414.65	10.25	27.31	5.43	0.94	1.43	9.16	13.06	0.59	27668.9	0.6	0.36	0.22	0.73	10.24	3.71	424.72	1330.94	2371.97	8363.84
FBgn0003358	0.21	0	0.86	1.85	1.4	0.32	26.66	7.9	12.5	6.76	3700.7	1862.33	15.06	19.74	21.33	0.18	4.68	2.21	43.74	18.62	7.33	5.29	93.16	26.9	1.71	4.13	0.71	0.44	0.11	0	0.93	0.06	1089.99	0.06	0	0.02	0.11	0.7	0.42	4.09	209.91	135.69	289.98
FBgn0003360	827.87	834.34	1471.56	1212.28	1099.41	944.54	2340.62	2662.16	1073.6	1140.4	525.77	763.05	2102.95	2263.48	1358.18	1428.78	976.97	1008.64	812.28	589.79	1167.02	896.11	2440.29	1838.4	1358.57	1795.95	89.84	273.23	976.83	582.89	713.39	882.3	343.23	3206.31	1558.49	602.48	655.88	686.85	2001.38	275.36	1204.76	1018.89	702.95
FBgn0003366	14.63	13.59	7.88	5.32	17.56	18.75	20.44	24.3	32.62	18.42	0.34	0.02	0.34	0.44	0.2	0.09	37.77	24.87	2.02	0.73	61.02	31.99	19.4	13.07	4.9	3.1	5.88	1.12	2.94	1.74	1.69	11.93	0.02	0.14	0.03	0.21	0.05	1.68	5.23	1.63	18.31	6.69	2.99
FBgn0003371	97.24	85.72	76	60.72	62.95	59.21	50.65	43.12	34.52	29.58	31.59	33.81	48.84	52.36	99.96	87.68	124.85	69.97	22.32	22.54	97.14	64.37	52.1	47.09	31.65	44.09	73.79	19.38	59.43	100.82	98.45	57.29	69.57	71.26	64.87	20.14	33.25	38.06	27.59	106.23	77.01	59.29	36.71
FBgn0003372	0.01	0.02	0	0	0	0	0.01	0	0	0.01	0	0	0.04	0	0	0.21	0	0.19	0	0	0	0.04	0	0	0	0	0.01	0	0.01	0.21	0.72	0.02	0.01	0.02	0	0.21	65.46	0	0.35	250.27	0.01	0.01	7.21
FBgn0003373	0	0	0	0	0.01	0.03	0.24	0.02	0	0.13	0.02	0	0.3	0.03	0.01	3.96	0.55	3.52	0	0	0	0	0.06	0.1	0	0	0	0	0	0.74	7.96	0.53	0.08	1.07	0.29	8.71	3010.32	0.8	21.08	4102.2	0	0	462.59
FBgn0003374	1.11	0.49	0.36	0.16	0.74	0.58	0.52	0.46	0.04	0.06	0.2	0.11	0.36	0.17	0.97	3.36	0.52	0.77	0.28	0.21	0.33	0.88	0.17	0.21	0.07	0.09	0.09	0.05	0.19	0.42	1.24	0.76	0.18	1.34	0.75	26.76	6778.31	0.89	37.85	929.34	0.52	0.31	1005.71
FBgn0003375	0	0	0	0	0.04	0.04	0.5	0.14	0.2	0.81	0.85	0	0.85	0.46	0.06	10.34	0	1.55	1.42	1.25	0	0	0.08	0.35	0	0	0.13	0	0	2	9.9	1.08	1.09	2.79	1.53	123.69	53726.5	2.28	96.22	925.24	0	0	6910.33
FBgn0003377	0	0	0.09	0.18	0.51	0.79	3.66	0.51	0.11	0	2.43	0	5.81	2.11	0.62	37.25	1.61	14.12	0.08	0	0	0	0.29	0.52	0	0	0.64	0	0	11.69	62.45	3.1	3.23	9	7.11	444.81	215086	4.43	624.41	6551.51	0	0	21930.6
FBgn0003378	0	0	0	0	0	0.11	2.06	0.29	0	0	1.34	0	1.7	0.96	0.12	15.79	0	4.62	0	0.07	0	0	0	0.17	0.16	0	0.32	0	0	0.72	15.98	2.66	2.29	4.12	3.84	210.76	100582	1.82	235.67	921.38	0	0	10337.9
FBgn0003380	99.5	88.93	57.42	35.66	73.7	70.4	63.9	53.04	2.79	1.91	0.79	0.49	1.63	0.76	0.2	0.13	1.32	1.14	2.15	1.02	1.78	2.81	7.88	8.21	2.47	3.62	1.32	0.06	0.19	4.08	3.97	13.28	0.47	2.66	0.05	0.06	0.88	0.38	2.63	4.83	27.28	9.76	0.78
FBgn0003382	0.03	0.02	0.02	0	0.05	0.04	0	0.01	0	0.1	0.03	0.02	0.02	0.02	0	0	0.02	0.08	0	0	0.01	0	0.01	0.05	0.05	0.14	1.16	0	0.02	0	0.21	0.01	0	0.02	0	0.01	0	0.02	0.13	0	0.18	0.47	0.01
FBgn0003386	21.42	16.77	6.68	4.73	48.79	43.93	36.97	28.71	21.74	21.16	5.07	1.96	2.48	1.95	0.47	0.44	0.75	0.89	0.5	0.34	3.34	4.3	2.17	1.64	4.65	5.58	9.01	0.89	0.4	2.57	1.86	13.97	1.83	4.89	0.22	0.11	0.05	0.13	0.66	2.33	9.67	3.36	0.78
FBgn0003388	0.97	0.95	0.68	0.68	0.15	0.12	0.62	0.42	0.31	0.29	1.74	2.84	1.03	2.19	0.23	0.19	2.99	3.34	1.36	0.72	2.44	1.8	1.31	0.79	0.04	0.24	9.19	0.07	0.73	0.36	0.65	0.62	198.97	3.7	36.38	35.58	2.25	4.57	6.79	22.49	2.43	1.57	50.5
FBgn0003390	12	14.31	11.12	11.52	0.98	1.67	2.32	3.06	151.76	169.22	11.58	5.96	9.61	11.52	0.96	0.98	66.62	27.72	2.39	0.84	33.52	9.02	21.08	14.74	51.58	44.44	4.46	1.18	0.43	17.61	16.86	9.16	0.74	3.4	0.13	2.3	1.21	6.16	5.17	6.96	14.04	5.44	5.99
FBgn0003391	15.3	13.72	27.06	21.52	5.02	4.5	4.29	4.06	19.28	12.62	18.65	10.62	11.67	12.52	12.23	12.61	10.24	10.7	6.05	7.94	8.54	17.36	6.47	9.67	12.22	14.71	9.89	2.61	46.65	18.8	19.8	46.98	15.14	12.53	7.31	1.7	11.55	58.73	16.65	22.23	12.2	30.14	10.48
FBgn0003392	154.43	131.93	103.95	69.04	256.07	237.09	241.31	208.64	25.1	22.33	28.04	25.98	17.16	20.25	29.33	31.18	11.32	11.34	14.62	14.92	16.54	21.77	23.81	22.32	14.26	17.96	78.86	9.22	57.1	18.55	17.97	103.71	45.72	27.38	35.82	7.65	19.63	38.93	21.31	36.76	61.77	52.08	24.88
FBgn0003396	14.53	14.34	11.98	10.64	6.31	6.58	6.5	5.99	17.6	16.21	18.31	10.55	11.05	11.44	22.2	19.07	25.59	29.92	6.16	6.29	17.3	22.73	7.09	9.08	8.89	8.58	6.11	4.11	19.6	43.28	40.06	7.87	7.71	9.29	9.32	5.72	5.77	13.66	5.17	27.8	15.44	17.4	5.32
FBgn0003401	0.12	0.28	0.08	0.39	0.22	0.21	0.63	0.12	0.09	0.9	0.24	0.51	0.11	0.22	0.22	0.51	0	2.8	0.36	4.24	1.05	9.31	0.3	3.72	0.03	1.01	2.88	2.85	44.62	0.47	0.62	5.31	1.38	0.46	0.19	0.42	0.29	2.48	1.61	6.33	0.65	23.33	1.69
FBgn0003410	11.49	9.51	10.72	9.03	17.31	15.15	13.16	11.5	10.47	9.38	5.39	4.51	6.33	6.67	10.13	9.59	8.63	8.33	5.27	7.43	14.15	13.85	7.31	8.24	5.79	7.63	44.57	4.31	46.08	11.87	14.13	27.68	8.78	7.57	11.41	2.36	7.9	11.82	6.2	13.94	14.55	28.12	7.37
FBgn0003411	0.09	0	0.02	0.02	0.06	0.06	0	0.05	0	0.08	0.09	0.13	0.03	0.02	0.25	0.07	0.65	0.41	0	0.06	0.26	0.18	0	0.05	0	0.11	2.94	0.21	1.46	3.97	0.76	0.02	0.05	0	0.06	9.68	0.21	0.19	0.09	2.14	1.05	1.05	0.83
FBgn0003415	18.75	16.67	13.22	9.45	24.75	22.16	14.65	13.06	10.41	9.57	7.57	3.03	5.28	5.35	7.23	6.82	9.89	12.29	4.54	7.98	7.7	21.37	5.03	7.14	5.64	7.26	8.31	2.45	60.06	21.79	19.53	33.23	4.47	4.57	4.5	1.93	5.56	15.11	4.9	19.2	12.8	37.83	3.18
FBgn0003416	6.75	6.2	6.46	5.81	8.74	8.39	8.38	7.69	9.22	8.47	10	7.8	7	7.88	12.88	14.7	3.12	4.13	3.29	5.05	3.96	9.12	3.34	4.86	5.57	7.95	3.15	3.28	30.62	6.4	5.12	10.35	9.71	9.12	11	2.93	8.16	12.68	4.59	8.51	6.45	19.98	5.72
FBgn0003423	86.76	68.82	77.46	56.6	178.8	160.91	195.72	177.16	22.37	19.46	1.72	0.64	118.27	168.51	1.48	2.59	4.32	5.71	39.88	38.02	11.38	32	58.24	40.17	48.14	70.82	63.72	9.93	79.3	17.2	14.14	84.39	0.86	247.95	1.28	1.7	30.3	35.66	45.8	18.48	69.65	64.41	16.99
FBgn0003429	85.4	65.62	50.14	34.25	92.07	87.42	55.8	47.38	6.25	6.2	5.29	5.6	0.14	0.31	0.1	0.08	4.61	3.05	3.3	1.12	4.21	3	12.35	7.9	1.69	3.44	0.9	0.19	0.15	7.87	6.67	12.53	15.01	0.47	0.03	0.09	0.03	0.34	2.62	2.26	31.92	11.27	3.09
FBgn0003430	7.88	7.56	7.11	5.22	6.43	7.13	5.42	4.51	0.1	0.29	0.22	0.02	0.08	0.11	0.01	0.01	0.23	0.3	0.18	0.04	0.12	0.3	0.62	0.66	0.8	1.14	0.04	0.15	0.05	0.22	0.73	13.95	0	0.02	0.04	0	0.03	0.06	0.71	3.06	1.66	1.12	1.14
FBgn0003435	74.26	61	53.76	31.96	77.31	66.37	51.46	42.16	10.22	6.05	5.21	1.6	1.94	1.67	13.09	3.42	10.58	5.02	8.64	11.34	23.58	14.26	21.75	11.67	4.06	7.62	804.7	30.7	13.07	9.09	11.53	55.57	2.93	1.48	5.99	4.95	46.76	2.75	1.89	26.08	152.83	17.77	12.69
FBgn0003444	6.95	6.72	6.04	6.12	10.66	10.49	7.7	7.48	8.34	6.44	3.35	2.68	3.91	4.27	6.34	6.1	6.51	6.84	2.52	4.56	7.34	10.08	4.73	8.01	4.29	6.17	3.71	2.51	39.96	4.64	6.97	18.11	4.7	7.67	9.87	4.6	3.77	27.11	7.79	7.36	5.75	21.4	6.08
FBgn0003447	29.71	27.43	101.88	105.52	15.72	10.53	8.7	8.38	1.26	2.4	2.51	0.98	1.13	1.23	0.65	0.94	1.26	2.96	1.04	5	0.83	3.66	1.25	3.26	1.51	3.15	10.4	0.52	53.41	1.68	1.64	87.36	3.34	3.94	2.62	2.31	1.9	89.97	10.71	52.79	7.82	31.06	17.25
FBgn0003448	0.03	0.05	0	0.01	0.01	0.01	0.01	0.01	0	0.13	0	0.08	0.03	0.01	0	0	0	0	0	0	0	0.13	0	0.07	0	0.06	0	0.01	0	0	0.34	13.52	0.46	0	0	0.01	0.03	0.06	0.15	0.07	0.1	0.64	0.29
FBgn0003449	30.05	37.06	25.16	30.48	41.11	47.28	37.6	32.2	27.66	37.78	16.35	25.44	27.7	33.46	22.32	26.85	15.63	22.6	12.31	18.66	24.18	27.37	20.27	25.89	30.75	43.34	33.69	28.51	109.69	24.34	23.18	103.27	23.48	40.45	29.2	15.12	32.06	40.32	28.04	30.38	26.58	79.98	38.04
FBgn0003450	0	0	0	0.04	0.01	0.03	0.1	0	0.04	0.45	0.01	0	0.05	0.07	0.96	0.98	0	0	0.02	0.55	0.08	1.78	0.07	0.34	0.1	2	0.04	0	9.55	0.1	0	0.07	0	7.75	0.01	0.02	0	1.77	1.9	0.73	0.17	5.34	0.46
FBgn0003459	4.78	4.61	5.04	4.28	5.63	5.18	3.34	3.67	5.7	4.44	5.46	4.6	4.08	4.84	4.99	5.49	2.58	4.6	2.2	4.97	4.22	8.66	3.59	5.19	2.41	3.85	15.52	4.42	33.48	5.38	4.8	15.61	2.98	1.93	2.38	1.03	3.15	6.6	2.71	3.95	6.11	20.41	2.38
FBgn0003460	7.28	6.81	22.54	17.34	1.18	1	0.46	0.6	4.06	4.52	0.58	0.29	0.86	0.61	0.06	0.02	1.13	0.5	0.33	0.17	3.53	4.29	1.68	1.37	1.21	1.77	4.81	0.34	0.46	1.13	1.49	7.97	0.21	1.44	0.02	0.12	0.1	0.35	3.64	2.86	3.7	1.37	1.62
FBgn0003462	671.8	577.38	586.95	534.92	322.63	334.16	308.91	351.24	958.06	1041.97	489.53	411.91	508.12	447.86	686.75	633.19	1888.88	1124.35	150.86	98.23	3265.25	1177.56	944.46	645.54	1175.17	725.6	175.41	107.16	460.26	286.53	295.99	362.34	254.64	311.63	600.28	261.64	315.23	305.54	302.87	232.36	819.36	593.94	322.6
FBgn0003463	16.79	14.7	22.17	15.74	6.39	7.08	9.88	11.67	54.34	27.95	3.95	1.73	4.87	5.32	3.52	4.2	5.38	6.08	5.11	3.25	17.77	20.3	10.3	9.99	6.07	5.13	3.73	1.93	1.73	2.72	3.06	4.98	6.81	12.12	3.07	1.68	1	17.43	10.42	31.54	17.28	7.3	4.18
FBgn0003464	13.1	12.67	17.89	14.74	33.85	32.76	14.94	13.31	9.28	9.24	9.39	7.37	4.8	6.98	6.83	8.61	1.92	2.62	3	5.02	5.07	19.67	3.16	4.55	6.12	9.06	6	3.49	32.33	8.95	6.85	27.97	5.84	6.56	2.55	0.49	4.71	12.98	4.96	7.77	8.31	21	3.96
FBgn0003475	63.12	55.33	74.02	54	84.91	80.83	71.41	60.66	3.88	3.75	33.58	24.92	10.11	11.93	13.67	11.66	11.81	12.18	3.18	3.78	12.04	23.56	8.7	8.48	8.26	11.11	129.72	1.43	43.88	11.27	11.08	18.22	21.52	6.07	9.02	0.91	0.81	5.82	2.68	14.35	44.22	32.99	7.63
FBgn0003479	5.42	4.86	4.91	4.95	5.33	5	4.42	5.4	9.27	8	4.68	4.77	6.79	4.82	5.61	5.6	3.26	3.1	2.7	3.79	7.54	12.13	6.37	6.07	7.11	6.53	12.12	3.75	34.52	3.46	3.38	12.95	6.65	6.31	5.89	2.25	4.66	10.15	4.48	5.61	6.83	19.28	6.49
FBgn0003480	1.53	1.46	0.8	1.1	1.96	1.89	2.36	1.96	2.58	2.46	0.74	0.87	0.47	0.5	1.22	0.84	0.22	0.55	0.66	1.94	0.63	3.97	0.86	1.56	1.58	2.34	3.19	0.17	19.06	0.41	0.27	3.78	0.35	0.6	0.74	0.57	1.76	1.8	0.81	0.67	1.35	7.53	1.06
FBgn0003482	0.31	0.1	0.04	0.12	0.13	0.09	0.16	0.04	0.34	0.12	0.11	0.24	0.81	0.8	0.02	0.14	0	0.4	0.41	1.02	0.11	1.96	0.16	0.74	0.34	0.78	0.44	0.02	11.05	0	0	2.13	0.13	0.08	0.06	0.04	0.14	0.66	0.38	0.11	0.45	6.2	0.76
FBgn0003483	0.66	0.53	1.76	1.14	0.28	0.24	0.64	0.11	0.14	0.95	0.08	0.14	0.29	0.28	0.3	0.49	0.13	1.62	0.29	4.74	0.13	11.63	0.22	2.68	0.18	1.39	9.38	0.14	65.01	0.45	0.19	4.02	0.17	0.18	0.08	0.55	0.31	0.32	0.52	0.93	1.75	32.63	0.48
FBgn0003486	0	0	0	0	0	0.02	0.2	0	0.01	0.06	0.26	0.45	0.01	0.04	0	0.02	0	0.27	0.02	0.34	0	0.19	0.03	0.29	0.02	0.15	0.09	0	3.82	0	0.05	0.01	0.07	0.01	0	0.03	0	0.02	0	0	0.03	3	0.02
FBgn0003495	23.75	18.39	15.92	11.96	6.17	6.74	10.06	9.38	23.58	22.6	0.56	0.2	6.45	7.75	0.41	0.85	13.06	11.68	24.68	25.21	8.26	12.16	13.18	12.39	10.09	27.28	5.38	2.87	43.64	18.96	15.92	11.56	0.17	11.69	3.38	10.9	26.41	7.76	11.63	20.1	12.71	25.05	9.93
FBgn0003499	13.19	8.73	4.02	3.14	18.15	19.32	9.29	7.1	4.6	7.13	0.31	0.21	0.51	0.31	0.09	0.15	0.44	0.57	0.35	0.24	1.62	2.84	1.57	1.88	0.72	2.13	0.37	0.01	0.15	3.09	2.91	1.74	0.03	0.39	0.02	0.05	0.03	0.23	2.08	0.96	3.39	1.84	0.55
FBgn0003502	14.64	14.41	10.3	11.67	18.09	16.14	12.93	11.19	6.35	6.74	4	4	13.66	17.1	13.68	15.69	5.79	12.07	3.61	7.78	13.83	29.52	12.3	18.38	8.53	10.86	12.27	23.89	91.13	31.49	31.39	75.08	4.54	26.61	9.88	4.67	4.96	56.3	21.71	27.81	14.19	56.7	15.42
FBgn0003507	14.28	16.36	9.19	12.8	0.91	2.31	3.92	4.3	3.16	1.62	0.62	0.1	0.51	1.66	0.65	0.98	72.3	73.06	3.47	2.21	54.71	65.96	11.79	14.53	1.26	2.33	5.52	7.09	15.64	121.03	109.47	2.66	0.88	1.2	1.92	19.43	1.91	3.41	2.31	196.63	11.88	13.33	9.49
FBgn0003510	0.25	0.14	0.24	0.25	0.69	0.57	0.29	0.29	0.31	0.22	0.17	0.13	0.22	0.22	0.27	0.16	0.2	0.32	0.25	0.26	0.13	0.81	0.17	0.22	0.21	0.57	0.49	0.13	1.18	0.46	0.25	2.02	0.14	0.22	0.23	0.09	0.19	0.5	0.2	0.21	0.35	1.11	0.25
FBgn0003511	7.33	4.9	5.73	5.54	12.45	13.24	5.48	4.94	6.55	6.02	3.17	3.16	3.61	4.05	3.58	3.39	2.4	1.57	1.92	2.7	6.7	9.29	3.22	3.76	4.92	5.3	7.47	2.13	24.39	3.22	2.4	15.96	3.32	4.29	2.82	1.99	4.33	7.15	3.45	3.58	5.29	13.62	4.77
FBgn0003512	5.26	4.59	5.17	6.12	11.59	11.16	6.77	5.54	10.78	10.72	4.94	6.1	6.45	6.8	4.52	5.85	5.87	5.27	3.61	4.66	14.29	17.62	4.95	5.21	9.65	8.94	9.93	5.34	19.6	8.16	6.99	23.12	7.87	9.02	6.5	2.94	9.12	13.26	5.74	6.19	5.44	13.98	8.97
FBgn0003513	3.83	3.48	1.04	0.72	0.13	0.12	0.14	0.09	0.11	0.06	0	0.01	0.01	0	0	0.04	0.03	0.11	0.06	0.01	0.14	0.16	0.16	0.18	0.02	0.21	0.75	0	0.02	0.03	0.06	0.93	0.01	0.06	0	0.03	0.13	0.13	0.55	1.49	1.55	0.59	0.2
FBgn0003514	96.13	98.36	91.32	83.94	55.28	58.37	54.88	42.04	147.06	193.94	117.48	170.3	106.67	112.95	111.37	130.22	25.43	22.21	48.87	49.96	84.22	89.35	45.8	49.05	146.1	191.04	82.46	61.98	137.67	62.33	58.85	137	250.47	235.59	134.1	25.59	391.26	258.78	83.49	120.82	92.76	125.19	180.56
FBgn0003515	4.94	3.71	20.18	16.43	0.45	0.43	0.52	0.3	0.2	0.39	0.39	0.1	0.43	0.71	302.98	274.5	0	0.26	0.29	0.08	0.33	0.19	2.1	2.09	0.04	0.28	0.61	0.04	0.5	0.2	0.08	0.66	0.17	0.28	110.01	0.28	0.08	0.36	0.2	0.66	11.62	5.74	3.53
FBgn0003517	471.79	779.99	475.64	1153.34	447.13	519.94	553.03	467.56	838.41	1038.18	564.58	883.02	747.94	861.92	785.34	1115.78	1140.16	2365.5	465.67	610.47	2534.52	3528.06	647.83	1290.21	775.56	1001.11	177.71	1248.09	2276.24	1954.87	1863.26	1701.69	596.11	990.26	680.7	892.35	1620.7	1692.59	1063.58	891.94	692.95	1755.7	941.43
FBgn0003520	29.28	23.1	39.72	24.12	32.29	27.48	32.55	28.04	12.82	10.07	8.26	4.56	7.99	8.27	6.14	5.76	6.62	6.93	5.77	6.63	10.05	19.96	8.34	8.53	8.98	11.58	10.28	2.64	45.51	15.12	14.09	49.72	7.4	14.95	5.66	1.95	6.32	14.45	6.38	20.22	18.6	32.59	5.63
FBgn0003525	0.93	1.07	0.36	1.08	0.8	0.77	2.08	0.56	0.36	4.22	0.14	0.29	0.46	0.75	0.28	1.49	1.27	9.43	0.62	10.58	1.36	14.86	0.72	6.67	0.16	3.7	0.7	1.2	206.73	3.15	3.9	74.23	2	1.71	0.97	1.05	2.42	20.98	14.75	8.67	1	113.46	7.69
FBgn0003527	0	0	0.02	0.1	0.02	0.11	0.33	0.06	0.29	0.72	0	0	0.04	0.04	0.33	0.11	0.25	1.19	0.16	2.02	0.55	3.46	0.73	1.06	0.05	0.57	39.59	0.06	26.03	0.12	0	0	0.01	0	0	0.41	0	0	0.01	0.77	6.33	14.84	0.49
FBgn0003545	0.05	0.02	0.1	0.14	0.19	0.08	0.34	0.06	0.13	0.78	0.08	0.27	0.19	0.18	0.45	0.37	0.25	1.24	0.14	3.74	0.54	5.18	0.57	1.76	0.04	1.28	34.85	0.06	39.17	0.33	0.21	22.54	0.98	0.49	0.18	0.53	0.71	4.08	4.08	1.97	5.09	21.02	3.91
FBgn0003557	22.81	19.22	25.94	20.82	32.64	31.43	25.7	22.88	18.65	16.06	47.35	42.58	16.73	16.14	58.84	43.22	16.67	20.52	12.7	14.4	16.18	35.27	12.79	13.78	12.5	14.4	7.94	9.65	49.72	41.79	35.12	19.5	25.98	11.98	16.48	6.54	10.84	17.42	5.62	30.19	20.79	37.72	12.91
FBgn0003559	9.17	9.57	10.36	10.14	15.78	15.24	9.98	9.44	11.87	11.32	7.58	6.85	10.16	10.68	10.83	9.53	6.04	7.57	5.08	5.12	9.84	10.21	6.58	8.6	7.71	9.05	5.01	8.41	16.68	12.13	9.23	32.67	6.86	14.99	9.46	4.69	12.53	17.49	8.77	14.06	8.59	13.55	8.66
FBgn0003567	8.13	8.06	8.34	8.09	11.52	11.37	7.7	7.12	11.62	9.58	6.47	7.01	8.32	8.86	6.99	6.98	8.84	9.18	4.92	8.06	12.63	16.34	6.58	8.09	8.86	9.66	10.17	6.11	47.62	16.47	15.99	29.02	9.75	15.91	13.02	6.54	27.27	23.92	11.63	16.31	8.6	29.04	11.86
FBgn0003575	9	9.94	9.08	8.95	17.08	18.25	10.28	7.84	10.74	7.9	8.85	5.97	7.84	10.18	10.5	11.31	10.13	9.46	7.12	7.65	10.57	15.19	6.32	8.66	6.81	8.29	4.26	12.04	21.53	16.7	12.45	22.79	7.69	7.97	8.43	4.6	9.66	14.53	6.78	13.81	9.47	17.82	6.81
FBgn0003598	5.5	5.58	5.32	5.05	10.27	9.89	6.1	4.99	7.18	5.94	4.15	2.58	4	3.93	4.58	4.1	4.98	6.68	2.88	6.07	5.31	20.08	3.25	5.02	4.24	5.88	6.69	3.2	57.6	9.32	8.98	25.3	2.28	4.73	2.85	2.13	5.83	11.32	4.68	9.48	4.83	32.52	4.41
FBgn0003607	55.67	52.09	42.14	42.94	66.73	68.23	46.28	43.4	44.81	45.49	33.74	38.58	46.11	45.53	38.69	41.8	28.73	32.45	22.46	31.58	24.26	25.72	28.48	35.09	53.43	58.81	64.9	37.54	237.23	47.52	41.98	392.56	40.51	63.98	47.85	17.85	74.97	103.57	70.4	87.33	43.99	145.49	81.92
FBgn0003612	21.42	16.86	18.4	14.46	40.5	37.92	18.73	13.1	17.07	13.93	11.91	9.14	12.42	13.93	17.56	16.35	10.05	15.95	7.68	16.53	23.03	71.22	8.81	15	11.22	14.72	55.73	8.19	138.94	22.45	19.45	77.84	8.68	15.09	12.52	5.66	17.35	25.6	13.37	22.49	22.43	74.71	12.71
FBgn0003638	25.69	22.65	7.44	7.27	40.93	39.66	11.42	8.43	7.92	6.78	12.48	8.36	7.65	7.82	20.52	15.23	23.8	30.22	3.44	4.35	14.22	31.29	7.45	9.82	5.62	10.25	7.39	216.44	29.37	45.85	45.75	41.37	8.54	7.64	7.23	4.65	13.62	22.61	7.94	40.55	26.13	27.12	6.8
FBgn0003651	15.87	21.11	13.86	19.7	9.86	11.52	10.05	9.06	21.93	14.48	0.12	0	4.14	5.23	2.54	2.28	56.16	66.25	2.38	1.01	54.15	54.99	21.16	25.88	27.39	20.82	3.17	0.37	0.18	23.14	35.16	11.82	0.07	0.59	4.13	26.36	2.03	2.44	1.69	10.1	19.3	10.23	7.46
FBgn0003654	28.27	26.14	28.48	24.98	56.28	56.3	37.71	31.16	35.76	32.06	24.03	22.23	32.31	30.39	34.69	36.54	26.27	29.75	13.28	12.36	29.04	30.93	17.8	18.42	30.57	33.86	12.17	10.27	32.73	36.63	34.08	46.43	28.33	53.11	39.83	11.41	33.32	62.77	26.07	47.87	23.4	28.63	22.04
FBgn0003655	0.12	0.2	0.09	0.43	0.68	0.6	1.91	0.08	0.07	3.92	0.11	0.06	0.47	0.65	0.18	1.18	0.38	5.57	0.62	14.99	0.37	40.42	0.46	8.8	0.13	4.43	1.33	0.01	204.37	0.73	0.29	0.06	0.05	0	0	0.01	0.01	0.02	0.01	0	0.46	109.77	0.03
FBgn0003656	29.62	26.91	26.56	24.98	36.61	39.12	40.44	34.96	13.28	12.7	19.01	10.28	6.74	10.12	18.55	17.18	66.14	85.76	7.74	9.03	43.95	63.88	21.83	27.91	8.36	12.16	70.98	5.1	53.64	40.93	56.41	18.97	13.06	9.74	11.21	8.25	3.43	8.36	4.09	28.02	37.42	42.13	6.96
FBgn0003660	62.48	61.19	47.08	47.86	13.55	18.03	26.29	20.36	100.24	126.82	174.4	170.9	115.94	137.04	127.4	136.91	80.13	86.54	60.83	66.13	115.16	71.47	63.35	60.65	115.64	141.66	101.09	84.12	92.37	98.49	89.21	87.22	247.92	151.97	223.7	56.15	134.33	112.11	77.66	130.04	89.1	105.32	141.23
FBgn0003676	21.24	21.44	19.8	25.48	24.65	24.59	28.34	21.6	50.72	67.81	33.06	53.43	42.53	47.24	26.24	40.35	12.14	27.19	11.92	29.6	43.03	116.41	16.85	37.87	28.26	56.65	34.87	20.1	267.57	27.13	27.28	200.79	28.51	64.16	31.33	25.09	64.97	148.73	78.91	34.28	23.24	166.69	58.34
FBgn0003683	0.03	0.08	0	0.01	0.09	0.14	0.04	0.02	0	0	0	0	0	0	0.06	0	0	0	0	0	0	0.38	0	0	0	0.2	0.03	0.01	0.06	0	0	0.02	0.01	0.01	0	0	0	0	0	0	0	0.39	0
FBgn0003687	8.92	8.39	5.98	5.87	12.55	11.95	7.12	5.64	8.1	7.89	4.94	4.75	6.82	7.52	7.11	6.66	2.94	5.71	3.65	6.59	4.53	11.61	5.17	7.24	6.84	7.9	3.45	6.24	57.33	6.57	5.32	23.27	4.84	7.4	4.61	3.12	10.24	12.2	5.19	4.9	6.45	33.6	6.66
FBgn0003701	0.34	0.17	0.08	0.21	0.59	0.36	1.06	0.72	0.2	1.17	0.27	0.36	0.25	0.28	0.2	0.45	0.23	1.4	0.16	4.74	0.31	7.97	0.28	1.94	0.11	1.25	12.96	0.04	56.55	0.77	0.52	17.81	0.63	0.31	0.14	0.36	0.5	2.59	2.27	1.51	2.4	28.97	1.82
FBgn0003710	15.63	11.59	8.82	5.8	24.08	22.02	43.44	35.88	0.34	0.42	0.06	0.07	0.05	0.07	0.07	0	0.37	0.23	0.5	0.22	0.23	0.23	1.87	1.29	0.03	0.34	1.86	0.07	0.24	0.11	0.06	10.3	0.02	0.02	0.03	0.04	0.01	0.35	0.35	0.36	5.13	1.63	0.24
FBgn0003714	27.11	29.42	21.1	25.28	34.58	39.53	36	32.91	26.98	36.32	13.68	28.01	40.94	43.09	23.8	32.33	28.3	38.44	14.41	14.47	27.19	30.12	25.44	30.09	27.61	45.08	13.88	13.81	121.18	29.61	28.6	39.49	13.41	30.8	22.49	12.51	15.7	24.94	22.99	17.69	30.21	84.27	18.37
FBgn0003716	27.82	27.54	20.6	18.78	28.01	27.17	15.38	11.86	11.67	10.18	37.32	26.38	27.44	21.64	38.38	35.75	21.66	22.33	5.2	5.09	25.4	35.73	16.07	19.29	13.72	14.59	8.8	23.8	50.83	39.48	36.48	27.64	31	24.99	29.39	3.56	5.03	28.12	18.61	60	26.22	39.75	18.33
FBgn0003719	0.93	0.72	0.68	0.72	1.64	1.29	1.05	0.68	0.14	0.2	0.02	0	0.02	0.1	0.01	0.03	0.92	1.45	0.09	0.06	0.94	1.59	0.55	0.78	0.03	0.18	0.08	0.02	0.15	0.83	1.1	9.32	0.12	0.45	0	0.19	0.42	1.08	2.16	0.84	0.39	0.31	1.56
FBgn0003720	0	0	0	0	0.01	0	0	0	0	0.02	0	0	0	0.01	0	0	0	0	0	0	0	0	0.02	0	0	0.05	0.12	0	0	0	0	25.62	0	0	0	0	0.01	0	0.31	0.06	0	0.12	1.06
FBgn0003721	119.85	112.02	83.7	70.35	67.54	59.34	194.88	213.72	1167.09	1895.16	184.49	185.93	213.51	185.07	79.11	81.93	86.81	100.02	55.58	55.57	221	174.07	291.87	213.56	524.18	1150.23	74.92	95.59	234.69	213.16	204.59	206.12	126.42	1178.23	105.84	58.74	260.5	521.75	4117	424.74	263.61	223.02	564.47
FBgn0003731	27.81	32.66	33.57	38.16	3.92	6.22	8.25	7.62	57.2	38.83	7.77	4.54	18.63	22.7	12.36	13.08	83.66	97.93	8.82	10.88	74.12	74.2	42.27	47.69	26.62	24.11	2.86	9.25	11.36	45.45	59.77	26.17	8.49	19.96	8.52	25.31	24.35	37.58	13.43	15.33	30.61	25.07	14.03
FBgn0003733	0.03	0.04	0.02	0.16	0.23	0.11	0.54	0.06	0.13	1.28	0.05	0.07	0.14	0.2	0.06	0.48	8.72	6.57	0.28	4.28	16.43	16.04	4.74	5.65	0.03	0.95	0.82	0.07	54.67	0.75	0.1	0.74	0.03	0.01	0	0.03	0	0.04	0.1	0	2.04	27.15	0.14
FBgn0003741	9.99	10.92	5	7.32	14.95	18.85	7.21	5.32	6	8.36	5.73	7.76	6.26	10.67	5.71	8.3	11.92	20.58	1.96	2.76	6.52	11.61	4.02	9.11	4.54	9.58	5.69	2.48	16.99	22.68	17.77	19.67	5.93	5.2	4.55	1.68	3.19	6.79	3.96	20.13	5.36	13.04	5.88
FBgn0003742	11.25	11.71	11.32	11.53	20.81	18.96	12.46	11.68	14.34	15.84	10.2	9.55	9.17	10.84	14.66	15.52	9.34	10.3	6.88	11.15	9.96	20.6	10.09	12.5	9.42	13.58	52.4	13.28	56.84	13.28	14.73	45.22	10.35	13.59	13.23	8.35	14.32	18.54	11.58	12.02	15.28	34.09	15.53
FBgn0003744	24.89	21.51	20.59	15.89	24.29	22.8	18.81	17.44	18.21	16.53	12.03	9.86	13.84	14.92	9.43	8.84	15.12	17.61	6.11	6.9	20.87	29.48	15.34	16.79	12.79	15.27	11.62	5.38	55.04	26.17	22.77	27.66	34.45	18.07	6.88	4.94	9.04	19.82	12.08	34.21	18.7	36.15	15.81
FBgn0003747	0.22	0.17	0	0.04	0.19	0.14	0.11	0.08	0	0	0.02	0	0	0.03	0	0	0	0	0.03	0.01	0	0.27	0.03	0.04	0.04	0.08	0.02	0	0	0	0	0.28	0.01	0.03	0.01	0.07	0.05	0.12	0.03	0	0.05	0	0.03
FBgn0003748	128.02	111.37	98.08	76.06	207.02	218.15	203.1	217.4	53.38	39.78	234.31	133.8	36.66	33.22	59.8	53.26	32.27	30.38	73.5	59.98	47.95	44.51	67.44	74.02	292.84	404.84	123.67	98.17	68.48	213.95	228.29	48.2	30.31	10.86	47.66	19.62	49.07	22.03	24.97	121.77	110.6	90.88	35.57
FBgn0003751	1.14	0.68	0.91	0.68	1.19	1.79	1.35	1.06	0.18	0.28	0.13	0.14	0.3	0.23	0.25	0.26	0.4	0.56	0.3	0.53	0.2	0.94	0.36	0.57	0.62	1.03	0.35	0.43	11.79	0.69	0.24	0.7	0.04	0.13	0.15	0.05	0.07	0.18	0.04	0.38	0.49	7.53	0.1
FBgn0003861	240.78	222.27	1344.73	951.3	1.33	2.8	0.58	0.2	2.17	3.96	0.05	0.27	0.01	0.01	0.04	0.17	0	0	2.82	2.12	0	0.04	0.49	0.23	0.04	0.35	0.35	0	0.29	0.25	0.01	0.08	1.04	0.11	0	0.01	0	0.01	0.01	0.06	53.24	18.01	0.29
FBgn0003862	29.61	26.35	21.45	16.9	28.98	26.46	18.28	16.61	44.68	29.01	12.75	5.76	11.31	12.21	10.25	9.49	12.73	14.28	10.04	9.76	12.52	16.9	9.28	10.51	16.08	13.98	8.33	4.75	44.98	41.7	35.74	37.48	6.21	8.76	4.99	1.97	9.78	24.28	7.28	17.15	22.91	33.05	4.48
FBgn0003863	1.99	15.81	16.06	53.94	16.98	5.77	473.64	137.34	180.8	235.93	34168.9	29778.2	106.34	259.03	165.53	19.93	72.23	83.94	306.36	137.14	42.71	126.22	581.92	816.79	6.85	34.93	7.8	8.64	3.32	12.8	1.69	0.78	2345.8	35.33	10.2	4.22	1.19	10.31	0.83	165.27	3081.09	3128.72	974.86
FBgn0003865	0	0	0	0	0	0	0	0	0	0	0	0	0	0	0	0	0	0	0	0	0	0	0	0	0	0.06	0	0	0.2	0	0	0	0	0	0	0	0	0.04	0	0	0	0.3	0
FBgn0003866	2.2	2.3	1.55	1.13	1.98	1.87	12.47	11.81	4.73	3.72	1.91	1.92	0.19	0.24	14.09	10.89	1.08	2.64	0.42	0.16	2.08	2.79	2.73	2.91	0.68	1.1	2.02	0.09	1.38	1.22	2.34	19.13	2.68	0.77	7	1.16	0.81	1.86	10.37	3.53	4.5	3.13	4.42
FBgn0003867	45.58	44.39	77.79	74.78	2.31	4.48	8.25	10.5	61.48	44.36	0.53	0.14	24.11	26.7	0.94	0.91	99.98	100.05	17.92	8.78	56.65	42.7	49.06	49.47	142.19	99.21	1.06	0.27	1.37	66.09	70.96	10.22	0.25	13.59	0.23	30.52	3.67	39.54	15.8	7.74	28.77	13.87	13.43
FBgn0003870	22.47	20.14	38.58	28.42	5.93	6.74	10.22	9.59	38.4	29.28	19.71	12	17.13	19.35	18.52	15.1	29.44	23.9	19.02	27.3	24.25	34.04	17.27	19.87	20.28	22.78	10.65	19.87	55.69	56.19	54.41	15.07	10.86	17.54	15.61	7.58	30.26	37.12	15.92	43.65	22.54	47.27	12.79
FBgn0003882	15.18	13.32	17.8	14.56	18.15	18.26	16.47	15.17	20.44	14.72	11.42	11.02	12.1	13.02	7.83	7.13	14.44	13.32	5.44	6.83	14.35	18.06	12.24	13.37	12.49	13.44	5.76	2.69	48.18	9.21	9.95	32.21	15.4	17.2	7.01	14.19	7.84	23.02	10.42	21.87	10.02	29.46	15.44
FBgn0003884	432.67	372.33	453.04	389.08	508.55	451.4	579.79	536.63	493.42	564.89	274.05	345.22	408.9	438.18	185.57	192.16	190.73	192.89	116.48	134.8	380.63	463.91	247.34	247	352.66	632.95	1670.04	132.62	913.87	317.57	307.82	2487.45	560.56	1818.96	834.39	672.5	1071.87	2035.43	1359.6	734.74	508.58	738.22	859.09
FBgn0003885	46.54	42.62	47.52	41.96	84.99	74.84	71.62	67.59	27.36	27.88	18.18	22.74	38.59	40.79	32.01	32.04	22.43	26.03	15.96	16.54	49.84	62.61	36.04	33.3	27.74	45.47	258.97	14.6	80.51	23.52	24.27	135.65	14.51	38.46	45.96	27	36.13	64.52	45.64	38.27	70.44	68.17	30.71
FBgn0003886	0.07	0.21	0.11	0.19	0.11	0.11	1.57	1.26	0.43	0.2	0.03	0	0.06	0.04	0.47	0.1	0.75	0.44	0.24	0.05	6.02	0.07	1.62	0.63	0.06	0.22	89.66	0.11	0	0	0	2.16	0.25	1.18	2.16	0.47	1.41	8.12	29.05	6.3	12.26	1.13	5.06
FBgn0003889	1.09	0.93	0.63	0.2	1.95	1.67	1.2	2.38	3.84	0.04	0.18	0	0.38	0.01	18.63	0.35	16.28	0	2.21	0.02	19.2	0.21	14.25	0.02	0.62	5.35	1803.59	1.56	0.55	0.13	0.27	1.63	0.07	0.13	0.02	2.95	0.03	0.07	0.07	7.19	281.96	0.62	8.93
FBgn0003890	47.96	43.84	99.39	88.74	17.45	19.41	27.6	30.15	46.31	47.2	94.14	92.97	54.01	57.91	84.7	80.13	72.62	76.81	15.57	8.44	162.54	123.04	56.19	58.88	44.4	52.68	5.46	21.63	8.64	43.32	50.19	14.64	35.93	52.25	89.8	22.29	11.86	14.21	27.37	31.59	50.87	37.48	30.79
FBgn0003891	62.58	55.12	59.93	37.58	58.98	53.84	52.59	50.66	100.8	58.98	38.74	26.2	57.29	58.34	98.29	93.69	39.28	33.81	32.9	34.86	61.49	61.02	37.44	39.21	57.39	55.18	40.11	20.15	97.8	82.79	75.23	66.87	44.67	68.73	99.58	31.21	61.7	124.26	38.63	89.45	68.44	74.85	30.99
FBgn0003892	1.39	1.22	2	1.54	0.47	0.53	0.44	0.49	4.88	3.17	10.02	2.31	5.08	2.6	3.62	2.92	2.53	1.92	0.58	0.32	2.71	3.33	1.17	1.01	3.47	3.39	3.63	1.43	0.89	8.94	8.68	10.73	0.47	1.82	1.22	0.56	2.56	14.18	3.88	7.67	3.32	1.92	1.75
FBgn0003896	6.97	6.19	0.91	0.94	14.48	13.43	2.56	2.27	14.89	9.52	2.39	0.29	1.99	1.81	0.03	0.04	2.2	1.93	0.57	0.15	11.04	10.63	1.93	1.58	2.55	5.21	0.5	0.01	0	0	0.3	16.68	0.12	15.04	0.25	0.09	0.44	2.77	3.09	19.18	3.41	1.91	1.94
FBgn0003900	0.04	0.17	0	0.04	0.03	0.06	0	0	1.7	1.33	0.01	0.01	2.68	1.69	0.08	0.19	0.69	0.43	0.02	0.04	1.11	0.93	0.3	0.43	2.13	2.99	6.54	1.63	0.05	7.98	5.93	0.82	0.03	4.22	0.07	0.04	0.21	0.28	1.09	21.47	1.27	0.44	0.68
FBgn0003916	96156.1	100066	3995.58	5220.72	56343	62607.6	4676.9	12702.1	32339.6	33007.1	11042.9	31020.3	42224	14511.6	30964	37325.7	1807.16	929.47	1142.6	677.76	17659.1	11930.9	22247.6	17128.5	33875.8	34278.8	18557.9	11637.8	52681	1683.57	1732.42	20887.6	10617.6	16208.4	11604.5	4520.14	8523.65	22400.3	8453.07	2979.08	50005.8	50930.9	17093.7
FBgn0003920	638.62	1579.12	161.1	363.36	1102.23	2781.62	563.86	456.9	200.52	528.76	68.48	155.91	138.97	128.66	96.64	325.24	60.23	74.11	45.82	219.4	62.05	160.7	62.39	355.1	514.04	1749.54	1727.63	160.44	7502.78	70.01	36.65	6575.54	580.86	208.38	320.7	276.03	1346.22	2701.03	746.26	524.26	466.22	3750	947.05
FBgn0003922	4925.68	4220.85	2722.24	3324.46	14693.1	19433.6	2506.95	6022	2152.15	2898.6	960.11	2962.7	3624.12	1499.49	803.79	1271.49	72.38	18.88	200.3	248.88	242.08	435.08	2517.86	2655.94	4367.46	6060.72	4332.88	2093.11	6190.5	174.31	147.26	21972.3	2707.64	3289.54	1386.22	2047.53	5189.22	7661.1	2229.07	360.07	918.36	3627.48	5235.57
FBgn0003923	3.19	6.92	22.6	26.98	103.15	136.69	19.42	56.54	41.9	45.13	27.19	50.58	57.18	38.2	23.79	24.39	10.05	8.65	5.5	3	0	1.23	52.11	40.73	65.8	68.06	14.87	53.69	2.83	14.16	14.63	119.73	37.54	32.52	23.5	22.46	40.25	74.65	30.46	8.35	1.52	4.39	44.1
FBgn0003930	16784.5	22824.3	9121.64	10250.9	32627.6	44339.6	6633.2	15215.8	16400.7	13139.5	7528.6	12310.9	16804.2	8355.94	8565.4	10526.5	1272.07	800.62	2324.86	1416.47	2371.45	879.08	16235.3	11287.3	28638.6	29606.1	2285.54	12379.9	6856.97	1361.8	1258.29	11262.8	5690.46	7170.99	5777.09	2623.95	5223.52	13447.9	5651.41	815.33	3524.32	7094.56	7456.42
FBgn0003931	448.15	578.14	297.31	310.15	1677.51	2599.19	232.02	353.92	123.56	199	88.48	184.67	203.61	88.12	46.79	64.69	12.71	18.82	23.64	37.6	41.76	96.13	161.38	207.99	283.22	559.05	624.82	51.33	1262.19	14.61	13.04	2786.5	346.65	347.16	188.5	89.51	725.69	701.9	288.96	62.33	136.75	555.38	656.48
FBgn0003933	42.77	17.44	10.59	34.59	229.26	406.81	39.14	54.31	19.57	38.07	3.17	79.91	18.64	6.92	0.86	6.24	84.07	48.85	0	6.92	0	20.76	10.06	29.33	16.61	101.64	55.55	7.48	889.98	71.69	100.07	196.45	13.3	10.11	25.34	3.04	31.81	89.44	13.55	44.01	39.64	404.32	89.29
FBgn0003934	89.03	154.43	100.62	89.2	778.77	827.6	70.43	157.4	135.14	118.74	25.97	200.95	181.77	37.44	11.33	21.14	94.93	37.79	7.1	12.5	32.94	28.43	65.01	85.99	235.65	291.47	133	54.81	297.12	42.71	48.95	440.37	50.74	26.89	16.63	11.13	27.64	122.75	85.38	90.19	55.21	198.03	217.81
FBgn0003935	6.43	5.13	8.5	10.2	61.69	82.67	7.16	13.03	15.1	7.56	2.57	53.12	5.75	2.18	0.91	3.92	65.05	43.48	2.72	10.3	34.16	24	7.2	8.97	29.21	59.86	38.07	1.44	109.5	7.29	23.78	88.45	25.28	22.61	19.17	29.48	17.54	62.3	21.33	114.79	7.62	59.98	65.14
FBgn0003936	0	3.68	0	0	1.95	2.09	0	0	0	0	0	0	0	0	0	0	0	0	0	1.74	0	0	0.97	0	0	0.99	15.2	0	15.55	0	0	3.43	0	0	0	0	0	0	0	0	2.55	0	0.87
FBgn0003938	306.84	360.54	392.83	603.65	1863.36	2375.95	285.78	961.4	493.15	283.54	147.77	442.48	581.16	217.18	327.18	318.02	552.27	274.03	106.81	83.28	38.28	24.6	550.31	363.39	972.54	1149.83	65.65	526.01	164.03	677.32	627.83	305.89	168.86	197.8	199.13	86.62	275.34	481.37	173.53	642.8	146.06	159.16	274.58
FBgn0003941	1286.07	1914.78	1066.48	1739.12	690.89	775.56	906.54	815.54	1106.04	1257.34	929.98	1251.84	1143.38	1311.78	1358.04	1709.56	1967.12	3442.46	512.43	618.33	3678.74	3943.15	865.26	1595.87	1231.26	1473.39	333.64	1082.22	3664.97	2448.04	2347.06	1837.2	838.83	1443.39	917.37	1067.96	1677.55	1755.06	1328.48	1437.2	1109.58	2769.85	1267.98
FBgn0003942	2205.61	3420.03	1214.6	2342.42	735.8	881.59	1235.12	1165.86	2174.6	2785.18	1200.63	2264.92	1562.87	1624.41	2252.91	3088.1	1921.54	3883.43	1023.28	1223.85	2051.12	2184.16	1346.13	2336.35	2028.93	2628.55	729.65	1758.27	7503.77	2779.67	2786.75	2562.68	1412.69	2375.14	1572.96	1838.66	2749.13	2868.04	2229.43	2078.59	2026.93	5498.98	2278.64
FBgn0003943	226.16	215.46	469.17	370.7	275.22	270.95	326.23	324.02	557.36	586.53	316.13	302.61	234.74	268.05	229.21	187.1	233.24	238.55	189.06	230.72	406.01	377.84	327.94	307.29	438.29	403.98	2204.22	281.17	297.13	160.64	146.83	390.4	636.88	347.94	357.33	118.91	310.65	270.65	200.34	167.68	529.78	292.15	294.85
FBgn0003944	0.01	0.06	0.03	0.04	0.16	0.05	9.2	7.82	0.8	1.16	0.5	0.33	1.7	3	0.68	0.71	37.33	36.39	0.49	0.3	19.78	19.76	12.14	13.64	2.17	3.57	0.65	0.36	0.04	21.18	30.96	6.44	0.35	1.24	0.06	2.15	0.12	12.63	8.72	1.85	7.55	4.29	3.42
FBgn0003950	0.02	0	0.02	0.02	0.02	0	0	0.01	0.02	0.05	0.02	0.02	0.01	0.01	0.03	0.01	0	0.02	0.02	0.04	0.09	0.28	0.09	0.06	0.01	0.05	4.38	0.02	0.53	0.13	0	0.43	0.03	0.01	0.02	0.12	0.07	0.08	0.07	0.06	0.74	0.48	0.1
FBgn0003961	0.13	0.12	0	0.04	0.01	0.02	1.12	0.48	0.76	2.54	0.42	0.37	0.05	0.18	882.95	2266.4	0.11	0.99	0.72	0.27	0.86	2.67	5.54	14.62	0.17	0.78	2.22	0.02	0.42	0.14	0.39	0.12	1.14	4.78	2236.34	12.22	0.42	5.69	1.51	38.23	25.3	15.13	83.88
FBgn0003963	3.18	2.91	1.71	1.41	1.7	2.05	1.86	1.35	1.15	1.02	0.43	0.52	0.94	0.82	0.87	0.78	2.51	4.25	0.97	0.97	10.25	21.41	1.45	1.9	1.57	1.02	1.7	1.49	9.28	17.27	13.03	4.6	1.15	2.08	1.11	5.22	1.07	5.17	3.6	57.26	2.31	5.46	2.25
FBgn0003964	13.06	12.83	13.66	13.02	30.3	31.81	16.4	13.94	18.19	15.26	11.95	10.21	14.26	16.41	11.38	11.82	15.26	16.29	9.1	13.8	17.47	30.51	11.95	14.35	15.38	17.4	2.98	13.23	43.66	29.57	24.22	28.94	27.2	24.45	15.91	6.56	22.92	22.69	13.47	27.52	12.25	34.84	14.97
FBgn0003965	34.64	38.97	22.98	30.78	1.94	4.38	6.25	8.56	4.96	2.58	0.07	0.04	0.93	5.17	0.63	0.71	50.74	61.32	5.06	2.1	87.51	65.12	38.04	32.63	2.05	4.79	0.89	0.36	0.57	24.7	33.74	0.29	0.01	0.39	0.42	61.86	3.98	1.33	1.4	1.06	20.99	12.96	9.66
FBgn0003969	19.44	18.11	18.01	15.5	41.23	40.33	24.06	20.84	23.31	16.76	12.38	11.59	9.57	10.19	4.96	6.01	2.12	1.89	6.65	9.51	4.92	7.67	5.86	7.49	10.85	12.79	8.83	12.41	68.57	3.96	3.8	66.04	38.53	23.52	8.05	6.07	16.89	33.45	13.19	17.88	11.31	40.52	19.94
FBgn0003975	0.94	0.72	0.12	0.12	4.7	4.17	4.95	5.5	0.78	0.29	0	0	0	0.04	0.01	0.01	0.04	0.25	1	0.34	0.02	0.06	5.64	6.29	0.06	0.15	0.1	0	0	60.56	40.36	3.84	0.03	0.36	0	0.04	0.58	1.33	1.81	0.03	3.22	1.42	1.59
FBgn0003977	5.01	4.35	4.76	4.04	9.41	8.71	4.04	3.83	5.38	3.86	3.97	2.6	4.12	4.79	4.7	3.67	4.54	5.3	2.28	2.8	5.21	10.46	2.65	3.4	3.69	3.98	3.77	3.18	11.74	8.13	6.67	17.91	2.56	5.39	4.49	2.88	7.74	10.56	4.52	7.18	4.51	8.91	3.16
FBgn0003978	4.48	4.53	3.75	4.69	8.09	7.57	7.82	6.3	6.56	6.84	3.17	4.88	4.26	4.53	3.49	3.91	5.13	4.89	1.85	3.74	5.49	7.54	3.97	6.68	3.35	4.52	8.05	2.96	42.16	4.92	4.01	25.35	4.45	7.76	5.84	4.14	7.92	13.92	6.72	3.89	4.64	21.58	6.36
FBgn0003979	0.29	0.22	0.14	1.96	4.64	1.56	7.36	0.1	0.82	16.44	0	1.09	1.48	0.7	0.47	44.33	0	499.89	0.96	167.74	1.01	938.13	1.25	52.48	1.17	33.37	3.26	0	810.42	16.19	3.89	0	0	0	0.07	0	0.03	0.04	0.15	0	0.86	786.02	0.06
FBgn0003980	0	0	0	0.16	1.39	0.21	1.38	0.04	0.2	4.23	0.05	0	0.04	0.12	0.32	1.41	0	605.09	0.14	9.36	0.68	516.32	0.1	6.69	0.14	2.91	0.55	0	159.66	8.43	0.74	0.1	0	0	0	0	0	0.11	0	0	0.49	205.53	0
FBgn0003983	0.55	0.88	0.35	3.29	5.18	2.47	8.57	0.06	1.28	9.5	0	1.66	1.98	0.79	0.32	103.82	0	724.78	0.85	315.5	0.88	1528.77	0.56	85	0.79	58.23	2.25	0.07	1349.75	20.61	3.07	0	0	0	0	0	0	0	0	0	0.29	1751.97	0
FBgn0003984	4.5	3.99	9.1	5.86	1.14	0.97	2.68	2.33	7.04	5.63	1.05	0.65	1.02	0.71	5.42	5.22	1.07	0.82	0.34	0.21	3.69	4.5	1.42	0.89	1.88	2.33	1.37	0.24	0.58	2.37	2.37	3.07	0.45	1.54	1.67	0.1	0.46	4.43	2.03	16.48	4.1	1.96	0.85
FBgn0003996	6.07	5.79	22.47	23.06	0.69	0.3	0.49	1.16	12.74	7.37	0.98	0.11	2.29	2.93	174.85	200.91	0.16	0.27	0.6	0.26	0.26	0.82	1.73	2.3	5.31	2.1	3.44	0.13	1.89	1.43	1.01	1.85	1.81	19.17	299.23	12.93	3.56	7.05	0.44	14.86	10.12	7.11	25.38
FBgn0003997	4.38	4.93	3.37	2.94	2.16	2.21	2.08	1.86	9.86	4.99	2.19	1.74	3.65	4.87	1.17	1.81	2.61	2.37	0.75	0.77	1.89	2.49	3.07	3.24	1.34	3.25	3.84	1.7	7.45	4.3	4.4	4.13	0.22	5.03	0.06	0.4	0.3	2.95	1.76	4.89	4.11	4.89	1.7
FBgn0004003	3.02	5.96	0.44	0.38	0.09	0.14	3.97	1.18	3.6	8.9	1.39	0.27	0.92	0.28	0.51	0.31	3.58	0.33	67.91	71.47	0.53	1.85	9.18	5.24	0.6	7.14	22.59	275.85	7.5	89.07	57.64	2.97	0.08	14.35	0.83	0.66	25.08	95.25	25.36	4.62	27.87	13.01	27.62
FBgn0004034	0.36	0.87	0.7	2.65	0.12	0.95	0.29	0.03	0.05	0.02	0	0.03	0	0.01	0.02	0	0	0	0	0.01	0.09	0	0.04	0.49	0	0	0.1	0	0.15	0	0	0.8	0	0.02	0	0.07	26.96	0.52	0.17	0	0.06	0.36	0.34
FBgn0004045	12.31	8677.73	22.72	13226.2	22.57	1515.26	1713.83	10.49	22.92	830.75	0.77	10.5	8.63	2633.88	8.39	386.36	12.83	51428.7	44.6	705.99	2.18	34326	31.5	11381.8	2.46	1988.98	24.65	0.27	650.85	14397.8	24944.1	0.05	0.14	0.01	0.05	0.18	0.03	1.09	0.05	1.44	4.13	6664.7	0.11
FBgn0004047	23.07	7237.51	85.94	15407.5	15.88	1709.31	1592.28	11.26	23.13	821.44	6.08	9.95	7.42	2302.25	8.51	378.79	7.21	25637.4	42.34	600.34	7.61	69004	29.26	12518.1	2.28	2083.94	22.38	0.53	355.45	7373.42	14248.9	0.95	0.38	1.75	2	182.72	16.98	2.15	6.16	12.92	6.02	4844.73	44.94
FBgn0004049	10.25	9.74	11.4	8.12	11.55	10.58	4.77	4.4	8.7	5.99	8.43	6.42	8.7	8.9	7.42	5.92	3.95	5.99	3.83	3.83	7.8	12.38	3.87	4.9	6.67	7.16	8.61	4.18	32.85	13.57	11.88	11.05	7.52	10.88	5.82	1.5	7.32	13.17	5.76	23.94	9.71	21.99	5.79
FBgn0004050	8.46	7.96	9.08	9.64	18.06	18.73	9.37	7.85	10.98	11.26	6.18	4.98	6.35	8.02	6.43	5.76	5.13	7.02	4.55	6	10.71	26.2	4.32	5.49	6.66	8.26	13.32	4.39	29.22	11.1	10.61	31.3	5.06	7.41	6.14	2.51	9.7	11.99	7.2	11.2	7.93	18.89	6.72
FBgn0004052	0	0	0.05	0	0	0	0.05	0	0.06	0.26	0.06	0	0.04	0.05	0.33	0	0	0	0	0	0	0	0.19	0.04	0	0.23	5.86	0.05	0	0	0	0.19	0	0	0	0	0	0	0.05	0	0.88	0.84	0.1
FBgn0004053	0	0	0	0	0	0.03	0.01	0	0	0.04	0	0	0.01	0.01	0	0.01	0	0.48	0.01	0.02	0	0.18	0.01	0.02	0	0.12	0.1	0	1.26	0	0	0	0	0	0	0	0	0	0	0	0	0.21	0
FBgn0004054	0	0	0	0	0	0	0	0	0	0.03	0	0	0	0	0	0	0	0	0	0	0	0	0	0	0	0.03	0	0	0	0	0	0.01	0	0	0	0	0	0	0	0	0	0	0
FBgn0004055	77.61	61.38	72.89	46.18	133.67	116.62	145.35	144.29	14.57	16.04	1.7	0.5	3.16	4.72	1.75	2.43	4.54	3.35	27.68	18.87	4.7	4.51	21	14.9	10.66	24.35	15.77	2.43	11.15	15.31	17.54	65.31	2.19	53.67	0.98	1.11	2.72	38.16	20.52	16.96	25.97	14.31	9.86
FBgn0004057	18.43	16.17	13.58	9.81	1.09	1.44	3.09	3.44	89.78	109.63	43.46	9.82	19.85	21.96	81.11	72.83	208.98	110.06	7.44	3.98	250.03	88.63	40.27	22.75	192.55	72.73	22.32	3.12	9.98	56.28	59.36	2.9	9.01	7.32	25.08	22.43	3.72	16.6	7.3	15.64	34.11	14.57	10.26
FBgn0004066	39.2	37.28	35.09	36.47	24.54	25.8	28.66	26.14	69.4	105.76	42.33	60.73	40.65	37.94	51.57	53.96	142.03	141.31	18.4	31.84	221.76	169.37	96.35	80.65	82.33	81.1	35.07	34.64	217.11	39.11	40.67	151.36	159.57	115.05	116.11	47.5	103.33	115.76	95.44	100.65	57.73	135.8	128.52
FBgn0004087	19.47	23.07	13.21	17.5	3.9	5.04	6.81	6.96	32.54	39.3	9.17	14	27.63	25.07	20.79	21.57	11.76	15.8	14.39	13.84	28.35	17.02	15.28	18.68	35.02	43.14	4.06	14.1	65.13	16.59	14.46	30.71	8.71	24.8	16.6	11.37	22.53	28.59	16.51	15.09	16.8	50.6	20.38
FBgn0004101	5.47	4.07	3.82	3.17	7.75	7.3	4.18	3.52	4.16	3.69	6.17	4.3	2.88	3.29	4.64	3.84	5.31	7.93	1.82	2.56	7.74	11.36	3.69	4.24	2.95	3.73	2.07	2	20.31	8.4	6.36	9.6	5.93	3.09	4.34	2.79	4.78	6.68	6.25	6.65	5.22	11.57	5.59
FBgn0004102	9.43	8.35	12.77	13.44	8.34	8.28	0.79	0.62	0.07	0.08	0	0	0	0.01	0.05	0.01	0.04	0	0.09	0.04	0.05	0	0.11	0.13	0.03	0.09	1.67	0	0	0.03	0.29	8.57	0.01	0.02	0	0.03	0.17	0.02	1.29	2.37	1.53	0.68	0.52
FBgn0004103	79.93	72.09	91.51	77.45	71.92	69.03	55.32	48.86	72.94	71.05	67.53	76.4	69.26	75.53	68.6	70.69	80.6	84.09	31.62	28.88	87.28	81.58	52.85	60.37	50.05	63.68	34.64	33.62	120.78	94.91	96.1	175.44	89.66	70.09	59.21	30.27	63.98	91.18	63.08	192.28	64.87	100.57	73.64
FBgn0004106	1.63	1.12	1.27	1.34	1.05	0.92	1.72	0.96	0.32	4.54	1	1.45	1.45	0.78	0.76	1.39	0.36	2.55	0.63	16.79	1.47	11.02	1.24	9.36	0.52	4.43	36.82	0.2	208.78	0.72	0.33	115.55	5.86	2.78	1.16	2.41	3.98	23.87	21.12	6.4	7.37	107.85	23.11
FBgn0004107	5.59	6	4.07	4.32	9.13	9.06	4.79	3.86	3.17	4.71	1.53	1.63	2.12	2.01	2.78	4.15	1.25	8.42	1.57	10.2	2.01	30.28	1.65	7.22	1.13	4.15	3.48	1.06	154.3	5.44	5.02	49.63	3.37	5.41	2.88	2.79	18.23	10.54	9.94	8.08	3.66	83.25	7.52
FBgn0004108	13.73	12.41	16.86	12.9	29.93	27.99	13.82	12.36	0.77	1.66	1.12	1.57	2.85	2.43	2.19	1.85	3.97	3.54	0.34	1.07	2.75	7.01	2.52	3.02	0.97	2.09	1.74	1.55	16.22	2.23	3.68	180.5	0.35	0.43	0.22	0.46	0.54	1.56	4.33	5.59	4.58	12.03	9.43
FBgn0004110	0	0.15	0.01	0	0.03	0	0.02	0	0.04	0.02	0	0	0	0	0	0.01	0.77	0.18	0.01	0	2.93	3.2	0.04	0.04	0	0.07	0.06	0	0.06	0.17	0	0.2	0	0.01	0.01	0	0	0.06	0.04	3.96	0.1	0.2	0.04
FBgn0004117	59.63	68.06	11.97	13.47	5.85	3.7	123.56	147.49	1037.6	1492.06	101.04	82.37	186.69	147.15	8.86	8.53	40.36	48.3	27.94	14.95	204.02	157.16	208.56	172.96	413.9	912.36	32.31	62.92	16	136.91	129.94	12.03	35.81	891.09	8.78	23.27	3.62	136.87	3302.43	214.58	209.54	97.12	355.1
FBgn0004118	26.15	19.82	7.46	6.16	84.15	81.51	52.93	49.32	0.36	0.92	0.01	0.01	0.03	0.05	0	0.02	0.33	0.16	0.68	0.3	0.16	0.18	2.4	1.81	0.12	0.18	1.47	0.01	0.11	0.23	0.23	24.47	0.03	0	0	0.03	0.02	0.09	0.52	0.46	5.36	1.56	0.84
FBgn0004132	35.98	43.91	26.2	32.92	29.35	30.44	24.56	21.44	38.4	48.93	10.7	11.47	27.64	27.71	18.67	20.31	44.64	43.87	16.54	22.37	48.45	33.01	22.18	23.83	62.48	55.57	9.59	16.22	72.32	39.54	37.6	58.94	10.15	32.39	22.41	39.29	55.74	46.35	27.57	38.41	27.99	55.96	32.36
FBgn0004133	7.29	6.77	14.02	11.51	6.12	7.01	6.6	6.16	3.61	2.13	0.45	0.28	38.65	40.02	0.35	0.73	2.52	2.07	7.76	3.94	3.31	4.05	3.43	1.81	6.98	13.12	10.63	42.2	5.87	12.18	9.42	18.96	1.9	29.59	0.38	0.48	1.03	21.34	7.53	9.31	8.71	4.25	4.25
FBgn0004143	0	0.13	0	0	0	0.03	0	0	0	0	0	0	0	0	0	0	0	0	0	0	0	0	0	0	0	0.07	0	0	0	0	0	0.04	0	0	0	0	0	0	0	0	0	0	0
FBgn0004167	28.73	27.73	48.12	29.88	3.47	4.11	7.84	7.6	62.48	47.76	175.24	88.94	46.69	53.18	50.26	43.77	58.73	47.23	23.96	17.92	45.78	39.2	24.09	22.33	26.87	36.24	7.14	9.77	31.22	71.88	75.33	19.38	25.44	36.37	63.9	18.83	26.34	88.02	17.69	40.77	52.07	50.07	13.93
FBgn0004168	9.36	7.9	1.76	1.51	32.61	28.22	9.63	7.6	0.28	0.18	0.09	0.04	0.17	0.14	0.03	0.05	0.18	0.06	0.11	0.1	0.07	0.07	0.52	0.38	0.06	0.11	0.1	0.09	0.02	0	0.09	10.55	0.09	0.29	0.01	0.02	0.02	0.02	0.3	0.55	2.18	0.73	0.17
FBgn0004169	60.49	66.58	14.5	16.73	7.48	3.84	151.32	177.36	862.94	1273.77	85.8	63.74	170.57	121.29	8.44	7.76	34.44	31.91	48.86	21.03	187.14	141.63	288.8	234.43	356.08	695.75	33.1	55.46	11.11	136.43	133.65	9.94	38.03	865.31	8.23	21.38	3.18	126.94	3072.74	279.05	230.31	91.31	327.24
FBgn0004170	0	0	0	0.01	0	0	0.01	0	0	0	0.13	0.51	0.09	0.16	0.01	0.05	0	0	0	0	0	0.11	0	0.02	0	0.03	0	0	0	0	0	5.2	0.26	0.33	0	0.02	0.19	1.45	1.65	0.92	0	0.17	2.27
FBgn0004171	0.34	0	0.32	0	0.2	0.08	0.04	1	1.81	0.08	0.06	0	0.17	0	7.52	0.01	7.4	0	1.07	0.02	22.27	0.34	8.08	0	0.44	2.8	1069.26	0.88	0.62	0	0	0.02	0.05	0.08	0.02	1.63	0.01	0.08	0.09	2.87	146.67	0.27	4.99
FBgn0004172	3.27	4.46	2.46	0	1.3	0.39	0.87	6.93	14.44	0	0.69	0	0.49	0.03	63.51	2.16	61.95	0	8.98	0.08	25.93	0.29	42.94	0	1.28	19.78	9078.56	6.38	2.74	0	1.13	0	0.07	0.22	0.1	7.12	0.07	0.49	0.08	23.15	1402.28	2.49	26.34
FBgn0004173	1.98	1.66	2.34	0	0.3	0.52	0.62	5.62	14.29	0.14	1.23	0	0.96	0	38.45	1.24	70.05	0	6.86	0	62.81	0.37	40.26	0	3.03	13.95	6882.48	3.7	2.62	0	2.24	0	0.22	0.29	0	5.27	0.07	0.47	0.23	11.94	812.46	1.84	30.66
FBgn0004174	7.65	14.28	2.21	0	0.79	0.69	0.19	9.99	23.59	0.15	1.1	0.15	1.2	0	75.3	6.83	51.87	0	10.01	0	55.45	0.37	37.78	0	1.38	14.94	7331.07	5.96	17.08	0	0.56	0	0.18	0.09	0	4.92	0	0.1	0.19	9.15	1250.56	17.23	12.92
FBgn0004175	2.3	0.83	1.74	0	0.35	0.15	0.44	4.93	8.15	0	0.44	0	0.7	0.02	34.19	0.83	45.25	0	6.2	0.12	56.36	0	27.31	0	1.89	9.63	4836.03	3.73	2.95	0.58	1.12	0	0	0.06	0.07	3.51	0.09	0.06	0	3.98	695.66	0.68	16.8
FBgn0004177	101.56	88.08	75.98	74.12	121.85	120.22	74.51	73.33	129.22	126.3	125.84	129.96	125.41	121.34	140.95	127.17	87.04	86.71	50.58	56.18	98.08	87.93	64.73	75.07	115.2	123.7	53.93	71.17	270.48	152.34	137.96	231.87	141.68	146.82	130.79	60.44	107.77	149.29	96.68	131.96	92.72	188.31	124.06
FBgn0004179	76.83	60.36	89.87	67.1	110.42	97.83	76.97	60.54	37.74	35.35	74.55	88.26	50.35	54.79	64.66	76.52	33.57	33.29	27.98	27.62	27.71	32.85	28.61	29.63	32.06	38.18	39.24	57.82	102.2	83.9	78.53	118.75	65.72	52.62	52.84	13.8	65.7	65.09	33.39	51.88	47.17	77.04	45.53
FBgn0004181	1.19	1.16	0.1	0.07	0.61	0.37	0.36	0.26	6.92	2.38	0.23	0.07	5.65	0.06	1.08	1.2	893.81	0	104.58	0.14	135.02	2.35	3788.83	0.06	98.9	3.83	19.11	197.17	0.77	0	0	0	0.05	0.02	0.02	0.07	0	0.03	0.27	0.39	2748.52	1.45	0.07
FBgn0004183	17.46	16.83	4.08	5.96	257.91	294.36	6.31	14.18	143.66	40.03	28.94	180.06	223.13	59.85	56.33	111.57	30.38	6.7	0.78	1.62	52.85	39.48	135.49	154.62	282.59	398.01	20.67	135.48	30.27	29.31	31.06	143.76	66.6	152.47	96.64	72.02	54.73	276.66	77.21	38.51	8.8	18	145.48
FBgn0004185	96155.2	100064	4032.08	5249.14	56335	62597.4	4676.84	12758.9	32377.9	33035.7	11043	31003.2	42298	14510.2	30964.2	37339.7	1807.16	929.47	1142.6	677.76	17659.1	11930.9	22238.8	17131.8	33885.5	34293.8	18558.5	11637.9	52680.9	1683.57	1732.42	20888	10617.6	16208.4	11605	4520.14	8523.63	22400.5	8453.04	2979.08	50029.2	50930.8	17098
FBgn0004186	96159.9	100064	4032.08	5249.36	56334.8	62597.4	4676.84	12758.9	32378	33035.7	11043	31003.4	42298.1	14510.2	30964.1	37340.5	1807.16	929.47	1142.6	677.76	17658.8	11930.9	22238.8	17132.9	33885.9	34294	18558.5	11637.9	52680.4	1683.57	1732.42	20888	10617.2	16208.5	11605	4520.14	8523.63	22399.6	8453.23	2979.08	50029.1	50930.7	17098
FBgn0004187	1599.84	1795.2	154.05	175.68	2710.78	3163.87	292.6	806.24	694.16	700.5	85.17	276.47	1463.53	471.96	50.28	77.34	9.13	21.97	16.7	22.27	133.57	410.09	532.5	429.53	846.12	1049.21	2885.95	111.72	3376.28	5.25	20.34	3243.7	175.46	273.79	156.77	65.68	142.28	901.6	326.99	129.84	570.99	1625.44	931.78
FBgn0004188	1475.94	1982.78	93.8	132.03	345.64	436.89	158.53	225.46	77.8	93.34	36.41	74.07	86.31	47.47	284.79	404.35	1309.7	473.17	27.3	21.49	674.86	492.02	125.44	131.04	146.56	159.75	500.7	91.28	266.17	1008.6	901.67	56.86	35.9	27.48	14.38	13.33	18.56	75.07	24.02	634.82	1075.77	908.97	32.23
FBgn0004189	1475.94	1982.78	93.8	132.03	345.64	436.89	158.53	225.46	77.8	93.34	36.41	74.07	86.31	47.47	284.79	404.35	1309.7	473.17	27.3	21.49	674.86	492.02	125.44	131.04	146.56	159.75	500.7	91.28	266.17	1008.6	901.67	56.86	35.9	27.48	14.38	13.33	18.56	75.07	24.02	634.82	1075.77	908.97	32.23
FBgn0004190	1475.94	1982.78	93.8	132.03	345.64	436.89	158.53	225.46	77.8	93.34	36.41	74.07	86.31	47.47	284.79	404.35	1309.7	473.17	27.3	21.49	674.86	492.02	125.44	131.04	146.56	159.75	500.7	91.28	266.17	1008.6	901.67	56.86	35.9	27.48	14.38	13.33	18.56	75.07	24.02	634.82	1075.77	908.97	32.23
FBgn0004191	9789.1	10354.7	5415.31	7891.5	23588.4	31030	8408.64	18998.3	5244.34	7317.24	6396.03	10955.3	6430.11	3876.95	4798.22	7271.48	1138.45	1017.27	749.36	686.04	979.06	850.2	6705.53	7870.29	6928.19	10702.4	3652.88	7721.73	9632.3	1020.1	1210.87	22889.6	8172.01	6212.34	7316.27	6511.81	6616.63	11939.9	6733.35	1346.48	2513.3	6051.38	9947.11
FBgn0004192	24412.6	22286.4	18392	23130.7	52561.4	68298	13105.5	30926.8	41432.6	41612.8	18601.4	26985.3	44384.3	23813.6	17727.5	20239.5	2434.16	1384.54	4785.36	3131.96	3912.72	2158.38	31576.3	23546.2	58769.4	53822.1	5053.02	27616	9212.91	2914.45	2863.86	33578.2	14032.4	16703.7	13126.3	10557	16485.2	40331.4	16822.2	1995.35	7255.03	7558.31	21104.9
FBgn0004197	0.56	0.75	0.53	0.53	0.13	0.33	0.4	0.42	0.65	0.36	0.39	0.01	15.83	21.34	0.23	0.29	0.31	0.15	0.44	0.26	0.77	1.92	0.54	0.52	1.33	2.91	3.19	0.05	0.04	0.38	0.4	8.63	0.17	2.66	0.14	0.59	2.51	22.92	8.57	8.88	1.61	0.96	3.36
FBgn0004198	16.42	15.28	8.89	7.32	21.45	25.82	16.37	12.49	0.42	0.66	0.1	0.03	0.32	0.45	43.66	43.25	0.59	0.83	0.41	0.52	1.14	2.11	1.6	1.84	0.52	0.95	1.33	0.08	3.2	1.01	2.5	25.07	0.07	0.65	40.98	0.45	8.99	9.33	3.32	11.61	7.39	5.11	2.69
FBgn0004227	22.73	20.8	7.38	7.09	23.78	24.12	9.36	7.88	9.27	5.78	5.85	6.91	7.89	4.57	7.04	7.31	13.07	13.15	2.74	2.66	10.46	11.06	4.72	5.7	6.54	8.55	6.6	4.32	20.2	19.19	18.39	30.81	5.25	7.55	5.26	3.48	5.28	16.28	7.52	28.87	11.24	16.35	7.31
FBgn0004228	0.28	0.5	0.16	0.4	0.24	0.42	3.48	0.74	1.19	1.3	481.65	561.03	32.47	31.11	10.5	7.69	1.6	0.34	2.7	0.82	2.28	1.53	8.59	5.42	53.16	96.58	35.91	0.47	0	0.81	0	0.23	346.65	4.49	6.07	0.81	0.22	1.16	0.15	7.1	37.52	41.39	120.75
FBgn0004237	24.55	26.99	10.86	10.36	12.76	13.06	10.46	9.07	16.52	14.51	19.61	18.61	13.68	14.26	19.52	16.18	26.97	31.35	8.99	14.38	24.79	36.28	8.56	14.68	10.54	14.14	68.14	11.56	166	41.23	39.28	71.38	22.02	26.28	21.25	10.43	43.29	56.17	24.66	66.36	33.79	138.26	22.58
FBgn0004240	715.7	220.28	45.02	561.62	2.25	57.26	17.71	22.18	3.92	6.96	5.49	19.43	8.51	86.05	4.37	22.43	7.21	297.86	4.79	3.58	34.59	249	26.8	307.12	18.67	40.61	5.78	0.06	8.26	1546.38	224.25	0.04	0.83	1.93	7.32	11.86	2.23	3.3	1.13	17.79	221.68	92.99	7.56
FBgn0004242	152.3	120.71	144.83	88.06	231.64	202.96	243.06	195.2	2.1	2.99	0.81	0.55	0.09	0.11	0.28	0.29	0.56	0.4	2.51	1.42	0.49	0.39	10.18	6.67	0.16	0.81	0.19	0.02	0.11	0.22	0.33	66.7	0.39	0.82	85.18	24.61	2.24	1.67	2.6	16.18	36.23	12.12	20.43
FBgn0004244	43.98	36.02	5.39	4	57.06	51.12	43.46	36.62	0.55	0.44	0.09	0.28	0.02	0.01	0.01	0.04	0.21	0.2	0.48	0.24	0.24	0.17	1.81	1.13	0.04	0.22	0.49	0.01	0.03	0.09	0.26	19.28	0.36	0.05	0.01	0.08	0.06	0.07	0.6	1.09	11.35	3.92	0.19
FBgn0004359	13.26	12.37	22.4	17.49	6.13	7.34	8.3	9	42.14	34.22	0.95	0.56	4.38	4.56	27.1	30.7	3.93	4.89	3.39	3.68	11.27	9.41	8.83	7.67	24.92	12.07	5.97	1.27	18.46	3.97	3.2	6.39	0.92	2.55	3.37	0.4	0.73	17.74	5.86	3.12	10.46	13.04	3
FBgn0004360	0.96	1.15	0.4	0.22	0.12	0.08	0.24	0.24	0.06	0.19	0	0	0.05	0.23	0.08	0.09	0	0	0.16	0.14	0.1	0.05	0.35	0.53	5.72	11.36	13.18	0.26	0.24	10.5	12.39	6.6	0.09	1.91	0.02	0.11	0.27	0.77	2.11	1.22	2.42	0.76	1.81
FBgn0004362	36.54	31.78	31.5	29.26	70.12	71.91	27.59	22.34	53.2	54.72	15.52	16.73	20.22	21.83	28.36	23.08	15.3	36.91	9.14	47.49	23.84	66.69	17.67	48.4	38.66	49.28	36.52	15.27	570.88	31.08	34.8	1281.2	42.36	65.57	16.16	20.55	83.76	226.84	176.32	136.77	29.25	318.69	178.36
FBgn0004363	480.38	467.9	463.99	472.79	531.77	489.44	554.02	568.14	400.04	436.16	327.47	506.7	1125.83	1195.43	767.97	761.7	520.98	489.04	287.34	220.9	687.2	484.03	684.05	588.64	675.61	811.63	318.13	195.39	991.97	333.66	370.7	629.55	199.06	1546.76	1237.73	235	282.17	338.68	756.6	174.08	639.18	840.89	358.97
FBgn0004367	1.32	1.14	1.56	1.52	2.46	1.9	1.66	1.5	1.53	1.27	1.2	0.74	0.82	0.95	1.35	0.96	1.2	1.39	0.59	1.41	2.03	6.94	0.89	1.39	0.71	1.17	2.3	0.72	17.23	1.81	1.45	8.5	0.82	1.09	0.88	0.72	2.15	3.98	1.47	1.64	1.33	9.35	1.08
FBgn0004368	13.86	11.61	14.23	10.43	12.81	12.94	7.8	6.99	10.1	7.2	2.23	1.79	31.23	35.19	2.17	2.84	6.41	6.6	4.69	4.9	9.18	18.38	5.63	6.81	12.29	30.85	6.24	1.58	28.34	13.81	15.91	8.72	1.54	26.5	1.82	1.58	1.93	27.68	7.12	10.46	8.76	20.97	3.71
FBgn0004369	27.7	25.45	14.7	11.52	33.27	28.89	21.44	18.66	12.32	8.94	5.98	3.94	7.47	7.46	9.46	9.03	11.1	10.72	3.84	3.85	13.64	18.24	6.97	7.15	9.62	7.85	1.81	6.34	10.69	35.71	33.07	29.36	3.81	3.64	3.03	1.32	2.41	5.16	2.75	13.64	14.04	11.81	3
FBgn0004370	16.84	14.71	16.08	10.9	16.74	13.64	11	10.12	34.62	23.72	1.9	0.67	15.67	17.7	9.02	5.68	3.84	6.33	2.47	3.36	5.37	12.06	5.97	8.53	12.99	13.36	14.39	4.16	32.45	28.16	31.01	25.62	1.03	25.41	19.02	4.1	6.72	61.91	15.47	20.18	12.46	21.48	6.69
FBgn0004372	0	0	0.02	0	0.02	0.01	0	0	0.08	0	0	0	0.01	0	0.11	0.06	0	0	0.04	0	0.15	0	0.36	0.01	0	0.05	13.98	0.02	0.04	0.11	0	0	0.01	0.02	0	0.39	0.01	0	0	0	1.68	0.03	0.68
FBgn0004373	34.89	33.34	52.22	38.9	41.29	37.52	27.56	23.84	60.31	37.18	26.93	15.22	37.81	39.36	40.57	35.74	28.36	31.34	18.89	20.13	32.38	45.66	16.49	19.67	31.52	34.34	60.16	16.94	68.52	59.15	52.35	43.52	19.8	28.36	23.21	17.48	16.05	23.87	15.29	47.69	33.77	45.74	15.46
FBgn0004374	0.38	0.39	0.61	0.64	0.51	0.41	0.55	0.6	0.41	0.56	2.43	1.07	2.34	2.24	4	4.13	2.23	1.25	0.34	1.74	3.8	8.41	1.73	1.61	1.18	1.78	22.58	0.32	14.77	0.85	0.55	11.91	3.29	0.84	1.03	0.43	0.49	2.9	1.94	1.88	4.5	10.57	2.65
FBgn0004378	0.11	0.03	0.06	0.1	0.21	0.13	0.29	0.03	2.98	3.61	0.42	0.77	1.38	1.32	0.19	0.43	0.37	1.31	0.24	3.42	0.84	4.32	0.48	1.82	1.32	1.69	8.75	0.01	38.87	0.33	0.35	41.75	1.82	1.28	0.46	0.76	1.67	10.46	9.5	3.46	1.4	21.92	6.61
FBgn0004379	0.59	0.38	0.32	0.36	0.97	0.61	0.74	0.46	0.37	1.14	0.36	0.42	0.29	0.33	1.11	0.83	0.99	2.06	0.32	4.23	1.02	10.38	0.6	2.01	0.11	1.39	33.52	0.05	50.73	0.87	0.51	32.08	1.21	0.87	0.52	0.71	1.26	4.99	5.29	3.89	5.51	27.6	4.97
FBgn0004380	19.78	17.1	19.33	14.64	40.91	36.39	30.06	27.82	14.34	12.71	11.76	9.07	8.38	9.42	10.32	9.6	7.14	6.49	5.09	5.04	9.63	10.5	8.12	8.43	12.65	10.99	5.87	4.04	26.65	5.77	6.45	29.25	12.38	10.23	14.17	2.98	9.39	16	13.25	10.7	11.45	19.13	10.27
FBgn0004381	18.36	16.37	18.3	14.86	43.59	40.46	32.97	29.36	7.38	6.96	3.06	3.48	5.54	5.98	2.99	3.43	2.57	3.23	4.93	6.13	5.45	10.82	5.25	5.7	4.58	7.22	3.27	2.3	33.4	4.46	3.97	24.68	5.13	9.5	3.52	1.87	11.74	6.41	4.89	6.43	7.86	19.48	4.93
FBgn0004387	16.85	16.69	20.58	16.75	16.62	16.04	12.77	11.78	22.67	18.09	8.63	5.5	9.29	10.27	13.83	12.27	17.37	16.45	9.27	8.32	26.38	30.39	9.53	9.36	12.73	12.39	9.63	5.54	20.23	18.79	16.4	10.96	12.27	11.78	13	3.6	11.46	15.77	7.77	74.2	14.79	16.36	7.62
FBgn0004389	0	0	0	0	0.03	0	0	0	0	0	0.02	0.03	0	0	0.13	0	0	0.15	0	0	0	0	0	0	0	0.09	0.23	0.02	0	0.17	0.37	0	0	0	0.02	0	0	0	0	0	0.04	0.17	0
FBgn0004390	13.2	11.22	12.61	9.53	21.31	20.01	13.8	11.92	11.1	8.02	7.6	5.64	5.72	5.36	11.24	6.19	4.14	7.71	4.5	5.82	5.58	12.79	4.23	5.37	5.1	6.84	2.99	2.53	35.06	10.23	8.94	21.04	2.69	3.52	2.6	1.32	1.37	9.18	3.6	7.93	7.71	23.09	3.05
FBgn0004391	2.44	2.44	2.6	2.21	3.8	3.24	3.38	3.03	3.78	2.96	4.51	2.84	2.82	2.59	3.32	2.71	3.3	2.81	1.82	3.15	5.2	17.87	2.21	3.37	2.18	2.56	9.81	3.53	26.06	5.61	5.12	18.07	3.36	3.64	3.64	1.51	6.83	9.8	4.38	5.69	4.22	16.32	3.11
FBgn0004394	0.92	1.05	0.06	0.09	2.04	1.94	2.95	2.62	0.14	0.11	1.97	4.06	1.35	1.93	0.09	0.33	0	0.1	0.1	0.04	0.04	0.19	0.2	0.2	0.03	0.16	0.01	0	0.03	0	0.13	1.15	1.74	0.2	0.03	0.02	0.12	0.36	0.41	9.51	0.72	1.51	0.88
FBgn0004395	15.46	16.52	18.11	15.2	39.36	42.43	19.56	16.83	14.72	12.19	8.68	5.56	11.48	9.79	6.4	6.32	4.56	6	6.68	9.1	11.77	22.27	6.96	8.25	12.54	12.9	3.14	7.61	33.46	21.03	16.49	50.59	20.4	12.29	11.73	3.56	13.6	19.11	11.16	25.74	8.19	22.96	14.59
FBgn0004396	10.79	12.84	7.06	9.04	4	4.25	5.86	4.02	9.46	8.44	16.67	13.61	5.67	6.4	9.94	11.47	10.93	20.73	13.01	38.89	10.55	30.09	6.67	11.22	8.1	11.26	6.74	52.31	6.63	158.19	139.3	6.77	6.51	11.55	5.49	16.32	191.12	30.38	13.65	42.9	11.61	11.41	18.86
FBgn0004397	19.02	17.49	29.78	25.94	4.33	4.87	6.22	6.87	23.72	28.04	10.62	8.47	13.47	11.83	9.55	9.77	13.24	12.87	5.8	5.65	20.26	35.29	7.23	8.34	13.71	22.03	6.63	4.86	21.98	25.06	19.58	9.53	13.55	32.68	11.33	11.15	21.13	31.44	19.54	22.52	14.83	19.23	10.41
FBgn0004400	0.31	0.34	0.3	0.37	0.17	0.06	0.4	0.09	0.3	0.92	0	0	0.13	0.15	0	0.33	0	1.78	0.24	4.53	0.15	3.19	0.09	2.44	0.37	1.17	2.47	0.03	51.33	0.21	0.12	0.19	0.02	0.61	0.01	0.09	0.03	3.23	1.3	0.71	0.58	26.63	0.26
FBgn0004401	53.79	47.52	40.47	37.32	84.05	77.87	39	33.71	37.45	28.06	30.38	25.39	35.5	38.4	37.2	35.27	49.02	49.05	17.35	20.19	59.36	84.56	25.89	32.33	32.86	41.57	39.1	31.16	142.56	75.71	68.87	254.04	21.82	48.16	34.67	25.77	55.02	105.18	52.41	61.15	40.74	101.99	42.15
FBgn0004403	1096.22	1516.95	716.04	1228.2	576.85	683.51	729.32	698.9	884.41	1023.46	579.42	719.87	778.71	918.01	981.36	1292.24	1019.22	1779.86	456.63	515.14	2560.26	2492.25	593.02	1103.41	943.64	1187.38	282.94	804.27	2678.59	1349.67	1298.2	1458.13	724.61	1026.55	770.25	819.61	1340.2	1331.41	1095.26	543.64	906.06	2152.18	986.75
FBgn0004404	341.36	426.44	395.94	584.52	223.7	267.37	294.2	280.6	395.28	474.17	276.79	307.02	427.62	469.56	441.18	515.42	322.87	523.3	207.08	227.99	1366.9	1202.29	295.4	442.16	466.97	538.72	100.15	368.44	700.17	409.73	399.69	549.46	334.57	474.33	385.59	266.73	470	492.74	377.39	239.79	301.66	564.79	415.59
FBgn0004406	1.57	1.67	1.74	1.78	3.13	2.7	1.8	1.65	2.99	2.36	2.25	2.18	1.81	2.1	2.55	2.27	1.26	2.82	0.82	2.17	2.27	10.57	1.49	2.81	1.56	1.95	5.99	0.76	20.79	2.25	1.83	8.03	1.84	3.83	3.18	1.46	2.42	5.03	2.28	2.73	2.23	13.6	1.78
FBgn0004407	6.17	4.96	6.98	7.01	11.48	11.67	10.7	10.72	7.52	8.08	2.66	4.11	7.45	7.58	5.23	5.16	5.35	3.48	2.97	2.46	12.74	8.68	5.06	4.88	6.19	7.88	7.19	3.2	7.42	5.7	5.94	15.21	3.43	7.69	6	3.28	6.35	7.35	5.61	6.13	5.65	5.57	5.41
FBgn0004414	0	0	0.08	0	1.58	0.62	0.33	1.36	4.9	0	21.88	0	24.68	0	1.8	0	249.91	0	3.93	0	65.97	2.34	61	0.06	1.12	215.55	182.1	8216.77	0.69	0.66	0	0	1.23	3.24	0	0	0	0.04	0.07	0	1051.46	0.24	0
FBgn0004419	54.6	52.21	49.2	51.32	74.34	70.42	66.65	51.84	53.52	76.72	42.54	50.31	51.59	53.16	49.77	61.56	28.64	70.48	26.84	154.72	42.03	99.78	39.3	102.28	46.55	90.01	108.58	40.87	1840.89	44.32	42.9	204.44	59.46	72.13	56.12	37.08	88.78	108.79	74.21	58.27	52.74	942.64	75.46
FBgn0004425	0	0.23	0.23	3.39	0	0.11	9.82	0.28	1.32	1.11	39.99	192.04	0.13	0.17	1.13	0.76	12.16	14.37	7.78	32.11	2.53	1.76	0.89	1.9	0.17	0.62	0.21	10.68	0	0	0.25	1.8	861.59	0.08	3.8	59.54	4.4	2.78	1.48	39.63	5.59	29.34	370.38
FBgn0004426	0.42	1.29	0.36	7.9	0.18	0	14.21	0	0.9	0.46	105.6	23.97	0	0.07	0.95	1.05	0	1.55	0	1.37	0	0.98	1.25	0.82	0	0.49	0	0.64	0	0	0	0	6.23	0	0	14.22	0	0.85	0	8.75	27.63	82.9	8.63
FBgn0004427	1.63	4.28	1.16	26.44	0.28	1.13	82.87	3.93	6.18	41.26	174.29	75.87	0	0.27	0.99	1.04	5.37	21.74	254.11	774.41	0.17	3.58	4.38	19.22	0.07	1.22	0.63	18.26	0.26	0	0	0.08	6	0	0.05	17.35	0.03	0.06	0	21.5	88.41	379.11	15.54
FBgn0004428	0.71	0.92	0.94	0.64	0.34	0.04	8.36	0.7	1.13	1.96	51.91	231.16	3.81	0.19	0.47	0.08	13.3	1.99	0.69	1.84	4.13	1.49	8.11	5.5	0.06	16.5	20.56	1068.59	0.2	0.3	0.33	0.48	79.48	0.39	0.37	1.28	0.09	0.44	0.09	4.18	98.25	29.51	42.73
FBgn0004429	12.03	30.64	17.04	22.83	1.61	9.96	383.9	59.25	57.85	612.74	3.67	9.1	0.03	0.02	2.43	19.61	1.56	41.59	4995.99	11917.7	1.95	8.96	80.16	432.35	0.05	0.04	0.87	0.03	0	0.61	0.16	0	0.1	0.03	0	0	65.42	0.06	1.03	0	52.51	113.69	1.56
FBgn0004430	0.3	0.45	0.44	0.04	0	0.11	0.1	0.04	0	0.06	0.8	3.61	0.03	0.02	0.08	0.07	0	0	0.03	0.15	0.84	0.52	0.05	0.27	0	0.06	0	0.09	0	0	0.24	1.69	1120.97	0.35	10.48	66.72	2.32	39.96	1.22	275.97	0.9	0.55	1061.07
FBgn0004431	0.24	0	0.16	0.17	0.25	0.05	2.92	1.88	0.42	0.06	111.86	696.28	20.47	28.26	12.64	35.76	0	0	0.51	0.28	1.51	3.07	0.91	7.48	0.43	0.84	0	0.06	0.24	0.57	0	0.13	966.08	56.48	26.12	0.74	0.07	0.22	0	25.54	12.27	93.76	179.82
FBgn0004432	374.53	398.8	310.64	335.57	348.83	391.68	365.09	309.36	729.84	951.65	287.6	352.4	661.07	703.58	642.78	621.37	705.93	602.47	218.98	274.1	660.57	390.02	427.91	444.49	1192.13	1491.33	92.95	361.37	1175.91	447.62	480.12	923.38	241.44	726.26	715.52	375.38	521.06	752.12	670.58	256.19	351.25	848.54	472.56
FBgn0004435	301.27	247.71	971.74	684.42	93.88	82.54	46.58	43.31	45.42	37.56	19.52	15.34	30.48	30.68	42.65	44.88	16.76	12.49	16.38	17.33	20.04	20.47	23.28	22.8	47.32	63.31	36.34	38.09	40.03	23.82	22.07	74.57	19.49	40.73	39.72	16.29	30.1	33.16	22.97	39	74.95	46.45	22.54
FBgn0004436	76.27	72.01	55.1	46.93	98.73	87.9	68.76	56.7	65.97	55.58	56.04	63.81	50.78	57.61	57.18	59.48	88.2	78.19	23.9	22.93	86.75	84.67	81.42	109.72	46.25	56.95	70.08	36.74	102.91	110.47	106.61	71.54	74.56	90.85	88.12	25.87	65.22	75.69	87.46	123.57	73.21	85.94	67.52
FBgn0004449	31.6	29.14	12.84	12.74	57.62	51.18	38.69	31.76	8.18	7.66	3.61	2.33	2.88	3.49	3.43	2.47	16.3	17.1	4.43	3.74	32.88	61.65	10.1	10.12	4.78	7.77	9.7	1.47	6.77	21.01	20.37	54.76	2.02	3.44	1.94	2.19	2.49	70.49	9.93	22.51	18.56	12.51	4.99
FBgn0004456	9.26	8.5	7.31	5.16	6.89	5.64	6.96	6.66	22.48	14.68	19.85	14.77	14.27	14.12	34.39	34.52	22.11	18.37	17.63	16.08	36.54	36.67	15.01	15.29	14.73	17.97	4.43	5.93	11.07	21.51	20.14	16.44	12.04	9.22	10.88	4.32	26.49	32.61	12.63	51.22	16.98	13.1	9.39
FBgn0004463	4.42	4.29	4.75	5.28	6.78	6.95	5.07	4.51	8.52	6.29	4.76	5.2	5.4	5.89	4.81	5.05	3.61	5.97	3.3	4.07	5.87	11.54	3.47	5.95	4.35	5.15	4.02	4.63	19.45	7.6	8.17	22.28	3.49	6.09	3.83	3.25	10.13	15.1	5.7	8.2	4.23	12.4	5.68
FBgn0004465	16.85	14.27	19.4	19.95	38.25	37.36	27.78	27.79	21.89	22.48	16.76	21.28	35.95	34.08	23.57	21.21	16.75	18.36	11.82	10.46	22.5	17.29	25.58	24.42	37.61	50.18	10.66	11.63	42.63	16.64	16.61	38.32	15.49	35.24	26.86	12.6	19.68	17.85	18.47	16.5	17.56	26.68	17.17
FBgn0004507	112.61	91.03	155.74	117.3	71.79	62.38	132.17	153.09	149.25	111.82	48.58	20.83	80.94	95.58	46.58	30.26	505.18	274.1	112.06	69.04	969.76	459.51	327.28	222.35	90.57	107.64	19.5	12.74	149.71	169.3	211.22	194.06	50.86	56.55	64.24	77.44	53.26	89.28	793.86	110.33	237.46	164.72	139.59
FBgn0004509	35.48	29.62	26.36	21.08	30.69	27.49	19.53	16.71	25.46	19.12	28.32	18.82	28.08	26.56	74.69	51.99	36.13	33.6	9.46	9.68	26.71	24.74	15.55	18.9	15.9	16.11	14.02	3.76	32.1	77.84	70.4	17.35	17.71	25.41	60.95	19.82	2.97	18.48	10.99	50.68	27.23	28.18	16.85
FBgn0004510	3.24	4.43	4.35	4.05	6.13	6.21	3.92	3.58	4.96	5.39	2.5	2.94	3.31	4.02	2.51	2.55	3.63	3.81	3	5.31	3.51	9.55	2.86	4.44	3.05	4.79	11.28	2.55	30.31	7.1	6.7	11.76	3.29	3.51	2.31	1.67	5.15	7.54	3.12	6.82	4.15	15.62	4.63
FBgn0004511	0.22	0.05	0.99	0.48	0.1	0.1	0.04	0.06	0.02	0.04	0	0	0	0.02	0.01	0.01	0	0	0.02	0.02	0.05	0.04	0.02	0.05	0.01	0.02	0	0	0.02	0.03	0.14	0.11	0	0.01	0	0.03	0.01	0.03	0.05	0	0.01	0.13	0.09
FBgn0004512	12.95	12.02	7.48	5.75	19.28	21.61	26.06	26.98	2.55	2.24	144.69	51.48	30.01	22.58	144.12	65.91	2.09	1.24	2.51	0.99	3.96	4.52	11.42	9.47	1.69	3.46	2.87	64.91	0.26	5.79	0.65	3.91	35.17	3.04	224.14	4.82	0.56	5.21	1.56	6.37	32.72	12.2	21.56
FBgn0004513	22.21	18.01	19.56	15.28	35.41	46.59	47.39	37.03	2.66	2.04	0.31	0.01	2.37	1.73	42.97	20.51	0.22	0.81	0.82	0.5	0.31	0.33	2.74	2.55	13.41	4.98	0.58	8.58	0.69	1.98	1.65	70.45	0.01	0.39	0.19	0.1	0.18	0.95	4.95	0.87	8.73	3.3	2.05
FBgn0004514	4.84	4.35	1.44	0.96	15.88	14.09	8.28	7.45	2.28	1.97	0.05	0.04	0.16	0.15	0.13	0.14	0.18	0.1	0.09	0.1	1.1	0.53	0.5	0.4	0.09	0.26	0.11	0.59	0.37	0.19	0.14	4.59	0.13	0.29	0.04	0.01	0.36	0.07	0.31	0.4	1.33	0.53	0.18
FBgn0004516	125.1	89.7	16.4	13.58	417.64	340.44	536.47	465.28	3.36	3.93	0.18	0.05	0.1	0.1	0.2	0.24	0.97	0.38	5.03	2.09	0.03	0.06	22.75	13.57	0.03	0.37	0.74	0.04	0.11	0	0.32	76.13	0.32	0	0.02	0.02	0.07	0.13	2.47	0.36	36.19	11.09	1.55
FBgn0004552	159.84	111.59	1.04	1.7	52.91	53.15	1.38	2.02	20.76	10.64	5.84	0.21	0.27	0.31	0.46	0.07	0	0.52	2.91	0.35	0.73	0.12	4.29	1.33	0.14	0.87	0.34	0.26	0	1.54	0.31	40.55	0.21	1.08	0.06	0	0.44	0.34	1.72	1.53	41.88	15.78	2.53
FBgn0004554	3.21	1.11	0.51	0.43	0.05	0.42	0.14	0	3.45	3.25	0	0.22	0.57	0.1	0.67	0.08	0	1.29	0.18	0.23	1.31	1.07	0.35	0.73	0	0.82	0.48	0	0.51	0	0.34	1.18	0.21	10.22	0.12	0.78	2.12	811.41	11.08	2.56	1.84	1.45	10.29
FBgn0004556	3.01	4.45	2.58	4.46	2.55	2.9	2.72	2.09	4.71	5.81	2.04	3.56	1.96	2.66	2.79	3.51	1.82	5.18	1.52	3.94	1.91	4.87	2.31	6.55	2.27	4.04	5.72	3	37.04	3.61	4.2	10.85	2.07	1.84	1.4	2.71	5.18	8.1	3	3.04	2.97	21.68	3.67
FBgn0004567	5.59	4.1	8.13	5	3.09	3.46	2.48	2.55	0.1	0.3	0.14	0	0.06	0.05	0	0	0.28	0.15	0.08	0.04	0.12	0.21	0.37	0.31	0.39	0.41	0	0.07	0.02	0.17	0.44	18.34	0.03	0.02	0	0.01	0.05	0.07	1.15	4.22	1.13	0.71	1.21
FBgn0004569	5.87	4.94	14.48	10.7	1.45	1.61	2	1.92	5.92	3.84	0.68	0.65	1.03	1.39	0.33	1.02	0.56	1.39	1.7	1.08	0.84	1.16	3.37	4.51	5.99	9.68	0.67	0.14	4.37	2.83	2.09	12.94	0.41	0.78	0.11	0.08	0.16	4.28	1.76	1.42	2.97	3.58	1.45
FBgn0004573	5.32	3.69	1.1	0.85	12.49	11.73	11.71	8.48	8.41	3.75	1.05	0.35	0.09	0.09	0.5	0.28	0.23	0.14	11.46	9.84	0.33	0.37	0.82	0.66	0.27	0.32	0.45	1.28	0.03	0	0.05	4.07	3.13	0.28	3.62	0.1	0.01	0.06	0.17	1.07	1.97	0.77	1.38
FBgn0004574	80.15	65.98	96.38	73.52	221.64	196.76	156.68	142.01	43.41	44.68	45.8	56.84	50.4	56.82	40.41	41.09	10.56	9.65	24.35	19.62	38.72	37.59	26.95	24.24	53.59	61.29	27	17.88	28.19	17.91	15.48	79.43	55.07	57.79	55.26	9.85	40.6	46.62	30.18	34.24	38.29	33.36	41.24
FBgn0004575	81.13	64.5	38.7	23.35	164.41	137.51	113.35	87.66	1.55	1.92	0.49	0.23	0.18	0.17	0.62	0.63	0.54	0.35	1.88	1.54	0.33	0.36	4.86	3.2	0.13	0.47	0.2	0.34	0.17	2.01	2.57	47.66	0.16	0.03	0	0.05	0.04	0.34	1.35	1.12	21.04	6.33	0.8
FBgn0004577	0.04	0.03	0.02	0.08	0	0.01	0.5	0.34	0.01	0.02	0.12	0.01	0.01	0.02	0.01	0.01	0	0	0.01	0	0.11	0.13	0.04	0.29	0.35	0.95	0.13	0.1	0.09	6.15	4.55	0.25	0.01	1.9	0.14	0.2	0.06	41.83	109.27	33.92	0.02	0.15	71.21
FBgn0004580	75.72	59.15	31.27	21.56	267.55	236.74	189.33	140.6	2.26	2.99	30.93	20.88	6.66	7.89	0.22	0.14	1.61	0.98	2.66	0.98	2.8	3.76	18.78	9.94	5.58	20.5	3.34	0.46	0.11	0.77	0.42	46.26	15.75	67.43	0.19	0.27	0.05	0.26	2.15	5.12	27.71	9.29	6.25
FBgn0004581	0.09	0.07	0.06	0.06	0.05	0.05	0.06	0.08	0.24	0.13	0.06	0.06	0.05	0.05	0.53	0.06	0.17	0	0.07	0.02	0.51	0.12	0.47	0.07	0.06	0.24	33.53	0.14	0.27	0.12	0.06	0.33	0.05	0.04	0.04	0.38	0.06	0.18	0.08	0.19	5.43	0.12	0.38
FBgn0004583	5.79	6.33	5.01	4.6	0.79	0.96	2.61	2.5	55.63	41.65	4.03	3.21	4.92	3.89	3.75	4.32	14.2	18.98	8.7	6.3	15.92	19.88	4.71	5.84	5.39	6.25	3.61	2.64	8.28	38.98	35.32	9.66	3	2.09	2.67	0.61	2.4	15.11	4.76	19.86	9.04	8.36	2.82
FBgn0004584	3.23	2.99	1.23	1.36	9.21	8.11	5.88	5.17	9.91	11.26	1.58	2.82	4.66	4.52	1.51	1.16	2.73	3.97	1.54	5.12	4.06	7.13	2.34	3.94	7.71	8.22	10.25	3.26	46.69	1.72	2.74	89.14	5.69	4.29	2.54	6.28	12.21	16.08	11.74	12.38	4.38	27.9	13.78
FBgn0004587	84.07	74.96	59.56	53.14	110.98	107.87	53.02	45.82	61.38	58.32	34.89	37.09	48.45	50.98	42.38	49.17	38.04	43.01	27.2	38.3	66.87	122.98	27.82	40.94	34.83	49.01	36.41	40.93	189.72	53.68	60.66	308.27	33.3	75.21	55.42	40.68	85.97	113.88	69.01	68.66	48.71	128.91	67.69
FBgn0004588	0	0	0	0	0	0	0	0	0	0	0	0	0.71	0	0	0	0	0	0	0	0	0	0	0	0	0	0.18	0	0	0	0	0	0	0	0	0.05	16.02	0	0	0.43	0	0	3.79
FBgn0004589	0	0	0.06	0.06	0	0.07	0	0.12	0	0.22	0	0	0.12	0.06	0.34	0	0.9	0	0	0	0	0	0.23	0	0	0	12.13	0	0	0	0	0	0	0.14	0.11	0.09	10.95	0	0.12	0.41	1.84	0	0.38
FBgn0004590	0	0	0	0	0.03	0.03	0	0.05	0	0	0	0	0.41	0	0	0	0	0	0	0	0	0	0	0	0	0	0.28	0	0	0	0	0	0	0	0	0.05	7.47	0	0.12	1.66	0.07	0	0.08
FBgn0004591	0	0	0	0	0	0	0	0	0	0	0	0	0.81	0	0	0	0	0	0	0	0	0	0	0	0	0	0	0.05	0	0	0	0	0	0	0	0	4.88	0	0	2.35	0	0	0.67
FBgn0004592	0	0	0	0	0	0.02	0.08	0.04	0	0	0.09	0	0.14	0.06	0.01	1.47	0.08	0.55	0.02	0.01	0	0	0	0.04	0	0	0.06	0	0	0.33	0.74	0.37	0.26	0.51	0.23	20.33	11763.5	0.31	42.19	329.91	0	0	927.59
FBgn0004593	0	0	0	0	0	0	0	0	0	0	0	0	0.51	0	0	0	0	0	0	0	0	0	0	0	0	0	0	0	0	0	0	0	0	0	0	0	0	0	0	0	0	0	0
FBgn0004594	0	0	0	0	0	0	0	0	0	0	0	0	0.2	0	0	0	0	0	0	0	0	0	0	0	0	0	0	0	0	0	0	0.06	0	0	0	0	5.84	0	0	1.03	0	0	10.62
FBgn0004595	77.22	63.31	6.14	5.86	180.7	174.07	97.43	79.04	1.08	1.55	1.58	0.65	0.14	0.18	0.1	0.21	2.38	3.92	1.32	0.55	8	15.26	4.2	3.15	0.08	0.46	2.11	0.01	0.24	0.09	0.64	91.77	0.51	0.02	0.13	0.14	0.39	0.35	1.05	123.25	17.51	6.91	1.56
FBgn0004597	12.21	14.52	13.77	12.88	16.46	16.82	17.08	15.74	14.33	17.12	11.34	12.49	10.59	11.72	15.79	13.24	5.6	5.79	6.76	8.93	8.83	9.03	7.78	8.86	12.77	13.34	12.46	6.33	38.87	7.88	8.27	34.36	9.84	11.78	14.26	5.13	16.55	16.55	10.5	7.76	9.74	29.26	13.61
FBgn0004598	27.77	25.09	25.32	22.62	41.19	37.49	18.45	17.85	19.55	11.22	1.69	1.09	14.58	12.55	1	2.14	22.37	19.54	3.04	7.7	33.07	45.14	14.58	16.94	16.72	25	3.31	2.64	107.71	24.22	25.66	29.2	1.81	19.8	0.81	12.05	2.93	45.91	14.91	15.55	16.35	63.46	6.97
FBgn0004606	6.98	6.44	1.54	2.09	3.29	3.45	5.28	5.07	4.62	5.38	0.07	0.01	0.25	0.37	0.3	0.18	6.85	9.12	1.12	1.57	17.93	43.96	1.8	2.45	1.11	2.03	4.04	0.11	17.86	7.25	7.04	8.02	0.12	0.57	0.42	0.88	0.25	1.33	1.52	69.98	4.01	12.24	1.53
FBgn0004607	36.39	29.53	16.46	10.14	57.06	54.12	48.03	45.96	1.5	1.54	2.48	1.34	1.28	1.58	1.38	1.24	0.62	1.46	1.34	0.74	0.61	1.2	3.1	2.79	0.63	0.91	0.29	2.63	0.45	3.86	4.09	38.22	4.06	24.17	0.09	0.22	1.67	56.34	6.17	16.26	10.89	5.09	4.28
FBgn0004611	37.84	29.41	15.1	12.18	57.36	48.61	29.72	25.85	54.87	44.68	5.29	2.14	10.69	9.66	20.58	22.37	25.27	18.52	4.47	4.4	25.14	29.76	10.67	10.23	23.98	20.64	3.48	4.89	27.74	14.1	17.01	29	1.49	10.11	5.71	2	1.97	8.88	4.55	10.07	20.83	23.23	2.88
FBgn0004618	14.39	11.27	47.1	30.47	0.58	0.73	0.02	0.02	0.15	0.16	0.01	0	0.01	0	0	0	0	0.05	0.12	0.07	0	0	0.02	0.01	0	0	0.06	0	0.02	0	0	5.67	0	0	0	0.11	0	0	0.46	0	2.57	0.87	0.74
FBgn0004619	9.03	7.28	1.81	1.76	33.05	31.93	18.63	15.18	0.18	0.32	0.01	0	0	0.01	0	0	0	0	0.24	0.09	0	0.01	0.75	0.48	0.05	0.06	0.55	0.01	0	0	0	10.33	0	0.01	0	0.01	0.01	0.02	0.31	0.19	2.36	0.87	0.4
FBgn0004620	2.86	2.7	1.86	1.61	4.06	4.33	2.84	3.36	9	4.01	1.8	0.68	2.3	2.02	3.11	3.86	2.23	2.91	0.37	0.16	16.86	13.17	2.39	2.17	11.48	14.56	2.3	1.76	0.24	5.71	6.96	0.38	0.34	6.26	3.48	0.09	0.11	0.77	9.47	5.48	4.17	1.74	1.71
FBgn0004622	3.79	2.53	0.86	0.84	12.55	11.42	3.22	3.12	5.19	2.98	2.98	0.45	1.6	1.09	1.43	1.06	1.2	0.34	0.76	0.21	5.4	3.35	0.59	0.4	2.1	2.17	0.61	0.01	0.05	0	0.06	5.51	1.22	1.34	3.32	0.02	0	0.01	0.16	1.63	2	1	0.38
FBgn0004623	335.83	295.66	1755.86	1355.89	2.91	5.12	0.67	0.08	2.9	5.4	0.03	0.02	0.01	0.01	0.22	0.16	0.18	0	3.68	2.87	0	0.06	0.4	0.18	0.13	0.44	0.66	0.04	0.75	0.37	0	0	0.03	0.18	0	0	0	0	0.29	0.08	55.07	21.91	0
FBgn0004629	3273.28	1800.89	677.8	383.44	115.77	131.32	267.1	281.91	6244.15	2542.42	131.06	52.22	1269.03	1085.05	281.86	292.87	1059.92	863.73	571.76	525.1	346.95	167.75	868.12	429.72	1498.17	835.5	243.84	151.51	83.32	1073.49	733.59	89.82	90.61	4462.04	150.15	245.24	373.86	451.3	722.46	490.05	1461.53	486.51	384.72
FBgn0004635	29.24	23.57	35.15	25.22	50.84	46.68	70.48	83.64	3.68	3.18	0.9	0.74	0.86	0.65	0.35	0.25	0.8	0.3	2.07	1.24	0.58	0.37	8.19	6.23	2.9	2.83	1.16	3.77	0.59	15.32	12.44	17.56	0.58	3.55	0.62	0.18	0.5	8.57	18.83	6.87	9.4	3.99	4.21
FBgn0004636	30.97	29.9	16.16	18.03	20.87	20.93	18.8	15.62	30.99	33.36	30.27	30.09	27.42	28.66	36.08	35.72	69.52	68.86	9.96	11.88	32.08	31.12	26.68	30.44	22.78	25.09	10.3	16.45	50.84	86.37	99.63	67.57	31.99	38.48	33.25	24.04	28.65	45.4	19.9	116.12	22.75	39.75	30.93
FBgn0004638	25.64	28.69	21.31	25.48	42.93	41.34	35.07	33.26	69.03	66.26	20.98	25.14	35.04	38.31	30.51	31.47	27.36	42.1	17.21	20.92	22.65	35.88	21.16	31.05	46.33	58.16	34.3	40.89	62.79	85.74	86.53	86.2	34.38	46.12	33.65	19.99	42.3	49.82	34.73	59.87	25.13	45.1	43.56
FBgn0004643	7.46	7.19	9.07	7.88	11.34	11.51	9.12	7.93	8.65	7.09	7.9	7.87	6.4	5.7	7.7	6.49	5.7	6.35	6.68	12.06	9.54	31.12	5.14	8.41	6.19	7.39	4.01	14.35	76.01	10.82	8.55	31.58	10.8	7.02	9.05	5.64	33.98	17.67	9	8.52	7.84	46.63	9.68
FBgn0004644	1.1	1.02	0.18	0.1	0.03	0.03	0.08	0.09	25.57	11.74	5.14	8.94	16.54	10.11	0.1	0.18	0.16	0.35	0.12	0.08	0.08	0.04	0.33	0.37	14.74	21.16	6.8	0.03	0.07	29.58	22.12	3.5	6.47	5.87	0.03	0.08	0.53	1.17	3.14	7.47	2.28	1.78	3.86
FBgn0004646	57.15	49.36	64.16	58.5	61.67	63.61	75.15	63.31	45.52	45.04	4.58	0.57	16.3	18.25	0.72	1.39	57.98	54.25	4	3.71	47.75	49.26	31.57	35.81	53.56	38.13	11.1	29.82	37.55	36.91	51.39	141.17	0.8	20.28	0.24	20.02	25.72	109.86	42.42	29.04	26.94	34.27	30.67
FBgn0004647	11.36	11.16	10.91	8.7	10.8	14.86	14.86	11.47	5.62	4.62	1.67	1.12	1.75	2.26	0.54	0.82	1.14	3.02	1.03	3.27	2.45	21.04	3.5	5.66	2.23	4.03	2.05	0.19	64.4	6.4	8.89	57.49	3.3	2.23	0.7	0.83	2.8	53.18	18.28	14.7	6.4	40.25	5.21
FBgn0004648	100.75	87.07	63.2	51.32	172.51	172.89	105.12	81.2	50.62	38.64	32.95	32.31	60.72	52.29	23.22	21.61	51.02	56.71	43.78	36.69	94.79	112.99	39.53	42.95	93.8	71.24	16.18	22.19	55.37	38.46	42.88	67.67	34.37	40.5	19.7	49.36	87.12	35.72	16.33	108.26	49.58	55.25	39.9
FBgn0004649	0.22	0.28	0.22	1.04	1.29	1.09	4.92	0.06	0.36	9.88	0	0.14	1.46	2.26	0.17	3.96	0	21.45	2.38	40.47	0.02	146.94	0.96	27.83	0.34	10.87	1.47	0	500.56	4.2	2.06	0.07	0	0.02	0.01	0.02	0	0.08	0.09	0.08	0.41	301.98	0.02
FBgn0004650	0.12	0.06	0.06	0.18	0.24	0.16	0.94	0.06	0.06	1.4	0	0.03	0.14	0.32	0.22	0.59	0.06	3.91	0.44	6.26	0.06	28.66	0.2	4.25	0.05	1.5	6.89	0.01	93.57	0.7	0.24	0.03	0	0.01	0.02	0.03	0	0.03	0.02	0.34	0.97	52.04	0.03
FBgn0004652	22.12	24.96	41.4	24.32	30.34	43.69	31.17	22.54	2.08	2.3	2.34	2.23	2.12	1.79	1.48	1.84	1.7	3.37	0.94	0.68	2.69	5.09	3.59	2.82	1.81	3.08	14.49	0.64	4.89	3.86	4.6	33.08	9.92	23.45	14.99	6.42	18.36	40.67	26.5	26.8	13.3	6.72	8.17
FBgn0004654	69.88	53.18	72.18	60.62	8.4	10.33	19.43	19.9	289.66	340.72	203.68	81.2	83.88	85.52	177.85	153.9	313.79	184.12	34.18	28.11	770.38	295.95	214.64	126.24	665.78	219.63	24.92	23.48	95.53	73.35	88.42	23.74	38.63	52.94	75.63	337.26	67.7	71.2	51.36	24.69	144.97	101.65	82.36
FBgn0004655	8.35	7.95	4.41	4.46	12.4	12.38	5.84	4.06	5.73	5.24	3.49	2.74	3.58	3.64	4.26	4.47	7.7	12.3	2.31	5.18	5.65	33.19	3.01	5.16	3.09	4.86	3.64	2.2	65.59	18.93	16.53	15.45	3.12	3.45	2.53	1.41	4.66	7.37	3.05	13.6	6.47	40.49	2.4
FBgn0004656	34.34	31.89	16.98	15.08	37.02	37.5	18.04	14.81	17.05	14.74	14.36	8.23	10.24	10.86	14.03	14.26	22.62	24.44	6.92	10.46	17.64	34.14	9.07	12.47	10.04	11.75	5.32	7.73	60.82	52.19	46.11	62.68	7.45	9.24	7.66	5.67	13.73	26.32	11.45	36.94	21.71	44.2	6.98
FBgn0004657	25.33	24.42	19.46	15.64	19.6	19.7	16.2	13.42	59.28	56.66	41.71	49.74	27.08	28.06	27.25	33.27	24.17	25.06	9.73	10.96	29.96	39.99	18.14	20.31	24.23	34.62	17.32	15.01	41.7	47.29	48.54	36.3	78.94	57.85	49.91	13.59	48.85	73.23	45.07	106.03	34.48	42.54	38.08
FBgn0004666	1.87	1.18	1.81	1.14	2.43	2.18	0.24	0.12	0.04	0.14	0	0.01	0.13	0.11	0	0.6	0	0.34	0.04	2.1	0.05	5.31	0.21	1.71	0.05	0.49	0.22	7.86	12.03	1.02	2.89	5.96	0	0.14	0	0.04	0.01	0.03	0.04	0.24	1.08	6.3	0.2
FBgn0004687	65.82	65.68	74.4	77.1	45.27	52.42	36	26.36	180.32	230.26	218.38	290.7	98.07	110.03	180.44	201.88	47.16	57.43	70.71	75.84	93.55	86.82	38.77	47.48	181.63	188.07	85.73	67.32	129.01	116.52	102.04	113.31	272.68	130.69	230.8	23.18	356.51	230.37	89.81	167.13	79.19	120.89	187.57
FBgn0004698	31.38	28.61	25.26	18.03	74.4	66.39	45.86	40.17	15.88	11.49	12.53	9.87	10.23	10.29	18.04	16.76	8.34	10.93	5.36	8.82	11.87	20	11.81	15.2	9.06	10.6	24.25	6.89	89.34	12.47	12.4	60.14	16.15	12.84	16.38	4.21	5.77	23.26	11.36	22.03	18.3	54.59	12.15
FBgn0004777	1.6	0.25	1.57	0.34	0.02	0.02	0	0.02	0.02	0.06	0	0	0.13	0.07	0.04	0.02	0.98	0.8	0.03	0.02	1.95	1.58	0.19	0.22	0	0.14	0	0	0.09	0	0.2	0.03	0.02	0.11	0.02	0.02	0.03	164.39	0.44	0	0.25	0.51	0.92
FBgn0004778	0	0	0	0	0	0	0	0	0	0	0	0	0	0	0	0	0	0	0	0.03	0.32	0	0	0	0	0	0.51	0	0	0	0	0	0	0	0	0	0	11.31	0.07	0	0.32	0	0.03
FBgn0004779	0	0	0	0	0.04	0	0	0	0	0	0	0	0	0.01	0	0	0	0	0	0	0.27	0	0.09	0.06	0	0	0	0.49	0	1.41	0	0	0	0.03	0	0	0	0.72	0.02	0	0	0	0
FBgn0004780	0	0.2	0	0	0	0	0.02	0	0	0	0.04	0	0.02	0	0	0	0.38	0	0	0	0.44	0	0.02	0	0	0.07	0	6.1	0	0	0	0.13	0	0	0	0	0	16.53	2.32	0.23	0	0.21	0.3
FBgn0004781	0	0	0	0	0	0	0	0	0	0	0	0	0	0	0	0	0	0	0	0	0	0	0	0	0	0	0.24	0.02	0	0	0	0	0	0	0	0	0	0.38	0.03	0	0	0	0
FBgn0004782	2.63	3.91	0.02	0.02	0	0	0.24	0.07	0	0	0.03	0	0	0	0	0	0	0	0.02	0	0	5.34	0.08	0.41	0	0	0	0	0	0	0	1.15	0	0	0	0.14	0	128.27	16.43	0.84	0.58	0.1	2.74
FBgn0004783	0.12	0	0.02	0.05	0	0	0.03	0.06	0	0.04	0	0	0	0	0	0	0	0	0	0	0.46	0	0.03	0.09	0	0	0.22	0.03	0	0	0	0.28	0	0.04	0	0	0	28.48	5.09	0.75	0.09	0	0.45
FBgn0004784	231.97	219.33	936.03	685.62	2.53	4.02	0.52	0.84	1.36	3.18	0.01	0	0.06	0.01	0.28	0.32	0	0	2	1.52	0	0	0.5	0.16	0.11	0.5	0.16	5.35	0.27	0.16	0	0.59	0.05	0.11	0	0.03	0	0	0.04	0	40.41	16.52	0.16
FBgn0004795	13.31	12.95	33.91	20.98	1.39	1.29	1.61	0.98	1.15	2.18	3.31	0.18	26.92	33.08	0.19	1.29	1.52	3.52	2.96	7.93	0.96	22.48	3.59	4.55	21.86	23.7	7.79	35.13	95.01	138.07	107.57	2.24	0.06	5.02	0.05	0.1	1.31	0.15	1.75	4.96	11.76	58.95	0.57
FBgn0004797	34.33	31.58	31.02	40.95	5.79	7.22	6.68	8.04	60.28	35.48	6.83	2.75	8.97	11.58	31.49	19.41	57.46	44.23	3.61	5.02	79.51	41.8	37.08	42.05	55.57	24.79	3.19	0.53	43.51	20.52	32.52	10.22	2.33	16.95	14.8	81.65	16.34	21.86	11.32	11.55	27.27	36.07	17.79
FBgn0004811	12.05	9.15	8.18	9	17.03	15.85	12.89	12.24	8.13	6.64	7.86	6.44	5.45	5.78	6.68	5.17	15.79	14.95	2.9	4.81	15.48	15.18	9.56	9.57	4.85	6.41	31.99	6.86	44.82	10.76	12.51	35.29	9.29	8.37	10.06	12.59	7.32	14.46	8.69	16.73	12.27	25.91	14.26
FBgn0004828	508.16	563.88	459.7	499.64	854.84	1048.32	478.3	381	384.17	341.5	222.54	227.19	328.41	369.09	335.91	397.69	295.05	274.38	200.88	199.54	346.41	366.26	229.23	267.45	393.62	491.07	154.36	299.13	890.97	517.66	438.12	1326.34	289.54	347.96	180.41	81.98	261.92	548.53	257.82	518.65	322.37	603.93	316.51
FBgn0004832	7.25	4.9	4.72	3.44	10.22	8.67	5.05	5.36	4.31	4.02	1.83	1.71	3.97	3.19	2.39	1.81	3.26	3.13	1.94	2.28	3.78	5.42	3.71	3.04	4.32	3.51	18	2.28	21.35	3.56	2.89	16.64	2.3	3.31	2.68	1.08	3.66	4.44	4.09	5.18	6.5	10.9	4.64
FBgn0004837	6.7	6.74	7.7	5.37	6.96	6.57	4.49	3.75	3.06	2.19	1.15	1.13	1.61	1.53	1.09	1	2.06	1.7	1.18	2.61	2.38	4.15	2.4	3.13	1.89	3.03	5.41	1.52	17.82	2.73	3.21	14.08	1.37	2.03	1.39	0.91	2.49	6.09	2.23	3.74	4.08	11	2.35
FBgn0004838	150.54	150.84	121.9	113.94	132.96	122.75	110.09	97.99	167.98	151.93	138.13	128.45	136.38	145.46	186.53	194	147.09	160.52	73.84	116.34	161.77	187.67	122.44	158.98	122.62	136.73	81.94	131.15	538.56	275.99	268.26	417.14	143.78	207.44	162.12	133.8	269.31	321.52	176.59	267.56	147.37	372.01	156.99
FBgn0004839	1.61	1.59	0.54	0.44	6.06	5.47	2.92	2.62	1.07	1.19	1.8	0.84	7.71	8.73	2.04	2.84	2.39	1.58	0.14	0.08	3.29	2.25	1.8	1.64	3.17	2.55	1.28	0.56	0.29	0.13	0.76	78.77	1.66	1.39	0.28	0.26	0.74	2.34	4.08	6.48	1.98	1.46	3.54
FBgn0004841	2.15	1.79	0.31	0.38	8.6	8.66	4.88	3.68	0.05	0.06	0	0	0.01	0.01	0.37	0.93	0	0	0.02	0.02	0.03	0	0.21	0.15	0	0.01	0.82	0	0	0	0	3.61	0.01	0	0.15	0.01	0	0.01	0.13	0	0.61	0.18	0.16
FBgn0004842	0.78	1.12	0.06	0.14	2.81	2.06	1.86	1.52	0.5	0.16	0.06	0.07	41.81	36.16	0.02	0.34	0.08	0	0.16	0.06	0.2	0.2	0.15	0.22	23.74	43.62	0.74	0	0	0.9	0.61	1.07	0.03	0.02	0	0	0.24	0.05	0.06	0.9	1.43	0.77	0.05
FBgn0004852	16.09	14.74	8.13	8.48	28.98	27.11	21.57	20.53	10.55	8.9	12.21	2.98	19.02	24.2	10.85	11.5	20.4	24.31	8.84	8.28	26.51	28.43	14.57	14.39	10.69	13.54	1.75	7.19	1.24	11.6	15.85	5.8	2.13	16.18	5.78	2.36	4.5	3.78	27.57	6.65	16.58	7.2	4.65
FBgn0004854	2.37	2.85	4.5	4.16	0.71	0.82	0.49	0.34	0.1	0	0	0.01	0	0.01	0.06	0	0.15	0.09	0.08	0.05	0.6	0.31	0.8	0.59	0.05	0.71	4.9	0.27	0	0	0.08	5.23	0.03	0.08	0	0.07	0.04	0.5	1.51	0.59	1.69	0.47	0.83
FBgn0004855	21.57	21.12	21.65	20.82	15.33	15.75	12.98	10.84	20.96	26.06	9.92	12.89	16.87	18.75	12.41	14.59	17.93	17.03	12.37	14.18	22.06	27.8	13.23	16.53	15.06	18.68	17.01	20.69	63.67	24.35	21.48	46.41	14.83	25.19	17.42	10.59	29.31	34.91	15.97	30.61	18.43	45.42	19.65
FBgn0004856	13.23	14	19.66	21.48	25.42	26.83	17.76	16.64	22.76	23.38	16.6	17.63	16.55	17	15.38	16.69	17.78	20.65	10.32	13.39	43.23	50.44	13.11	16.47	17.99	19.6	9.36	13.82	54.91	26.25	24.16	53.1	16.82	18.78	16.13	9.57	20.17	29.12	15.43	20.77	14.83	38.74	17.78
FBgn0004858	10.98	9.87	8.22	6.18	13.87	12.38	9.68	8.14	20.68	14.6	6.39	7.5	25.64	28.98	1.6	2.41	2.86	4.3	7.66	8.07	5.77	5.26	6.01	6.39	25.44	27.27	2.53	21.14	2.23	47.47	37.16	13.6	5.81	17	0.74	0.59	17	23.43	8.64	9.13	9.46	5.17	5.55
FBgn0004859	10.28	9.04	13.36	11.64	5.7	6.32	7.43	7.3	9.3	7.85	1.15	0.47	17.23	17.5	21.66	17.57	15.22	10.68	4.64	3.28	14.71	13.3	13.48	13.8	9.46	10.98	3.52	3.51	6.29	9.56	12.22	56.9	1.21	8.37	17.08	10.11	6.94	73.31	28.35	24.03	9.81	7.95	16.39
FBgn0004860	7.11	6.39	6.44	4.87	12.17	11.22	5.48	3.92	4.56	3.18	1.59	0.8	2.59	2.72	2.02	1.36	3.56	4.7	2.04	2.22	3.63	8.51	1.81	2.31	2.3	2.42	1.27	2.64	12.78	11.34	9.96	24.2	1.81	2.62	1.43	0.8	4.32	7.44	3.87	11.87	4	9.67	2.56
FBgn0004861	10.05	9.53	10.32	8.56	13.06	13.03	6.74	4.94	8.41	5.83	4.3	2.65	4.71	5.91	4.68	4.68	6.07	5.8	4.08	4.27	5.1	6.93	3.19	3.91	3.44	3.83	1.25	2.8	3.68	13.15	13.24	46.65	3.18	3.19	3.06	1.15	7.75	13.02	5.55	20.55	6.42	5.68	3.77
FBgn0004862	0.45	0.2	0.02	0.01	0.23	0.21	0.02	0.04	30.63	33.89	0.06	0	9.99	7.58	0.19	0.33	0.61	0.96	0.22	0.14	10.3	9.82	0.17	0.18	5.21	7.47	0.01	0	0	0.33	0.32	0.46	0	6.22	0.02	0	0	0.08	0.28	3.48	0.96	0.57	0.25
FBgn0004863	0.62	0.69	0.08	0.08	2.03	1.86	2.64	3.13	0.13	0.26	0	0	0.01	0	0	0	0.05	0	0.03	0.05	0.61	0.85	0.41	0.37	0	0.18	1.14	0.01	0	0.06	0.03	3.58	0.03	0.09	0	0.02	0.16	0.13	1.27	0.17	0.46	0.34	0.77
FBgn0004864	7.76	7.23	6.57	6.24	8.54	8.7	5.7	4.61	8.49	7.18	7.24	5.04	6.68	7.3	8.83	8.21	5.81	8.33	4.35	6.78	8.76	24.23	4.08	5.88	4.75	5.9	6.43	4.7	35.62	14.23	12.26	16.68	5.88	9.14	7.79	3.78	14.32	12.71	6.06	13.74	6.78	23.42	5.99
FBgn0004865	7.5	6.35	1.64	1.45	24.49	20.4	16.8	12.58	0.36	0.37	0.55	0.55	2.27	2.31	0.18	0.18	0.58	0.15	0.37	0.26	0.16	0.21	1.19	0.9	0.94	1.21	0.41	0.28	0.28	7.43	7.01	3.49	2.19	7.16	0.88	1.27	1.71	6.9	0.58	7.03	2.48	1.41	4.35
FBgn0004867	590.95	861.3	544.98	1098.06	517.97	598.21	543.26	462.92	626.64	731.1	533.44	787.59	581.33	794.29	690.56	935.04	1096.5	2287.74	312.04	428.31	1207.52	1979.99	512.5	1230.12	575.8	807.97	232.51	897.89	2435.35	1548.81	1524.37	1735.59	530.55	928.26	707.98	1033.59	1521.63	1573.52	1172.48	727.45	564.25	1719.29	889.23
FBgn0004868	92.28	82.83	81.96	80.54	115.33	105.92	87.32	75.07	136.74	132.68	110.4	128.53	118.83	128.44	116.43	110.56	103.38	91.22	49.82	55.14	279.19	187.18	86.1	83.35	169.31	157.98	75.84	96.59	193.26	112.57	93.21	234.93	234.11	207.36	266.04	135.43	295.71	176.96	111.38	114.82	97.39	141.5	193.11
FBgn0004870	2.17	1.97	0.44	0.34	5.05	4.17	2.91	1.88	3.09	2.22	0.74	0.28	0.78	0.64	0.18	0.38	0	0.24	0.21	0.22	0.44	0.59	0.13	0.16	1.45	1.85	0.51	0.03	0.13	0.73	0.61	2.98	0.07	0.12	0.03	0.07	0.03	0.04	0.13	0.59	1.25	0.49	0.17
FBgn0004872	0.33	0.25	0.08	0.26	0.94	0.49	1.73	0.07	0.1	1.8	0.05	0.03	0.3	0.67	0.68	3.46	0	4.16	0.5	11.08	0.05	13.57	0.2	8.76	0.09	2.75	3.27	0.09	152.36	0.58	0.37	0.67	0.03	0.04	0.06	0.99	0.05	0.1	0.19	0.18	0.55	80.25	0.4
FBgn0004875	25.89	22.16	12.66	9.46	38.22	33.67	21.18	17.98	7.66	6.7	4.94	2.56	4.66	4.61	5.34	4.82	12.95	13.54	3.28	4.63	14.39	33.03	5.61	6.79	4.68	5.75	10.89	5.71	48.86	17.42	16.44	28.12	2.58	3.89	2.64	2.63	3.95	7.84	4.25	19.21	17.14	33.68	3.19
FBgn0004876	18.27	15.31	34.94	22.48	18.98	16.44	14.82	12.61	9.32	7.42	50.75	35.55	33.03	30.73	39.29	36.06	18.46	6.67	57.08	35.86	18.47	14.24	12.53	10.57	7.5	9.11	50.93	7.42	36.43	40.21	34.05	26.87	35.82	17.31	16.01	4.02	5.6	6.57	3.9	19.17	27.56	29.52	10.18
FBgn0004878	0	0	0	0	0.01	0.03	0.03	0	0	0.08	0	0	0.01	0.01	0	0.01	0	0.1	0	0.01	0	0.1	0	0.07	0	0.09	0	0.01	0.29	0	0.51	25.09	0	0.01	0	0.02	0.02	0	0.51	0.81	0.03	0.61	0.51
FBgn0004880	33	25.85	13.48	8.99	48.62	44.2	33.26	24.67	0.34	0.48	0.01	0	0.01	0.03	0.02	0.01	0.37	0.21	0.41	0.21	0.15	0.12	1.59	1.27	0.05	0.3	0.15	0	0.04	0.16	0.76	28.5	0	0.01	0	0.03	0.06	0.04	0.75	0.81	7.75	2.95	0.54
FBgn0004882	7.99	6.06	1.98	1.84	21.17	19.37	11.52	8.88	1.02	1.94	0.08	0.08	0.28	0.52	3.91	1.09	3.25	9.58	1.34	8.44	2.82	23.18	2.71	9.02	0.34	3.23	272.33	0.27	184.18	1.16	0.66	4.68	0.02	0.07	0.03	0.4	0.26	0.19	0.22	1.38	47.65	91.97	0.76
FBgn0004885	27.67	26	29.28	31.17	45.99	42.98	17.25	14.86	2.54	1.75	0.21	0.05	0.52	2.82	0.56	0.84	54.8	75.28	2.13	1.12	41.97	58.44	16.27	26.42	0.91	2.33	5.9	0.13	1.27	38.75	39.72	30.79	0.93	3.51	0.22	13.77	2.68	2.6	6.8	9.61	14.75	9.35	10.64
FBgn0004888	196.06	172.52	188.27	207.75	132.46	126.49	156.86	169.77	158.06	165.04	74.37	102.65	290.11	293.09	121.62	133.15	326.61	219.09	82.49	65.57	859.51	335.1	336.67	272.19	222.4	220.45	26.64	107.79	177.51	121.62	157.63	127.19	73.56	322.36	194.66	209.53	191.94	118.99	189.66	81.16	195.73	176.92	175.54
FBgn0004889	40.66	35.92	44.13	31.62	33.92	32.02	31.84	28.54	61.22	45	17.24	14.15	218.21	250.46	50.72	46.36	19.57	24.41	16.49	23.44	31.57	45.34	19.74	29.38	88.23	91.47	40.64	10.93	141.7	36.77	36.86	61.12	18.22	215.5	30.44	7.9	19.94	35.05	19.71	66.82	36.4	85.97	22.63
FBgn0004892	0.49	0.73	0.82	0.76	0.04	0.04	0.09	0.05	0.21	0.12	4.76	4.6	6.54	8.56	2.1	3.25	0.61	0.32	0.33	0.42	0.59	0.24	0.95	0.44	0.57	0.8	0.14	4.42	0.11	1.83	3.02	4.62	1.6	1.39	1.73	0.23	0.37	8.16	5.3	6.58	1.94	0.84	2.84
FBgn0004893	6.91	7.07	7.46	5.64	0.97	1.19	2.48	2.4	35.99	24.41	15.4	8.12	27.19	27.39	83.87	57.03	1.02	2.12	17.87	17.75	1.65	1.86	4.89	4.94	22.71	20.38	4.1	10.88	4.32	21.6	17.71	25.28	17.29	19.97	39.99	1.62	26.71	60.05	22.14	14.39	10.97	7.44	18.75
FBgn0004895	0	0	0	0	0	0	0.01	0	0.01	0	0.11	0.12	2.42	2.16	0.28	1.07	0	0	0	0	0.12	0	0	0	0	0.14	0.76	0.05	0	0	0.12	0	0.19	0.82	0.08	0.01	0.03	0	0.12	5.99	0.22	0.07	0.16
FBgn0004896	3.95	3.42	1.72	1.56	14.65	15.08	0.66	0.63	0	0.06	0	0	0	0.01	0.01	0	0	0	0	0.01	0	0	0.03	0.03	0	0.01	0.06	0	0.04	0	0.03	16.19	0	0	0.01	0	0.04	0	0.14	0.19	0.42	0.25	0.51
FBgn0004897	0.37	0.37	0.03	0.02	0.28	0.33	0.1	0.12	0.04	0.02	0	0	0.01	0	0	0.01	0	0	0.01	0	0.06	0.07	0.08	0.05	0.09	0.03	0	0.04	0	2.82	1.87	1.9	0.1	0.03	0	0.01	0.06	0.15	0.85	0.22	0.15	0.18	0.67
FBgn0004898	1.18	1.12	0.18	0.15	0.3	0.37	0.29	0.26	0.02	0.03	0	0	0.03	0.01	0	0.03	0	0	0.02	0	0	0.26	0.35	0.26	0.51	0.99	0.01	0.68	0	4.03	3.67	14.67	0.18	0.12	0	0.06	0.6	0.81	9.06	1.79	0.69	0.44	4.63
FBgn0004901	2.64	2.84	4.66	5.22	1.95	2.27	3.1	2.28	10.34	8.74	7.6	7.5	8.78	9.82	4.98	6.18	2.65	3.56	3.82	6.56	7.74	20.46	3.54	7.29	6.99	9.66	1.87	5.51	46.72	6.04	2.66	15.31	3.07	8.17	2.97	2.55	9.44	12.85	7.37	3.59	3.2	27.02	6.37
FBgn0004903	16.34	15.13	15.77	12.66	31.42	30.3	16.32	13.02	11.98	11.4	9.93	7.54	8.6	8.36	8.26	7.1	9.86	9.62	6.4	7.14	13.58	18.66	7.3	7.31	7.82	8.62	62.74	10.93	26.48	17.73	15.02	32.56	6.45	8.66	4.11	4.69	10.08	15.07	6.89	10.63	18.41	16.39	8.58
FBgn0004907	629.26	586.64	743.7	599.55	836.13	727.52	721.79	696.12	864.26	1092.01	551.55	622.99	649.62	690.54	924.45	913.17	244.47	218.08	298.26	273.18	263.98	226.74	358.57	360.64	597.04	791.08	139.13	278.37	455.32	327.1	358.6	887.85	374.69	695.95	748.86	204.82	536.22	690.07	719.91	270.16	422.21	434.57	432.99
FBgn0004908	22.85	20.63	19.66	20.38	23.3	24.54	21.01	23.01	17.72	22.46	8.97	11.45	10.56	10.1	14.61	11.85	6.56	7.93	5.72	6.38	9.96	8.84	6.87	5.84	14.47	17.39	68.79	5.64	42.12	7.08	6.71	32.6	10.68	14.76	11.5	4.19	13.75	20.66	13.21	12.43	22.77	24.29	13.24
FBgn0004910	29.89	28.28	27.72	20.1	60.63	56.81	61.44	59.4	98.19	97.02	45.48	41.56	53.59	65.58	72.97	71.19	1.45	1.85	55.48	37.5	3.03	3.34	48.73	74.31	152.06	246.19	2.28	1.86	1.34	20.69	20.04	3.04	50.79	50.65	55.37	2.87	37.22	12.96	35.28	15.93	32.7	18.3	36.17
FBgn0004911	0.14	0.1	0.02	0.06	0.07	0.02	0.14	0.08	2.55	2.73	0.28	0.29	9.81	12.39	0.14	0.28	0.17	0.16	5.99	3.18	0.06	0	0.21	0.28	19.8	17.87	0.03	0.02	0	0.17	0	0	0.36	1.71	0.11	0.04	0.24	0.1	0.06	0	0.42	0.24	0.16
FBgn0004913	6.35	4.84	6.36	5.52	10.18	9.46	6.29	5.62	7.76	6.17	3.78	3.55	4.9	4.86	6.92	5.67	4.94	7.05	3.97	8.28	5.19	20.52	5.58	8.03	4.13	5.98	27.11	4.61	74.32	9.68	7.93	29.05	5.03	6.62	4.42	2.13	7.54	10.53	6.83	8.59	10.24	41.17	6.1
FBgn0004914	23.11	26.34	23.05	22.12	6.26	7.74	9.82	9.36	97.98	78.22	24.36	20.46	32.64	38.77	34.05	31.94	119.49	111.5	9.83	9.09	87.53	87.28	48.96	47.65	70.23	58.22	5.63	7.13	32.08	36.11	46.46	7.14	25.66	10.86	31.62	18.71	15.46	15.37	9.56	26.53	37.47	34.63	14.91
FBgn0004915	18.29	20.14	18.1	18.26	29.32	31.08	21.6	19.75	31.04	28.42	13.92	13.23	14.67	17.34	21.48	19.06	10.82	12.24	11.36	12.72	37.96	28.09	18.57	20.11	25.87	25.58	52.32	9.02	54.63	9.69	13.86	54.85	16.2	19.46	18.86	9.29	21.92	29.9	19.2	12.7	24.48	34.42	22.81
FBgn0004919	57.26	36.92	228.23	101.92	47.78	41.57	21.22	17.34	4.8	4.89	5.72	5.65	1.89	1.97	7.53	13.69	0.65	0.75	4.31	2.85	1.48	1.94	4.05	4.21	1.2	1.94	7.42	0.47	0.35	7.2	5.36	19.99	11.02	1.24	2.9	2.91	2.39	3.13	2.53	11.71	11.83	5.03	7.09
FBgn0004921	353.76	273.74	431.05	380.28	780.66	681.22	523.96	451.36	208.58	223.41	105.13	113.63	157.62	157.08	213.68	202.02	201.08	185.1	72.97	51.39	345.99	260.15	138.03	143.69	242.6	255.35	89.52	52.88	95.14	238.52	230.72	354.64	175.4	163.79	207.06	69.73	62.86	213.7	116.69	290.78	139.7	105.9	164.25
FBgn0004924	21.03	22.5	13.26	15.08	19.77	18.88	15.3	12.3	16.17	18.55	15.33	16	13.1	15.18	21.21	23.11	29.86	55.17	9.7	22.86	21.36	53.31	12.3	22.06	10.69	15.69	32.01	12.89	184.4	67.31	67.14	42.14	17.07	19.99	15.5	13.53	36.16	33.63	16.34	65.05	24.61	112.71	17.73
FBgn0004926	51.91	68.07	31.38	49.14	32.68	35.8	31.4	26.02	75.13	88.3	63.12	105.72	63.24	69.17	79.09	93.24	119.88	183.03	38.88	60.28	48.71	81.68	46.85	83.46	60.89	78.76	114.93	85.13	288.65	192.61	195.75	145.76	47.76	80.41	85.87	124.82	182.52	159.54	86.3	115.81	69.87	190.03	94.01
FBgn0004956	0.06	0.04	0.01	0.02	0.04	0.01	0	0.03	0.08	0.06	0	0	0	0.06	0.11	0.1	0	0.05	0	0.05	0.17	0.08	0.06	0.1	0.05	0.12	5.24	0.01	0.83	0	0	2.73	0.03	0.04	0	0.02	0.12	0.26	0.56	0.46	0.72	0.31	0.26
FBgn0004957	5.16	4.33	7.06	5.16	9.99	8.21	5.86	5.74	4.95	3.88	1.96	1.66	2.08	2.44	2.96	2.26	1.33	2.41	1.38	2	3.34	5.08	2.25	2.55	2.88	2.75	6.73	2.24	24.69	2.26	1.44	18.59	2.97	4.19	3.29	1.75	4.76	11.15	6.15	3.28	4.25	14.98	4.12
FBgn0004959	0.92	0.9	0.94	1	0.05	0.05	0.24	0.4	0.18	0.03	0.01	0	0.01	0.02	0.01	0.04	0	0.11	0.15	0.2	0.17	0.05	0.51	0.36	0	0.1	0	0	1.46	0.05	0	58.66	0.01	0.03	0.01	0	0.02	0.25	1.88	0.47	0.75	0.97	5.61
FBgn0005198	9.1	8.62	10.25	8.82	14.34	13.05	7.6	6.6	6.89	6.08	8.05	6.89	8.22	9.49	8.99	8.57	6.99	8.3	3.72	4.14	13.66	22.45	5.19	6.27	6.66	7.45	5.77	4.61	18.76	9.8	9.4	15.48	9.92	7.16	8.51	3.71	6.65	9.53	4.88	10.16	7.48	12.9	5.59
FBgn0005278	164.76	151.61	139.96	169.34	170.21	164.27	193.06	175.08	62.45	59.36	32.03	43.83	34.27	45.49	44.49	59.46	258.42	237.12	34.31	51.5	321.3	306.56	137.32	168.66	38.74	59.73	29.08	257.83	395.78	125.35	178.74	244.48	32.27	61.24	32.2	292.95	84.82	149.13	67.45	110.3	135.88	256.48	151.84
FBgn0005322	28.61	27.99	26.99	29.46	33.7	33.89	31.56	31.44	45.38	47.04	30.16	42.99	47.37	48.27	41.12	48.94	23.7	24.22	22.44	23.96	32.63	35.59	36.05	40.16	49.96	47.5	36.38	27.59	107.87	29.72	30.96	41.31	27.18	38.78	31.66	14.27	25.68	38.73	20.9	23.14	33.81	74.08	25.97
FBgn0005355	8.5	8.26	11.68	11.08	11.51	11.94	9.64	8.48	19.6	17.83	5.33	5.58	12.8	13.14	8.35	9.05	6.07	8.36	6.78	8.06	9.88	18.34	6.83	8.51	14.18	15.29	12.21	8.28	33.52	9.03	6.88	21.22	5.89	14.16	9	5.12	13.61	23.79	10.34	12.18	9.26	23.8	11.51
FBgn0005386	8.67	7.81	5.44	4.58	15.01	13.95	7.07	5.86	5.55	4.28	4.94	2.52	3.85	4.16	5.09	4.25	4.52	5.75	3.23	4.22	3.84	10.51	3.33	4.48	3.05	3.53	17.63	2.29	36.52	10.11	8.69	17.61	5.15	4.19	3.69	1.73	5.47	8	3.6	9.55	7.85	23.08	3.13
FBgn0005390	0.62	0.96	0.12	0.36	2.09	4.83	6.88	1.56	0.1	1.64	0.05	0.06	0.16	0.46	0	0.78	0.02	4.58	0.65	7.98	0.03	24.42	0.28	6.76	0.05	1.84	0.16	0	134.81	0.67	0.22	0.49	0	0	0	0.03	0.01	0.01	0.32	0.08	0.3	69.16	0.04
FBgn0005391	6.44	5608.71	15.29	7802.59	16.2	998.33	1280.81	7.89	15.13	618.61	0.55	5.96	5.45	1565.52	4.85	222.91	5.41	29563.3	31.53	555.42	1.82	42003.2	15.9	5597.74	1.8	1271.67	13.32	0.26	948.88	6323.77	11136	0.18	0.1	0.05	0.06	0.43	0.09	0.44	0.07	0.55	3.02	4477.84	0.21
FBgn0005411	28.69	27.75	42.32	47.31	59.49	57.74	48.6	45.48	56.55	63.34	23.51	28.57	44.67	56.65	34.35	36.29	23.45	32.09	24.07	26.44	50.18	63.38	25.24	36.35	43.5	58.27	54.74	27.46	104.47	35.74	35.05	131.04	25.85	59.06	35.26	17.45	36.85	70.17	35.86	28.52	29.62	64.29	43.26
FBgn0005427	25.53	24.06	19.26	17.61	51.65	57.25	22.82	17.6	11.23	9.83	10.89	7.52	8.23	8.66	14.4	12.39	10.6	12.63	6.15	6.13	7.08	7.99	7.97	10.26	6.09	7.99	3.75	8.24	31.56	22.06	20.62	56.12	11.43	7.35	9.31	3.72	6.55	11.81	5.48	15.53	14.02	24.95	7.55
FBgn0005533	1411.85	1983.1	889.46	1681.42	601.44	710.18	784.16	801.8	1285.93	1668.71	687.67	975.74	899.21	1124.24	1120.11	1530.95	1151.36	2109.23	632.36	687.11	5268.06	4247.69	806.88	1359.86	1252.79	1570.92	340.14	1060.91	3647.28	1651.88	1558.94	1624.77	951.1	1278.64	925.23	1072.11	1769.21	1643.27	1310.36	923.48	1107.91	3000.83	1320.55
FBgn0005536	51.48	58.23	43.92	31.38	47.81	42.02	29.21	25.98	98.76	78.35	31.37	18.63	37.6	28.68	12.3	12.61	19.95	24.53	10.96	11.44	53.16	46.83	29.91	26.34	39.52	57.21	29.13	12.19	34.41	50.35	39.46	29.92	21.51	31.84	12	3.8	14.67	16.43	24.03	52.18	51.36	37.66	13.74
FBgn0005558	12.68	10.36	15.77	11.16	26.32	24.02	4.68	4.28	0.18	0.31	0.02	0	0.02	0.04	0.06	0.02	0.05	0.11	0.08	0.08	0.06	0.09	0.25	0.31	0.02	0.11	0.24	0.01	0.55	0.06	0.08	25.36	0.24	0.22	0.19	0.4	0.17	0.1	0.68	0.97	2.27	0.97	1.38
FBgn0005561	16.74	13.43	43.05	27.29	2.75	2.34	5.35	5.26	0.34	0.36	0.01	0.02	0.06	0.09	0.01	0.01	0.4	1.14	0.34	0.12	0.75	1.04	1.33	1.33	0.13	0.56	0.85	0.03	0.27	0.47	0.75	3.95	0.01	0.02	0.01	0.3	0.03	0.51	0.32	0.19	4.54	1.56	0.4
FBgn0005564	21.98	16.12	16.62	11.36	65.01	53.43	30.92	26.49	20.02	18.68	2.02	1.32	3.18	2.94	0.43	0.69	1	1.72	0.74	0.52	3.04	3.38	2.5	1.9	4.81	9.08	0.75	0.22	0.74	2.19	3.81	21.18	2.5	7.16	0.57	0.13	0.5	0.4	1.02	6.79	7.13	3.24	0.99
FBgn0005585	158.52	164.53	149.36	177.11	108.02	114.72	109.24	93.49	214.41	214.92	248.26	252.2	121.47	137.82	260.65	228.91	248.55	226.43	156.24	215.04	385.15	321.29	168.58	190.11	234.75	248.6	110.35	1265.53	268.67	826.53	713.97	475.47	226.64	237.04	446.43	593.64	1054.87	648.46	324.36	453.3	192.78	241.62	442.9
FBgn0005586	59.29	47.16	35.94	23.59	149.46	124.98	82.95	75.98	1.45	1.22	1.81	1.41	0.31	0.26	0.72	0.91	1.3	1.1	1.49	0.66	0.63	0.76	4.46	3.19	0.15	0.33	4.92	0.12	0.16	0.67	0.47	60.97	1.55	0.06	0.3	0.17	0.07	0.87	1.6	4.93	16.17	5.03	2.09
FBgn0005590	0.06	0.12	0.04	0.01	0.03	0.03	0	0	0	0.02	0.03	0.02	0	0	0	0.02	0	0	0.01	0.01	0	0	0	0	0	0.04	0.04	0	0	0	0	0	0	0.01	0	0	0.02	0	0	0	0	0.07	0
FBgn0005593	603.75	937.6	707.2	1415.52	489.44	579.08	651.55	597	1012.1	1298.68	609.18	949.07	746.83	972.34	799.61	1001.1	691.17	1150.24	439.3	551.34	2713.09	3342.12	696.46	1366.35	932.49	1224.64	190.71	937.95	2100.37	838.8	847.28	1687.68	858.37	1197.06	876.42	1157.67	1565.47	1632.04	1259.82	573.93	598.83	1542.85	1198.8
FBgn0005596	2.94	2.66	3.04	2.68	6.1	6.03	3.08	2.35	3.29	3.02	2.75	1.94	2.68	2.93	2.31	2.5	3.2	5.07	1.61	4.86	3.34	23.88	1.52	3.62	2.14	3.18	8.06	1.6	46.17	5.22	4.38	16.24	2.62	3.37	2.53	1.28	6.1	8.24	3.72	5.66	3.83	26.6	3.12
FBgn0005612	9.27	7.58	8.2	6.51	1.31	1.99	3.74	4.06	9.95	8.54	13.7	8.95	6.15	7.1	11.37	8.61	30.67	25.34	4.97	3.74	36.58	32.54	8.94	9.11	6.33	5.31	3.31	3.55	10.22	22.76	21.48	10.13	96.46	21.64	24.93	5.72	4.63	18.41	8.76	69.63	13.5	11.09	26.84
FBgn0005613	1.68	0.96	1.08	0.8	0.02	0.05	0.12	0.15	0.06	0.04	0	0	0.01	0.01	0.01	0	0.14	0	0.16	0.04	0.39	0.19	0.78	0.65	0.02	0.21	0	0.01	0.02	0.03	0.04	0.26	0.11	0.26	0	0.06	0.56	1.59	1.73	0.08	1.31	0.5	1.08
FBgn0005614	293.56	248.42	1395.72	1010.03	1.55	3.25	0.65	0.24	2.57	3.94	0.45	0.18	0.02	0.03	0.05	0.11	0	0	2.84	2.19	0.02	0.14	0.53	0.34	0.06	0.43	0.81	0.34	0.26	0.52	0.02	0.04	0.03	0.17	0	0.02	0	0.01	0.26	0.17	61.73	23.16	0.01
FBgn0005616	12.27	8.47	16.6	7.2	17.42	14.6	8.94	9.8	8.88	3.17	7.13	1.91	9.23	3.75	9.37	3.92	5.15	2.69	4.26	1.94	7.86	3.17	5.7	2.42	6.22	2.74	3.44	4.55	2.38	4.48	3.02	22.81	4.23	5.88	5.18	1.9	7.49	9.26	3.47	7.4	8.13	2.99	4.09
FBgn0005617	8.99	8.13	7.9	6.56	15.87	14.86	7.42	6.16	8.76	6.76	8.45	6.12	7.06	7.35	9.1	8.11	8.75	13.98	5.34	9.46	7.01	11.83	5.84	8.94	4.98	6.18	3.42	4.42	68.72	15.54	13.23	28.45	8.42	8.9	8.33	3.48	10.73	14.62	6.93	16.16	7.34	39.7	6.83
FBgn0005619	15.13	13.49	54.85	38.16	2.07	1.92	2.1	1.61	0.3	0.22	0.01	0.07	0.04	0.06	0.01	0	0	0.13	0.26	0.1	0.02	0	0.61	0.31	0.03	0.12	0.02	0.01	0.05	0	0.08	1.11	0.01	0.03	0	0.01	0.02	0.04	0.06	0	4.47	1.46	0
FBgn0005624	2.08	1.86	1.83	1.6	2.06	2.07	1.15	0.8	1.42	1.18	1.06	0.89	0.54	0.56	0.9	0.68	1.44	1.42	0.86	1.34	1.25	3.78	0.58	0.98	0.64	1.02	0.89	0.65	17.09	6.79	5.46	15.76	1.06	0.75	0.88	0.65	2.71	4.52	1.8	8.68	1.44	9.72	1.59
FBgn0005626	30.79	39.3	22.51	13.58	13.75	11.12	13.01	9.93	9.04	4.43	12.28	0.25	1.92	3.19	0.22	0.16	7.25	3.11	3.6	1.32	17.75	9.51	21.32	16.29	4.49	4.93	4	0.07	0.33	5.18	6.84	3.63	0.03	2.86	0.04	0.12	1.33	15.44	7.39	23.07	31.36	14.95	12.15
FBgn0005631	12.09	10.21	6.07	4.19	20.78	17.93	9.02	7.63	3.58	3.58	3.7	2.24	3.05	3.41	4.04	3.03	2.01	1.51	1.2	0.76	3.86	5.26	1.72	1.55	2.16	1.91	7.34	1.37	1.49	4.62	5.3	27.56	3.39	3.66	2.55	0.32	0.78	12.06	3.15	15.21	6.22	3.61	2.73
FBgn0005632	42.21	37.96	36.36	28.2	55	49.89	30.99	27.24	34.33	26.35	46.55	27.53	26.01	26.44	46.97	39.11	24.08	23.87	14.96	16.26	37.3	58.19	17.46	19.52	26.07	26.98	12.37	12.05	84.03	34.31	34.35	56.93	23.65	25.93	37.32	13.26	24.7	38.74	18.18	40.47	35.91	61.32	15.79
FBgn0005633	1.18	1.05	3.32	3.06	8.69	1.05	180.08	257.43	39.21	5.22	0.02	0.03	0.1	0.16	0.22	0.2	1.09	1.76	34.67	8.8	1.66	0.35	230.82	165.2	1.05	2.7	0.27	0.16	0.08	0.78	0	0.09	0.02	1.08	0	0	0.03	0	0.01	0	98.34	35.1	0
FBgn0005636	7.74	5.77	1.23	1.12	23.34	20.94	14.26	10.42	1.62	1.9	1.61	0.5	0.2	0.15	3	3.51	0.85	0.39	35.9	26.24	0.99	0.4	1.9	1.61	0.42	0.55	9.47	0.31	0	0.11	0.21	26.82	0.35	1.23	1.32	0.37	39.8	0.8	2.77	8.85	4.36	1.1	2.93
FBgn0005638	0.21	0.2	0.06	0.06	0.18	0.07	0.52	0.62	0.52	0.26	0.16	0.36	0.04	0.2	0.02	0.06	0	0	0.38	0.17	0.08	0.04	1.83	1.66	0.04	0.14	0.01	0	0.35	0.17	0.3	0.01	66.03	0.85	7.69	0.03	0.02	0.07	0.01	5.71	1.61	1.5	6.92
FBgn0005640	37.21	31.72	33.32	23.71	69.62	60.75	49.3	43.56	17.01	18.87	20.18	12.81	14.55	14.38	38.88	30.91	8.93	10.05	28.18	28.92	8.03	10.34	10.26	10.63	15.1	12.47	17.9	6.57	33.47	27.58	24.76	38.83	10.17	52.13	15.86	6.15	11.62	66.83	10.95	20.15	19.96	24.92	12.54
FBgn0005642	7.79	7.11	8.09	8.31	14.34	15.39	6.3	5.55	8.92	7.64	8.23	6.32	7.27	8.67	8.65	7.68	6.15	9.44	4.77	7.2	8.03	28.49	4.79	8.08	5.33	7.12	7.84	4.79	49.03	15.16	13.42	27.73	5.49	5.88	5.14	2.64	8.93	11.34	5.61	8.17	7.2	30.13	5.69
FBgn0005648	13.43	12.62	8.28	8.73	18.22	17	9.33	9.58	17.11	13.33	9.21	11.94	13.49	12.12	12.36	10.8	21.29	18.76	4.92	7.46	14.39	13.94	8.6	13.97	11.96	16.37	19.16	16.73	40.67	41.05	42.27	81.61	9.82	21.07	10.7	12.35	30.3	37.62	20.29	51.86	10.99	27.19	22.39
FBgn0005649	28.83	24.64	35.02	28.48	41.69	38.81	26.13	20.98	35.56	31.06	23.9	17.25	28.08	32.08	31.83	28.88	30.16	23.53	12.99	20.99	43.75	45.51	23.92	28.12	29.4	34.35	19.57	13.95	114.15	33.92	30.4	100.44	31.62	40.56	40.03	21.18	36.81	53.26	31.77	42.73	25.64	70.59	28.94
FBgn0005654	0.53	0.62	1.7	1.6	1.47	1.52	1.67	1.34	1.58	2.17	0.63	0.69	0.9	0.89	1.18	0.69	0.76	1.98	0.66	3.73	0.78	8.79	1.2	1.8	1.26	2.06	38.35	0.4	30.92	0.54	0.82	10.54	0.43	1.17	1.07	0.42	2.02	2.32	1.74	1.94	6.82	18.02	1.47
FBgn0005655	1.67	1.78	1.54	2.41	1.22	1.24	3.27	0.88	2.98	5.6	1.56	4.88	2.22	1.75	0.93	2.23	1.84	9.15	1.02	17.23	2.32	68.15	1.5	15.03	2.68	9.61	16.93	0.49	209.4	1.93	2.05	162.37	11.18	19.68	5.86	6.52	57.36	47.06	36.06	16.39	3.11	115.13	32.59
FBgn0005658	11.71	9.51	4.6	3.33	24.05	21.65	9.11	8.25	0.17	0.15	0	0	0	0.01	0	0.03	0.11	0	0.15	0.07	0.24	0.12	0.59	0.47	0.09	0.1	0.1	0	0.04	0	0.11	29.92	0.01	0.01	0	0.01	0.03	0.04	0.68	0.54	2.59	0.97	0.78
FBgn0005659	14.82	14.24	12.64	12.84	0.48	0.78	2.08	2.08	16.56	11.9	0.09	0.09	25.33	21.44	0.28	0.58	26.74	29.5	1.44	0.69	23.35	25.07	9.88	10.9	24.72	23.91	0.39	0.11	0.1	19.65	22.8	0.68	0.06	9.81	0.14	7.5	0.7	10.84	4.76	4.38	10.08	5.36	2.81
FBgn0005660	3.54	1.98	0.24	0.3	0.5	0.56	1.23	1.06	0.77	3.76	1.56	2.29	0.56	0.64	3.92	5.36	0.4	0.76	0.12	0.1	1.22	1.24	0.41	0.39	0.27	0.56	3.51	0.21	0.46	2.21	0.54	1.78	0.23	0.17	0.32	0.08	0.06	0.83	0.15	0.81	1.49	1.05	0.19
FBgn0005664	11.38	13.07	23.54	16.11	0.09	0.15	0.08	0.05	0.11	0.03	26.29	19.41	0.52	0.16	0.45	0	0	0	0.1	0.06	0.14	0.05	0.42	0.13	0.27	0.13	0.07	0	0.05	0.11	0.14	0.01	0	0	0	0	0	0	0	0	6.44	4.04	0
FBgn0005666	34.27	42.26	5.33	3.98	1.91	1.35	31.98	34.17	206.77	249.46	25.23	11.87	45.53	31.57	3.18	3.23	10.35	10.96	14.7	7.18	34.73	34.04	64.07	62.63	63.72	91.66	21.44	7.2	9.33	50.03	50.61	3.73	3.89	83.48	2.12	7.34	1.58	36.41	340.76	54.37	174.03	73.27	46.38
FBgn0005670	1.71	0.83	2.25	6.4	0.18	0.49	1.02	0.53	0.43	0.18	92.5	196.28	1.17	2.84	1.54	0.09	3.81	6.51	0.4	0.19	5.06	8.77	3.36	6.78	0.15	0.54	0.2	0.06	0	2.04	3.99	2.1	203.85	2.94	5.51	388.32	33.98	11.43	12.19	60.03	7.37	11.19	218.93
FBgn0005671	131.36	119.95	106.12	85.95	182.81	167.67	111.27	95.98	122.5	111.05	522.63	519.64	1029.61	1287.81	631	612.73	51.15	58.36	355.38	300.54	135.91	227.93	97.01	115.62	256.38	383.79	110.16	72.07	245.13	150.93	137.73	101.67	296.67	2419.45	1082.69	61.7	243.91	228.88	121.61	192.26	194.83	245.86	267.81
FBgn0005672	46.23	40.35	44.77	39.52	86.29	88.37	72.25	67.32	35.56	23.62	20.8	15.7	18.02	20.75	18.69	16.76	16.64	18.83	15.56	13.61	27.26	27.49	15.8	17.1	21.1	23.8	19.83	8.91	33.84	29.04	29.47	120.58	20.85	19.74	8.62	3.77	7.28	34.89	17.36	49.67	26.28	29.54	22.41
FBgn0005674	12.04	15.04	10.86	13.76	10.57	10.03	10.4	8.72	22.24	19.1	15.86	16.48	13.58	14.14	18.86	18.76	18.01	24.87	11.87	18.58	30.5	50.85	14.99	20.14	12.49	16.56	9.91	14.39	71.21	42	38.95	42.1	6.32	17.51	10.56	23.94	81.47	52.13	30	24.98	19.23	48.79	15.41
FBgn0005677	7.44	6.94	5.22	3.64	19.62	17.68	3.32	3.01	0.14	0.15	0.48	0.26	0.08	0.11	0.83	0.81	0.12	0.09	0.1	0.06	0.02	0.03	0.54	0.35	4.73	5.61	6.33	0.02	0.02	4.02	3.63	44.17	0.43	2.55	3.95	0.24	0.42	0.54	5.62	1.43	3.23	1.03	3.59
FBgn0005683	0.41	0.61	0.43	0.34	0.93	0.78	1.27	1.13	0.71	1.08	0.35	0.5	0.42	0.43	0.86	0.5	0.58	0.68	0.31	2.22	0.61	2.56	0.81	1.46	0.53	0.79	9.82	0.94	22.58	0.7	0.16	7.81	0.74	1.13	1.03	0.39	0.74	3.46	1.57	1.61	1.82	13.18	1.76
FBgn0005694	13.38	12.99	11.76	11.39	17.68	15.85	8.49	6.38	10.42	9.05	9.19	8.01	8.68	9.78	8.3	9.42	18.54	25.51	4.53	8.23	16.67	32.49	7.12	12.31	6.67	8.71	7.19	6.14	65.84	39.14	36.66	13.61	4.2	7.79	4.87	5.64	13.92	13.83	6.83	18.1	9.48	38.86	6.21
FBgn0005695	9.03	9.17	8.22	8.43	16.78	17.22	11.58	9.43	14	13.86	7.05	7.18	8.2	9.03	12.41	14.55	6.05	9.16	5.5	14.16	15.7	42.95	7.55	13.66	9.41	13.04	2.37	5.15	133.52	6.87	6.65	11.34	25.14	14.25	14.41	4.02	7.75	12.72	5.97	7.14	6.82	72.32	11.76
FBgn0005696	0.72	0.9	0.82	0.96	1.38	1.7	1.42	0.97	1.38	1.86	0.38	0.94	1.12	1.07	0.42	0.77	0.4	1.07	0.52	4.26	0.96	15.32	0.51	2.94	0.92	2.47	1.3	0.17	44.64	0.65	0.6	13.42	1.06	2.5	1.37	0.93	5.77	5.59	3.9	0.87	0.88	25.21	2.16
FBgn0005771	38.25	35.27	28.6	25.09	50.18	51.78	45.8	41.66	33.56	31.02	18.18	20.43	35.91	39.56	35.4	42.04	17.28	28.62	32.05	29.14	16.86	21.54	20.5	25.53	54.77	42.68	3.66	5.01	6.11	31.47	33.35	94.77	14.93	15.76	36.61	22.79	13.29	77.46	27.15	25.42	24.16	14.78	24.28
FBgn0005775	20.36	15.4	6.28	4.89	63.42	55.39	25.42	21.84	0.45	0.77	0.01	0	0.32	0.24	0.04	0.06	0.08	0.07	0.26	0.2	0.05	0.16	1.16	0.89	0.12	0.31	0.2	0.03	0.11	0.03	0.4	35.53	0.02	0.04	0.02	0.03	0.06	0.09	0.81	0.86	4.72	1.63	0.63
FBgn0005777	14.57	14.69	11.5	11.6	17.89	16.76	12.91	11.48	19.4	19.58	16.78	21.42	15.13	16.28	22.07	21.76	10.99	14.52	4.7	9.65	18.4	23.1	10.98	15.35	18.45	23.08	52.42	4.64	86.34	11.63	12.71	35.81	12.21	17.16	21.42	12.89	14.88	23.3	15.23	20.06	18.96	51.1	15.79
FBgn0005778	0	0	0.03	0.02	0.07	0.07	0.04	0.02	0.24	0	0	0	0.02	0	0.75	0	0.37	0	0.1	0	0.53	0.08	0.82	0	0.08	0.23	55.04	0.08	0	0	0	0	0	0	0	0.21	0.01	0	0	0.54	8.33	0.08	0.91
FBgn0005779	0	0.06	0.02	0.04	0.03	0	0	0.02	0.18	0	0	0	0.03	0	0.02	0	0.47	0	0.01	0	0.1	0	0.46	0.03	0.02	0.11	35.23	0.02	0	0.13	0	0.01	0	0.01	0	0.04	0	0	0.01	0	6.4	0	0.2
FBgn0008635	21.23	24.63	31.64	35.8	23.77	24.46	22.31	18.3	32.04	30.67	40.38	32.75	27.28	32.84	30.64	29.12	25.05	35.02	46.84	66.19	53.03	60.32	21.78	29.02	24.91	27.73	15.34	93.25	37.18	98.17	74.36	58.42	27.19	38.97	41.25	56.15	230.94	69.06	34.92	36.53	28.77	34.56	43.49
FBgn0008636	3.87	2.95	1.9	1.66	14.6	15	0.08	0.01	0	0.03	0.62	0.35	0.17	0.15	0	0.01	0	0	0.03	0.01	0	0.11	0.01	0.04	0.02	0	0	0	0	0	0	14.76	0.34	0	0.01	0	0.01	0	0.17	0.33	0.83	0.24	0.69
FBgn0008646	1.57	1.27	0.32	0.3	0.5	0.57	0.97	1.1	0.18	0.04	0.15	0.24	0.31	0.35	0.05	0.13	0.69	0.65	0.17	0.06	4.14	2.88	0.34	0.26	0.24	0.34	0.97	0.05	0	0.09	0.1	1.39	0.28	0.16	0.08	0.04	0.19	7.42	1.35	7.3	1.02	0.8	0.89
FBgn0008651	3.17	4.91	0.04	0.06	0.43	0.55	1.5	1.07	0.14	0	0	0	0.12	0.08	0.27	0.34	0.25	0.38	0.12	0.01	1	0.68	2.07	0.4	1.63	3.29	0.23	0.14	0	61.41	44.87	3.41	0.06	0.14	0.26	0.03	0.25	0.28	2.61	2.55	4.24	1.32	1.14
FBgn0010014	57.4	49.83	65.28	49.18	128.01	131.26	103.48	92.34	1.61	1.66	0.8	0.83	0.23	0.22	0.28	0.07	0	0.42	1.07	0.47	0.12	0.23	4.15	2.85	0.28	0.74	0.6	0.32	0.14	0	1.13	72.31	0.72	0.26	0.05	0.01	0.13	0.38	1.49	5.27	10.8	4.11	3.08
FBgn0010015	1.49	1.55	0.34	0.44	0.16	0.08	2.17	3.23	11.56	9.82	0.74	0.18	1.93	1.6	1.85	0.85	0.92	0.93	1.42	0.43	1.6	1.42	7.71	7.25	6.79	10.24	0.08	0.86	0.04	7.78	6.63	0.45	0.16	2.97	2.82	0.17	0.01	0.83	17.22	4.6	7.07	2.42	2.26
FBgn0010019	4.92	5.08	16.09	10.8	21.8	3	73.6	144.24	339.34	147.62	2.42	1.3	13.51	16.23	167.42	55.4	35777.1	20469.9	202.78	99.39	69959.7	38966.3	19115.5	11653.5	95.42	90.27	158.61	59.42	22.89	40.84	25.05	0.9	0.76	0.05	0.03	2.74	0.06	34.28	170.93	9.29	8419.47	2305.78	20.86
FBgn0010038	11.33	9.38	5.8	4.82	1.28	2.4	1.85	1.76	2.32	4.93	8.31	8.79	2.55	1.45	4.49	3.88	0.54	0.28	1.01	0.3	2.97	0.29	1.34	1.95	46.2	36.28	3.91	0.14	8.86	3.73	2.49	3.41	9.71	79.39	111.04	17.26	46.74	1.73	5.65	3.29	11.51	10.15	34.03
FBgn0010039	24.63	23.99	25.56	24.96	38.95	41.57	32.32	32.94	9.75	11.14	1.99	4.99	3.95	3.26	3.02	1.19	5.77	9.56	2.63	3.92	23.45	16.76	9.72	9.16	27	45.5	96.85	1.81	46.79	7.69	4.7	48.47	6.51	16.28	3.69	20.77	210.55	17.32	43.51	47.77	21.1	27.21	25.45
FBgn0010040	0.23	0.1	0.37	0.07	0.33	0.14	0.13	0.18	0.06	0	1.89	2.13	0.38	0.22	0.04	0.19	0	1.06	0.02	0.22	0.29	0.39	0.25	0.24	0.22	0.38	0.3	0.02	2.06	0	0.39	0.48	5.82	1	0.29	48.14	3.03	0.55	1.03	7.23	0.81	0.71	8.52
FBgn0010041	0.5	0.29	0.22	0.38	0.09	0.53	0.43	0.35	0.29	0.54	21.73	13.46	2.76	1.18	12.79	4.42	0	0.52	1	0.12	1.24	1.31	1.71	1.94	1.12	1.21	36.99	1.84	1.29	4.58	4.77	0.88	4.59	0.26	2.93	2.47	0.33	0.84	1.2	95.98	18.16	2.04	4.5
FBgn0010042	0	0.29	0	0.05	0.09	0.15	0.02	0.02	0	0.04	0.38	0.17	0.35	0.1	0.44	0.35	0	0	0	0.04	0.29	0.25	0.08	0.09	2.05	1.56	0.95	0.06	0.78	0	0.16	0.09	3.26	0.3	0.95	30.9	1.65	0.8	0.7	0.87	1.52	0.59	6.54
FBgn0010043	0	0.34	0.02	0.07	0.1	0.05	0.04	0.16	0.18	0.22	34.12	19.41	0.3	0.39	0.46	0.27	0	0	0.35	0.02	0.32	0.82	0.42	0.23	0.08	0.2	2.64	0.09	0.89	2.78	0.68	1.64	8.19	2.03	10.26	143.2	8.14	2.66	5.45	0.39	4.23	2.91	29.11
FBgn0010044	6.12	4.67	0.33	0.38	0.35	0.37	0.26	0.55	0.28	0	40.48	7.06	0.21	0.28	0.29	0	0	0	0.76	0.02	0.13	0	0.86	0.37	0	0.06	0.17	0.02	0.32	0.17	0	0.09	1.67	1.07	0.21	0.39	0	1.73	0.73	0	10.54	2.5	1.72
FBgn0010051	16.32	15.66	12.16	11.39	23.47	20.92	11.18	10.3	20.83	16.21	9.54	4.72	10.25	11.32	9.26	8.31	20.97	28.32	8.29	9.77	20.86	31.33	8.26	10.85	10.62	10.29	2.71	4.9	17.43	27.96	31	8.24	3.5	8.68	5.05	12.66	13.02	13.41	4.12	13.68	14.22	15.43	4.48
FBgn0010052	4.7	8.58	4.05	3.26	0.21	0.23	0.43	0.64	0.54	0.28	0	0	0.18	0.05	0.19	0.29	0.08	0.3	0.16	0.4	0.77	0.78	3.4	3.36	0.1	2.93	2.7	1.24	1.48	0.97	1.78	0.04	0.33	0.8	168.11	0.12	0.02	0.65	0.4	1.81	4.57	2.48	4.75
FBgn0010053	112.89	79.44	110.89	80.2	21.18	23.75	23.82	23.88	258.03	155.05	130.07	117.94	70.52	36.57	87.98	63.3	171.21	57.24	15.05	5.03	264.63	55.99	106.95	51.76	545.54	82.19	23.1	23.31	12.04	26.67	32.67	4.35	47.06	15.8	46.79	39.31	7.09	15.92	8.44	29.03	108.14	36.33	41.34
FBgn0010078	1916.76	2810.1	966.84	2009.94	994.18	1133.58	1108.7	1035.38	1832.53	2278.65	969.84	1490.92	1646.4	1769.78	2063.57	2659.49	2130.84	3453.82	935.32	1030.64	2498.07	2124.47	1202.62	2056.88	2198.72	2747.41	509.9	1781.83	5777.65	3011.46	3087.15	2168.85	1183.86	1940.79	1389.42	1458.22	2414.17	2337.88	2002.68	1653.75	2280.94	4837	1780.77
FBgn0010097	0.06	0	0.08	0.29	0.19	0.1	0.95	0.02	0.01	1.68	0.01	0.05	0.48	0.24	0.01	0.81	0	1.42	0.32	9.08	0	33.36	0.05	5.23	0.06	2.66	0.43	0	108.33	0.08	0.3	1.46	0	0	0.01	0.03	0.02	0.01	0.02	0.13	0.03	62.48	0.1
FBgn0010100	186.96	176.47	198.04	171.08	242.42	199.45	340.51	403.78	273.62	166.84	378.34	235.31	393.25	409.04	504.46	406.99	237.05	216.2	226.71	102.92	447.76	417.16	890.37	635.45	253.26	286.04	21.57	47.08	134.48	155.3	171.08	169.64	60.98	404.41	675.38	81.01	139.76	178.04	378.07	88.38	580.4	275.17	134.84
FBgn0010105	15.69	14.32	19.7	13.69	31.96	28.01	10.77	7.86	37.11	24.1	1.15	0.81	15.75	19.29	2.46	2.8	5.59	0.78	7.32	6.85	8.33	7.17	5.02	2.33	5.25	7.23	1.81	21.5	0.05	1.28	2.03	21.36	1.03	9.3	2.95	0.33	16.56	5.61	2.93	22.1	8.56	3.11	3.13
FBgn0010109	0.14	0.2	0.04	0.04	0.62	0.48	0.68	0.75	0	0.26	0.04	0.08	0.02	0.03	0	0	0	0	0	0.05	0	0.4	0.09	0.09	0	0.24	0.01	0	0.94	0	0.26	27.59	0.06	0.19	0.01	0.1	0.38	1.4	1.79	1.47	0.03	0.76	2.25
FBgn0010113	13.25	11.34	5.29	3.48	9.83	8.43	8.6	8.58	9.21	6.66	6.68	3.39	6.37	5.26	6.74	4.6	2.47	3.5	2.82	3.59	4.41	8.04	2.27	2.76	4.27	3.78	18.62	2.87	40.77	16.42	15.47	65.37	2.45	3.37	1.48	1.21	3.74	28.92	9.44	51.95	11.85	23.3	4.33
FBgn0010114	73.82	62.69	26.16	20.5	183.2	174.88	123.7	98.2	0.96	1.29	0.01	0.01	0.01	0.02	0.08	0.06	0.45	0.18	1.42	0.65	0.14	0.29	4.89	3.69	0.08	0.25	0.41	0	0.04	0.05	0.25	25.84	0	0.03	0.04	0.01	0.02	0.05	0.62	0.37	17.43	6.28	0.62
FBgn0010173	19.19	16.48	19.34	15.62	23.92	21.96	25.74	25.88	36.38	32.36	22.09	19.57	34.08	34.21	26.62	22.81	19.39	13.57	13.58	20.34	25.34	28.55	21	26.11	30.98	30.05	23.16	10.52	134.7	11.62	13.18	87.58	20.34	21.34	26.88	6.31	19.85	36.52	22.54	27.08	21.14	72.35	22.62
FBgn0010194	4.3	3.49	1.81	2.08	12.55	12.19	7.4	5.52	0.27	0.69	0.13	0.31	0.3	0.28	0.24	0.15	0.2	0.55	0.17	0.52	0.35	0.79	0.49	0.73	0.1	0.47	2.03	1.44	6.22	2.47	1.79	24.15	0.56	1.89	0.16	0.17	0.51	8.1	2.99	5.95	1.43	3.8	1.95
FBgn0010197	0.59	0.44	0.15	0.12	2.09	1.96	0.8	0.67	0.08	0.03	0.03	0.02	0.02	0.02	0	0	0.04	0.17	0.02	0.02	0.16	0.06	0.09	0.11	0	0.03	0.57	0.01	0	0.28	0.07	1.61	0.01	0	0	0.05	0	0.01	0.03	0	0.18	0.04	0.12
FBgn0010198	1124.63	1633.41	1019.82	1867.96	652.35	762.09	942.49	905.81	1499.7	1895.6	746.11	1030.44	1013.49	1187.41	1080.59	1581.97	740.55	1444.47	797.67	897.44	1222.23	1231.93	864.53	1537.74	1457.11	1888.1	240.81	1512.93	2828	1018.31	969.52	1787.23	856.38	1527.56	1091.86	1130.65	2102.46	1846.81	1521.48	754.87	912.44	2335.59	1407.12
FBgn0010213	109.77	96.37	84.46	82.82	88.79	82.14	109.83	141.13	96.05	84.99	65.5	69.3	138.68	142.59	122.5	101.42	105.61	87.73	44.66	29.58	281.75	136.97	199.01	150.59	128.43	141.54	123.64	39.75	150.64	55.51	61.92	110.5	44.64	169.99	175.26	43.73	74.88	54.3	122.07	41.61	163.94	133.78	67.78
FBgn0010215	45.29	39.51	49.04	37.62	91.83	86	68.06	65.42	45.28	36.62	27.83	23.97	34.33	35.9	30.23	30.13	12.21	10.57	22.66	28.22	14.08	14.7	21.92	23.59	28.12	34.37	27.98	23.14	88.79	29.2	25.08	121.71	39.25	48.87	45.62	11.98	37.73	59.8	33.25	45.39	27.27	55.3	37.7
FBgn0010217	855.97	964.7	976.14	1057.77	916.39	793.82	1321.06	1537.78	997.27	876.63	577.85	1013.45	1934.13	2052.74	1523.89	1754.82	623.64	631.42	830.02	501.56	1004.56	715.88	2809.64	2122.79	1198.36	1594.24	139.59	239.71	1291.77	364.09	419.73	920.01	576.95	3487.23	2200.63	865.06	726.69	654.52	1981.09	237.29	1550.04	1333.19	854.86
FBgn0010220	6.22	7.7	7.48	8.36	10.87	10.34	6.61	5.09	10.32	9.72	5.24	8.78	7.86	8.55	7.32	7.8	4.22	7.7	4.84	5.66	6.82	8.08	6	8.99	8.37	7.26	8.39	11.44	27	7.28	8.39	19.14	4.54	8.28	5.41	3.15	8.01	14.11	6.12	4.29	6.7	15.81	6.18
FBgn0010222	56.55	34.64	21.66	15.26	8.99	9.9	11.48	17.24	16.98	22.02	2.94	2.52	25.45	72.11	5.51	3.96	38.52	19.33	6.14	4.31	58.94	25.11	31.13	31.65	20.04	37.49	14.94	6.82	31.1	46.78	32.46	28.6	8.62	46.72	3.42	13.88	10.71	24.84	17.58	21.25	18.5	18.89	33.03
FBgn0010223	1.43	1.44	0.62	0.36	0.09	0.24	1.6	0.68	62.4	47.72	94.9	44.84	3.22	4.52	27.55	36.04	0.65	1.5	15.94	18.95	0.66	0.92	2.53	3.68	4.64	1.81	1.46	6.98	2.43	438.89	286.82	1.55	28.95	1.8	59.89	0.29	6.02	3.72	1.12	6.73	7.74	7.31	10.3
FBgn0010225	214.67	186.58	213.44	214.74	68.12	80.25	50.84	53.32	124.2	83.3	23.48	11.74	55.43	72.98	75.31	71.1	375.04	303.28	30.97	12.58	552.64	345.95	247.77	231.82	56.08	104.76	17.77	17.69	8.19	192.72	236.65	25.79	27.99	148.38	81.04	442.04	50.71	84.41	55.09	146.26	148.47	64.16	232.99
FBgn0010226	76.96	61.56	57.81	44.92	27.39	22.49	148.2	179.73	34.87	27.03	70.09	37.3	10.64	12.72	13.87	3.61	46.13	41.13	15.77	11.14	124.27	95.87	74.58	79.81	12.45	23.52	1401.54	19.43	127.7	58.04	45.6	133.07	22.7	39.99	14.66	234.6	24.53	73.24	49.74	289.59	248.55	108.99	119.38
FBgn0010228	184.59	152.94	129.26	102.96	145.75	124.17	75.41	87.43	117.52	112.46	88.96	94.68	76.73	71.58	163.24	110.39	155.32	100.22	61.02	45.63	151.78	75.08	109	91.61	142.55	136.38	19.15	84.37	66.7	138.12	136.74	421.48	77.49	119.94	93.15	61	252.22	152.1	140.27	102.97	161.06	133.39	135.47
FBgn0010235	44.38	42.08	45	36.35	79.52	76.24	75.68	69.43	39.24	44.58	31.84	35.65	27.36	30.85	28.44	34.99	21.98	19.44	20.92	22.28	24.48	25.71	25.8	27.06	29.46	35.4	28.19	19.09	62.92	31.61	28.95	93.78	47.15	46.99	41.42	19.37	47.72	52.01	30.67	35.86	30.98	44.82	44.95
FBgn0010238	36.24	35.6	33.84	27.84	9.89	9.44	8.46	7.58	84.18	85.21	1.63	0.88	54.95	59.4	1.3	2.46	8.75	6.4	26.86	21.42	12.22	20.52	20.2	22.58	44.5	59.06	30.1	18.09	49.66	64.21	56.86	95.96	2.87	69.87	0.53	6.89	39.27	124.01	33.3	28.32	29.54	38.13	24.58
FBgn0010240	17.52	14.44	7.37	6.04	55.28	55.72	24.83	21.08	0.24	0.3	0.01	0	0.01	0.03	0	0.01	0.12	0	0.32	0.08	0.03	0.1	1.22	0.82	0	0.06	0.2	0	0.04	0.04	0.06	25.79	0.01	0	0.01	0.01	0.01	0.03	0.38	0.43	4.23	1.33	1.21
FBgn0010241	1.03	0.75	2.98	2.22	0.08	0.23	0.75	0.34	0.53	0.29	128.22	63.74	15.59	23.07	2.43	1.24	0.74	0.35	0.92	0.55	1.47	1.36	3.01	1.72	0.07	0.29	0.18	0.22	0.03	0.24	0.24	0.03	85.76	0.88	0.7	0.99	0.09	0.27	0.03	1.82	11.38	6.7	16.98
FBgn0010246	0.77	3.73	0.48	5.49	0.42	1.21	4.08	1.2	1.64	1.72	432.26	412.66	68.9	75.31	24	28.97	1.18	13.94	2.25	1.71	3.52	17.58	6.29	13.56	9.07	19.68	10.01	5.8	7.38	8.95	9.49	6.32	77.19	6.18	20.32	2.75	31.28	47.16	10.39	15.41	42.14	54.18	40.58
FBgn0010247	25.91	23.87	21.38	19.08	54.92	53.16	40	35.56	18.34	16.9	18.92	21.8	16.23	16.17	12.2	14.24	13.38	13.74	8.44	14.56	9.26	8.33	13.08	17.75	16.3	21.87	36.02	18.64	67.26	24.46	21.65	64.24	15.5	11.05	13.17	4.57	22.16	31.84	16.5	22.14	19.89	41.15	19.05
FBgn0010258	0.16	0.16	0.18	0.08	0.29	0.24	0.28	0.12	0.62	0.16	0.23	0.17	0.11	0.07	1.23	0.33	0.2	0	0.14	0.08	0.65	0.26	1.35	0.1	0.13	0.26	48.79	0.26	0.28	0.1	0.81	0.67	0.08	0.17	5.18	1.98	0.35	0.36	0.11	1.02	8.84	0.25	2.74
FBgn0010263	144.35	122.1	394.24	255.02	118.51	109.83	81.74	72.05	47.03	26.8	7.65	5.38	7.82	4.74	1.01	0.56	7.02	5.09	9.28	3.49	24.16	16.11	50.98	42.67	19.7	25.39	51.64	8.39	3	7.77	8.31	2.46	6	7.83	1.3	0.43	3.71	2.27	28.07	15.56	76.91	25.03	6.28
FBgn0010265	1161.37	1627.76	648.75	1130.29	450.03	535.4	481.84	380.48	971.42	1007.85	774.87	1038.6	869.38	1040.73	1508.45	1732.06	1861.55	3319.09	472.22	533.15	1049.34	1498.72	767.02	1442.06	879.65	1134.65	458.38	1083.61	3182.27	2423.62	2600.72	1987.04	873.27	1382.77	1027.87	1136.67	1781.23	1791.29	1337.45	1835.09	977.35	2393.66	1227.18
FBgn0010269	10.06	8.98	10.24	8.64	23.72	22.68	11.6	10.02	10.04	10.12	9.22	9.04	9.68	11.57	10.11	9.45	9.83	9.21	5.54	7.17	16.13	31.13	6.13	7.31	9.17	9.59	3.16	7.07	45.99	12.15	9.51	31.02	11.13	13.23	14.1	4.63	12.68	13.21	9.01	19.43	7.96	31.25	9.8
FBgn0010278	4.94	5.16	4.84	4.94	7.51	7.11	5.68	4.88	6.95	6.18	4.64	5.12	4.51	4.67	4.76	3.98	4.38	10.02	2.9	7.28	3.94	15.44	4.09	8.27	4.38	5.75	13.36	5.34	71.26	10.25	8.16	64.62	4.76	7.96	4.12	4.73	12.05	26.9	12.26	12.62	5.84	43.38	11.3
FBgn0010280	22.05	19.94	16.38	13.34	31.29	29.68	14.27	11.84	14.97	11.56	11.43	7.61	10.74	11.4	15.02	13.57	15.79	17.26	7.6	9.9	16.03	37.35	9.72	12.87	9.31	11.23	20.71	11.06	45.26	32.5	31.73	37.02	7.68	10.71	9.07	5.75	18.23	21.67	10.25	29.56	18.74	35.03	8.16
FBgn0010282	5.17	6.31	5.84	5.7	9.1	9.17	5.86	4.66	7.8	7.85	7.27	7.62	6.67	7.52	5.51	5.31	10.53	16.71	5.93	9.47	6.92	12.29	5.52	7.54	6.2	8.11	18.58	11.62	38.34	20.42	18.39	24.21	6.09	12.62	7.39	11.46	28.7	17.22	11.95	17.68	8.81	24.8	10.59
FBgn0010287	3.14	3.5	3.26	4.21	8.39	8.75	9.7	9.28	3.76	5.55	2.1	2.38	1.53	2.17	3.8	3.47	0.54	1.93	1.34	3.01	3.11	6.12	2.44	3.66	2.02	2.8	25.85	2.81	22.54	1.19	1.23	12.83	0.94	2.14	1.24	2.59	3.26	7	2.81	2.15	5.82	11.24	3.58
FBgn0010288	27.15	24.71	18.02	15.31	24.83	23.19	24.22	17.36	26.07	27.78	32.47	46.69	23.19	23.04	40.86	32.98	26.29	22.69	11.06	20.41	57.72	77.39	24.64	25.25	32.65	30.46	411.79	21.66	261.24	20.99	16.79	181.34	219.26	81.09	115.77	19.55	68.67	75.98	55.34	82.02	84.54	148.75	109.54
FBgn0010292	8.86	10.41	7.5	9.57	11.45	9.15	10.54	10.14	10.97	11.87	4.98	10.91	8.01	10.16	7.86	12.76	5.51	12.96	4.38	8.59	7.17	19.06	7	16.85	6.83	11.29	8.14	10.76	62.56	13.54	14.53	26.14	4.9	8.13	4.68	6.33	12.53	26.29	9.12	5.27	8.04	35.42	9.24
FBgn0010294	0	0	0.08	0	0	0	0	0	0	0.08	0.29	0	0	0	0.03	0.54	0	0	0	0	0	0	0	0	0	0	0	0	0	0	0	21.89	0.04	0.18	0.14	66.17	5389.94	55.85	75.58	3.05	0	0	87.26
FBgn0010295	0	0.18	0	0	0.03	0	0	0	0	0	0.08	0	0	0.05	0	0.22	0	0	0	0	0	0	0	0	0	0	0.06	0	0.18	0	0	16.06	0.04	0.09	0.35	60.93	9591.87	53.34	164.85	3	0	0	247.26
FBgn0010296	0	0	0	0	0	0	0	0	0	0	0	0	0	0	0	0	0	0	0.12	0	0	0	0	0	0	0	0	0	0	0	0	0	0	0	0	0	3.43	0	0.12	0	0	0.46	0
FBgn0010300	14.74	12.75	7.1	6.47	28.22	26.61	12.44	9.27	4.47	6.22	4.72	2.77	2.71	3.12	6.98	5.95	2.03	9.67	2.48	12.06	3.58	43.25	2.33	7.57	1.47	6.22	4.35	10.65	141.38	22.54	17.7	169.19	9.55	4.76	2.42	2.86	4.93	25.99	12.79	35	7.16	79.61	11.15
FBgn0010303	13.78	12.55	11.91	11.56	19.87	21.15	13.18	11.18	9.59	11.03	10.9	9.07	7.25	8.59	9.31	9.56	13.2	11.93	8.88	11.57	19.52	21.13	6.48	7.78	5.6	8.48	3.21	5.5	29.05	24.94	23.31	17.21	18.34	11.28	10.41	6.6	27.73	13.27	5.69	21.51	11.82	23.36	8.66
FBgn0010309	6.33	4.87	9.18	8.3	20.05	18.37	14.58	14.3	3.44	3.06	2.34	2.03	2.34	2.72	2.62	1.79	0.76	1.41	2.32	4.92	2.52	17.67	2.06	2.94	1.85	3.49	25.04	2.12	32.19	1.94	1.57	17.92	1.54	2.74	1.4	0.73	5.56	3.55	1.93	1.59	6.31	18.6	2.39
FBgn0010313	30.3	27.62	36.05	24.76	27.19	23.89	15.86	12.94	33.06	33.68	6.78	4.05	21.84	18.3	21.2	17.74	28.95	35.91	17.38	28.69	34.45	37.87	12.31	16.73	21.54	16.86	3.95	9.61	48.06	51.05	55.04	53.52	18.73	22.59	11.02	2.34	18.89	42.81	9.54	106.21	13.57	30.18	11.99
FBgn0010314	0.64	0.35	0.22	0.3	2.93	2.41	1.66	1.11	0.19	1.88	0.37	0.65	0.47	0.38	0.45	0.94	0	2.96	0.45	8.88	0.24	9.66	0.65	5.42	0.06	2.29	24.81	0.05	119.23	0.36	0	70.65	2.32	1.31	0.59	0.92	2.62	12.96	14.71	5.1	3.13	66.73	12.49
FBgn0010315	5.22	5.7	5.38	6.12	2.95	3.39	4.64	3.24	11.13	12.12	7.33	7.27	6.82	8.57	8.49	9.84	9.56	13.25	4.54	11.86	7.59	17.74	6.54	11.88	6.79	9.61	3.16	9.24	88.3	16.49	16.25	21.8	8.19	13.35	9.89	5.83	20.27	24.12	9.1	19.29	5.79	48.82	10.3
FBgn0010316	6.51	7.32	8.94	9.28	4.21	4.75	6.13	4.84	14.04	11.63	3.52	2.88	7.8	7.87	7.63	6.9	4.07	5.7	5.1	10.72	3.89	12.72	6.8	13	7.97	10.51	5.43	5.55	104.17	7.45	6.55	63.08	5	8.47	3.42	2.56	5.4	17.07	11.04	11.17	7.41	58.23	9.39
FBgn0010317	1.1	1.06	0.22	0.38	4.59	3.08	3.14	1.76	0.08	1.03	0.02	0.09	0.19	0.27	0.18	0.38	0	1.94	0.32	6.48	0.12	16.56	0.21	3.75	0.03	1.26	3.37	0	73.64	0.08	0	0.79	0.32	0.03	0.02	0.11	0.01	0.08	0.03	0	0.7	39.23	0.19
FBgn0010323	0.42	0.72	0.02	0.02	1.18	1.33	0	0	0.02	0.02	0.02	0	0	0	0	0	0	0	0	0	0	0.04	0	0.01	0	0	0.25	0	0	0	0	1.38	0	0	0	0	0	0.01	0.04	0	0.19	0.02	0.04
FBgn0010328	14.23	11.99	12.78	11.45	22.57	21.57	11.92	10.26	12.9	10.1	12.69	8.34	11.11	12.89	15.69	13.19	10.78	16.3	9.16	13	16.62	60.35	7.8	11.92	7.92	10.2	9.17	8.05	88.48	21.66	20.24	79.59	8.9	14.74	10.85	7.01	25.45	32.4	17.44	21.44	12.12	55.58	12.57
FBgn0010329	7.68	6.6	0.76	0.57	22.11	17.93	27.36	17.77	0.66	0.22	0.05	0.02	0.02	0.01	0.03	0.01	0.42	0.07	0.18	0.15	0.08	0.09	0.89	0.69	0.02	0.04	1.29	0.01	0.06	0.03	0.02	8.82	0.01	0	0	0.04	0.03	0.03	0.26	0.13	2.35	1	0.22
FBgn0010333	18.44	15.85	16.61	16.02	27.79	27.88	18.81	14.7	24.41	25.3	28.19	30.28	28.51	28.5	30.84	28.17	25.92	20.82	14.34	17.07	26.74	25.55	18.08	21.62	19.65	25.82	15.75	43.42	49.08	32.16	33.09	76.46	50.12	50.99	56.63	21.68	51.02	44.89	34.8	57.58	17.13	33.64	40.14
FBgn0010339	18.99	20.82	15.93	20.81	17.03	16.74	15.97	14.05	29.83	32.95	15.69	24.14	17.48	21.06	20.2	25.46	12.01	22.27	10.84	19.06	20.84	33.05	14.48	25.43	18.11	23.74	54.9	25.54	123.9	22.04	22.28	55.17	12.3	23.16	17.38	28.1	44.48	50.26	26.13	16.37	22.9	69.66	23.09
FBgn0010340	12.92	13.02	12.64	11.86	12.5	12.04	13.36	14.91	14.24	17.08	7.66	13.67	18.24	15.7	14.82	13.04	11.24	8.84	7.16	6.96	14.11	11.74	13.52	13.62	12.98	13.69	13.4	6.16	34.32	9.25	9.91	15.39	4.64	13.18	13.72	5.74	10.54	10.56	8.46	7.35	18.1	22.47	8.58
FBgn0010341	34	30.06	38.07	32.64	41.33	42.99	39.25	36.1	64.74	72.28	91.72	126.42	52.18	62.37	69.61	77.72	50.41	38.01	31.65	36.44	49.76	65.33	29.01	36.33	43.15	51.49	21.99	29.66	94.45	66.1	70.71	135.69	177.62	107.64	154.75	40.47	58.59	101.22	62.11	152.57	38.03	81.89	93.55
FBgn0010342	8.1	7.53	6.65	5.73	17.81	17.27	9.5	7.88	6.04	6.28	3.47	3	3.99	3.66	4.69	4.62	2.07	5.02	2.1	8.1	3.55	12.71	2.66	5.73	4.77	5.96	5.99	1.46	85.94	4.3	4.88	96.55	5.12	7.42	6.02	2.72	10.46	23.25	16.35	16.17	4.59	53.93	16.71
FBgn0010348	185.35	207.05	166.13	161.46	162.27	156.23	172.48	148.72	252.14	293.96	233.15	306.89	179.81	183.65	250.9	284.2	221.16	220.03	198.43	273.08	167.97	154.92	156.42	170.35	224.53	224.68	95.89	322.16	321.53	324.36	296.06	393.23	239.24	296.49	331.14	205.03	751.93	297.79	231.21	306.03	191.11	287.43	265.73
FBgn0010350	195.1	161.24	681.32	453.78	206.11	187.28	136.2	124.28	83.96	79.35	27.34	26.7	22.88	27.85	27.59	29.31	25.05	21.51	15.27	16.32	34.64	33.34	32.55	31.96	103.12	58.38	59.13	10.66	46.9	16.29	17.15	58.44	50.85	30.11	46.71	20.63	41.02	30.05	18.4	38.17	57.67	43.75	31.66
FBgn0010352	116.53	119.37	92.96	85.52	115.3	97.62	121.14	139.94	107.68	70.92	66.45	60.13	186.01	212.48	147.07	139.5	332.09	220.92	117.1	84.15	359.26	231.28	411.67	324.85	101.42	131.82	22.74	21.68	35.2	128.13	152.38	50.47	48.18	202.42	151.57	25.18	33.13	63.8	98.88	66.25	292.02	131.83	54.77
FBgn0010355	9.88	9.91	7.1	6.6	16.13	15.11	6.66	6.02	9.47	7	9.75	6.68	6.04	6.51	8.84	7.31	9.74	11.73	4.88	5.24	12.19	20.95	5.98	7.07	5.66	6.3	10.77	5.08	28.75	14.8	13.55	27.26	5.82	7.07	7.53	10.12	9.6	16.29	6.54	14.84	10.62	22.07	5.86
FBgn0010356	6.95	5.57	7.3	7.12	14.53	14.42	8.18	7.82	13.48	12.8	5.79	5.41	6.5	7.36	7.01	7.34	3.88	5.69	3.89	5.58	9.23	10.56	4.9	5.9	7.85	8.43	3.09	4.58	22.14	5.77	5.29	23.52	6.21	6.83	7.98	3.4	10.68	11.31	5.76	4.8	4.78	15.08	8
FBgn0010357	2.09	20.5	8.47	44.05	10.84	4.08	261.59	82.46	122.28	190.02	25119.3	25067.5	8.08	112.07	145.28	6.56	46.8	92.75	234.22	87.74	19.87	88.76	452.44	571.01	3.81	22.19	8.87	2.29	3.45	6.97	1.91	4.68	7073.54	0.41	22.65	34.97	8.44	34.45	2.9	231.99	3737.7	3562.08	3036.7
FBgn0010358	0	0	0	0.5	0	0.32	17.48	0.37	1.3	3.47	169.99	850.51	0.34	4.61	0.54	0	0	1.22	1.62	4.26	0	8.92	7.13	23.83	0	0.28	0	0	0	2.54	0.58	7.72	19759.4	1.08	86.5	151.07	22.15	86.62	5.36	585.41	20.17	122.44	6280.62
FBgn0010359	0.12	0	0.46	0	0	0.53	11.07	2.62	3.44	2.12	353.83	840.45	0.28	9.68	0	0.34	0	0.41	2.6	0	0.17	6.89	3.31	24.21	0.04	0.46	0.22	0	0	0	0.54	9.69	7711.37	0.34	17.04	68.75	2.7	101.07	3.75	103.19	15.35	48.52	2429.84
FBgn0010379	20.66	21.1	22.64	19.63	19.47	19.9	15.38	12.64	26.27	21.47	17.75	17.55	21.82	27.11	17.56	19.65	32.14	25.09	18.2	27.35	33.47	38.21	22.7	30.93	32.94	55.06	17.86	19.6	46.13	34.29	33.89	62.79	23.25	25.73	18.61	9.18	44.88	32.68	19.2	41.33	23.83	36.8	22.66
FBgn0010380	26.67	25.99	26.6	24.59	56.11	55.63	31.48	24.8	22.08	20.26	21.35	20.22	27.57	30.16	26.44	25.17	16.92	22.37	14.3	17.96	50.23	68.57	15.78	18.93	22.22	27.64	12.48	22.28	48.71	28.91	27.6	56.39	34.2	38.42	39.62	20.53	50.39	41.14	20.8	89.98	22.74	40.01	27.1
FBgn0010382	0.52	0.62	0.5	0.8	1.41	1.11	1.62	0.61	0.64	2.41	0.33	0.84	0.53	0.76	1.53	2.81	0.96	4.54	0.62	9.03	1.59	39.77	0.83	5.64	0.44	3.86	7.03	1.28	104.97	1.59	2	42.45	1.39	2.72	2.06	1.5	8.39	8.72	8.1	6.15	1.97	58.05	4.13
FBgn0010383	5.01	8.89	4.46	10.05	0.89	2.12	2.58	1.74	0.59	0.84	0.03	0.09	0.18	1.83	0.14	0.72	16.93	28.43	0.69	0.95	19.24	29.12	7.51	14.95	0.36	1.74	0.2	0.06	13.25	13.44	15.8	0.16	0.04	0.11	0	0.2	0.11	20.07	13.85	0.91	4.98	12.2	2.27
FBgn0010385	144.48	143.45	1.73	1.86	0.09	1.17	1.76	1.4	2.04	3.6	12.24	10.45	0.43	4.83	0.2	0.93	0	26.12	4.06	3.24	2.49	27.1	19.52	134.61	0.3	41.01	0.7	1.48	72.82	1514.71	2788.7	1.31	2.1	4.76	0.07	0.31	0.71	382.66	3	1.51	125.56	202.34	6.7
FBgn0010387	724.01	516.57	160.79	101.11	65.27	66.79	80.02	78.52	1100.64	1886.5	1215.27	1275.4	252.71	212.94	84.66	45.72	1886.47	837.14	91.04	19.93	2962.45	730.47	1424.23	526.77	9096.14	1342.13	166.37	160.45	3.8	158.28	193.32	93.29	684.83	46.54	52.65	413.33	30.37	49.5	74.48	9.9	2684.76	1093.34	485.83
FBgn0010388	481.32	414	145.94	466.71	3.36	68.17	20.96	10.47	3.28	1.04	0.22	1.9	3.22	71.28	2.81	4.18	19.89	161.19	4.82	6.11	70.31	438.14	35.13	346.83	1.22	9.87	1.71	0.1	21.33	3396	179.34	0.38	0.22	0.95	0.61	7.81	1.6	153	7.12	9.77	282.63	111.38	4.63
FBgn0010389	12	10.99	8.22	6.8	15.73	16.02	17.87	15.86	60	43.52	6.51	2.12	7.02	5.03	0.88	0.95	1.8	2.96	4.18	4.5	4.26	4.33	5.37	5.07	11.91	11.99	5.35	1.68	4.36	7.35	8.23	11.6	1.17	5.15	0.12	0.95	0.63	1.13	4.5	12.88	9.17	6.7	1.91
FBgn0010391	20.6	31.18	22.75	36.2	20.42	20.96	24.05	19.72	38.71	37.5	30.26	34.55	21.27	24.02	20.34	24.53	22.75	32.37	41.36	71.67	51.79	58.07	25.54	35.03	31.13	32.53	17.58	98.7	49.49	80.19	63.82	43.61	22.62	37.79	22.5	71.85	234.41	86.74	42.48	28.21	29.95	49.73	46.69
FBgn0010395	0.45	0.62	0.19	0.24	0.08	0.11	0.68	0.54	1.48	1.21	49.51	39.33	6.58	7.01	51.52	45.02	3.85	1.1	2.86	2.07	4.37	2.98	2.54	1.82	0.38	1.01	0.93	17.96	1.67	4.45	4.4	0.34	60.25	3.84	30.29	0.43	0.19	0.66	0.46	5.71	8.69	6.37	13.27
FBgn0010397	19.94	17.76	17.44	15.72	3.38	3.83	12.19	10.53	95.76	91.52	25.6	24.25	58.5	54.32	33.35	33.96	29.32	23.51	11.78	9.75	30.01	27.62	20.09	18.86	56.58	88.74	16.62	10.44	27.85	42.53	38.68	11.48	14.7	84.37	26.07	7.54	43.94	117.07	81.04	26.31	26.45	24.07	27.69
FBgn0010398	3.95	3.69	3.37	3.21	7.61	7.58	4.88	3.84	3.08	3.44	1.51	1.65	2.24	1.99	1.95	1.45	1.01	1.33	1.12	2.36	3.18	9.1	2.04	2.53	2.7	3.05	12.59	1.04	22.55	1.43	1.37	9.58	2.91	2.8	2.55	1.18	3.51	4.94	2.23	3.94	2.99	14.6	3.03
FBgn0010399	10.2	7.42	1.94	1.63	33.2	27.08	24.72	19.39	0.28	0.24	0.02	0.01	0.03	0.02	0.01	0	0	0.09	0.18	0.16	0.05	0.13	1.08	0.84	0.03	0.06	0.47	0.03	0.08	0.03	0.04	13.18	0	0	0	0.12	0.03	0.03	0.3	0.36	3.17	0.79	0.3
FBgn0010401	617.41	577.02	54.5	42.02	0.17	0.22	0.3	0.24	3.02	1.79	0.18	0	0.02	0.01	0.04	0.55	0	0	2.7	0.62	0	0.14	0.14	0.14	0.13	0.61	0.15	0.1	0.94	0.59	0.68	0.4	0.18	0.13	0.12	0.09	0.06	0.08	0.1	0.96	110.98	39.61	0.46
FBgn0010403	999.68	962.47	85.91	61.4	0.43	0.47	0.49	0.7	8.32	1.85	0.09	0.49	0	0	0.27	0.68	0	0	6.18	0.38	0	0	0.22	0.07	0	0.33	0.61	0	0.45	0	0	0	1.45	0	0	0	0	0	0	0	125.46	35.45	0.14
FBgn0010406	40.12	40.12	72.52	66.85	41.69	44.51	40.64	37.66	65.1	60.08	32.12	32.34	52.65	53.33	40.56	39.92	17.56	16.91	32	26.18	26.71	25.25	35.66	36.3	55.73	55.04	22.7	27.51	63.3	25.01	22.87	27.95	51.42	36.54	32.92	7.72	17.47	37.51	20.46	18.63	29.09	49	28.63
FBgn0010407	4.79	4.62	1.1	0.99	18.12	16.94	10.8	11.12	0.22	0.12	0.38	0.04	0.06	0.24	0.16	0.03	0.16	0	0.14	0.12	0.16	0.08	0.42	0.43	0	0.15	1.64	0.01	0.12	0	0.16	43.31	0.39	0.01	0.03	0.11	0.08	0.1	0.71	0.58	1.16	0.76	2.52
FBgn0010408	895.86	1348.96	755.3	1613.89	568.26	709.61	749.32	675.06	1205.56	1508.94	679.55	965.06	918.7	1042.45	965.2	1389.57	748.42	1344.15	586.4	714.06	1524.18	1395.28	752.58	1454.69	1209.4	1632.07	239.11	1080.5	2980.25	1108.07	1102.74	1749.33	835.83	1291.49	810.3	1106.03	1631.45	1720.48	1424.99	493.22	719.09	2182.59	1190.7
FBgn0010409	1049.93	1512.27	833.52	1711.19	509.98	619.75	706.62	606.77	1369.16	1716.8	930.51	1176.05	1086.57	1455.65	1322.33	1773.91	2867.26	5465.26	658.36	772.36	2509.57	3425.91	1005.77	1916.82	1181.77	1507.2	334.83	1279.08	3252.76	3724.7	3843.98	2142.61	1072.54	1705.89	1244.89	1476.82	2252.29	2131.75	1681.21	1912.63	1040.83	2684.38	1499.55
FBgn0010411	1175.12	1634.79	1070.61	1779.76	786.39	957.74	894.18	847.37	1845.96	1988.94	1030.91	1372.12	1408.56	1688.66	1362.32	1663.88	1861.08	2719.23	746.12	810	2804.37	1963.17	1104.08	1740.22	2027.67	2368.74	400.34	1537.53	3063.82	2090.79	2117.47	2174.35	1157.09	1936.27	1327.91	1469.99	2307.85	2251.74	1749.63	993.06	1063.61	2320.91	1763.28
FBgn0010412	870.25	1381.91	695.94	1458.53	489.76	612.41	584.85	464.94	1310.14	1729.66	754.37	1085.82	970.49	988.75	1392.81	1483.12	1326.02	3107.77	599.34	756.02	3832.49	3814.41	692.58	1423.21	1266.52	1628.62	279.85	1294.8	3337.01	2369.44	2342.01	1671.66	781.31	1334.73	947.05	1140.15	1748.38	1853.99	1362.1	1608.21	1305.34	2803.66	1283.73
FBgn0010414	7.38	6.25	3.31	2.86	19.16	15.16	7.24	9.04	0.12	0.15	0.03	0	0.09	0.05	0.01	0	0.1	0	0.16	0.02	0	0.02	0.53	0.39	1.56	3.08	0.55	2.34	0	1.03	0.82	6.56	0	3.5	0	0.03	0.87	0.05	0.54	1.31	2.72	0.83	0.18
FBgn0010415	86.16	73.72	64.97	53.93	122.99	114.52	76.66	70.33	121.82	85.98	35.24	27.48	78.32	75.12	35.79	35.42	207	165.45	16.2	17.23	106.06	101.38	90.28	83.55	93.58	98.28	24.79	17.57	55.22	204.35	234.78	111.49	34.94	69.7	24.61	165.53	34.34	66.11	33.2	335.99	67.64	60.32	102.77
FBgn0010416	9.88	10.7	10.54	10.56	12.87	15.52	9.66	7.51	14.65	12.47	11.47	12.05	11.87	12.78	12.48	11.8	8.67	15.16	6.42	9.45	16.51	19.58	8.06	11.39	10.62	13.07	10.77	12.74	41.28	22.94	21.24	39.32	11.01	20.48	13.19	9.58	28.23	23.81	13.45	20.25	10.29	29.23	15
FBgn0010417	7.32	6.58	8.92	9.45	16.58	16.05	10.86	10.92	9.88	8.68	6.79	6.55	9.1	9.42	7.73	7.12	9.23	9.04	4.26	5.24	22.11	31.09	6.87	8.89	6.83	7.75	9.37	7.82	23.24	13.02	11.71	28	12.12	14.95	12.8	3.85	10.81	15.54	8.77	14	8.06	15.2	11.42
FBgn0010421	10.23	11.28	7.72	6.98	11.17	11.42	8.46	8.69	10.49	9.5	7.45	7.83	6.98	6.83	8.43	6.61	8.37	10.26	4.54	9.41	4.5	7.76	7.02	9.05	8.66	8.96	22.19	8.09	76.8	15.78	11.67	22.91	7.24	10.51	7.55	6.17	19.08	12.66	7.55	14.34	10.36	38.86	9.54
FBgn0010422	16.67	13.54	18.38	19.01	23.26	23.44	13.65	10.6	14.02	14.22	8.6	11.62	10.86	10.49	11.73	10.67	11.3	13.08	7.36	9.24	14.85	19.11	8.8	12.13	10.76	13.52	29.8	11.65	61.49	21.62	17.02	53.65	8.3	13.03	10.48	6.63	15.83	22.72	13.4	23.67	14.36	33.95	16.19
FBgn0010423	0.41	0.4	0.3	0.33	0.44	0.38	0.96	1.27	488.78	471.21	22.82	30.54	35.09	32.97	1.01	1.88	10.85	13.89	3.01	2.26	111.38	85.79	20.27	15.51	23.49	99.7	16.34	19.32	2.71	8.88	9.18	6.04	14.59	40.71	1.21	5.75	0.34	16.91	1225.33	11.71	22.1	17.06	88.56
FBgn0010424	8.07	11.14	1.17	1.44	1.19	1.64	3.68	2.54	517.23	1127.79	35.47	28.15	103.43	85.77	6.62	7.36	19.79	28.76	7.28	6.91	96.57	74.33	15.66	17.19	201.96	488.51	25.03	23.4	24	121.78	132.46	8.01	18.83	809.96	6.23	19.03	26.02	122.34	2091.99	299.86	36.94	36.31	295.96
FBgn0010425	0.1	0.97	1.64	4.62	1.05	0.69	50.38	8.34	11.46	19.3	1968.74	5613.36	1.28	33.11	6.99	1.56	2.03	16.8	10.77	30.04	3.01	53.37	29.48	84.2	0.31	2.67	0.7	0.35	0.17	2.19	0.32	1.08	12653.5	0.15	2.03	6.19	0.75	4.86	0.8	156.68	196.91	675.49	2675.48
FBgn0010431	0.44	0.43	0.68	1.16	1.98	2.01	3.77	0.6	0.63	7.16	0.43	0.25	1.83	1.54	0.71	3.67	0	7.46	1.4	32.99	0.29	30.72	0.88	21.25	0.32	7.23	5.45	0.28	414.02	1.77	0.75	0.98	0.27	0.28	0.32	0.1	0.42	0.65	0.23	1.88	1.49	226.7	0.24
FBgn0010433	0.28	0.28	0.02	0.04	0.55	0.53	0.02	0	0	0	0	0	0	0	0	0	0	0	0	0	0	0	0	0	0	0.02	0.01	0	0	0	0.08	11.3	0.04	0.01	0	0.1	0.09	0.1	1.5	0.75	0	0.08	1.79
FBgn0010434	48.5	44.72	30.82	25.31	51.36	51.14	40.3	37.82	67.65	49.83	30.47	28.23	24.73	27.9	12.83	11.6	18.03	29.2	14.36	11.51	27.8	53.25	25.73	32.78	25.45	34.79	11.54	14.5	15.16	88.13	84.05	74.58	45.29	34.32	9.26	10.25	26.21	94.18	37.61	46.97	44.78	32.63	21.63
FBgn0010435	132.9	123.16	106.65	82.09	2.58	3.87	7.9	7.95	765.8	651.29	13.7	6.92	89.46	98.79	21.54	16.9	38.53	27.52	18.27	10.46	73.82	51.54	106.67	77.31	514.33	268.5	189.86	6.09	10.01	33.61	33.01	6.28	20.65	45.16	6.89	2.4	4.5	294.93	36.92	25.88	142.76	47.73	20.52
FBgn0010438	20.31	21.02	8.43	11.48	18.21	17.16	14.54	12.56	22.64	32.3	12.37	15.38	14.33	16.48	12.05	17.2	12	15.63	7.01	19.44	20.47	37.13	9.85	20.34	12.26	20.95	5.17	8.23	280.46	16.68	13.76	77.92	11.94	22.24	13.13	14.61	31.91	50.71	24.18	13.01	14.18	166.27	21.67
FBgn0010441	5.02	5.56	4.8	5.82	3.26	3.61	3.34	2.78	9.2	8.12	5.1	5.04	6.21	6.76	6.14	6.71	7.79	8.53	4.46	5.64	7.92	13.86	6.86	7.54	6.35	7.34	1.57	4.4	25.83	9.99	8.26	8.48	6.36	10.52	8.48	4.98	10.08	15.23	5.4	10.27	5.81	16.77	8.93
FBgn0010452	8.76	8.17	12.68	7.67	16.43	15.09	7.28	5.9	11.12	4.7	2.75	1	10.22	16.05	0.99	1.22	0.08	0.08	1.42	0.56	0.32	0.43	1.5	1.49	1.89	1.72	2.38	0.68	1.53	2.83	2.91	69.29	0.41	1.6	0.36	0.2	1.39	4.43	7.99	5.01	3.51	4	5.47
FBgn0010453	2.24	1.75	0.58	0.4	5.35	5.42	2.51	2.06	0.19	0.14	0.48	0.21	1.52	1.66	0.34	0.55	0.09	0	0.03	0.05	0.05	0.04	0.16	0.24	0.01	0.18	2.58	0.19	0.28	1.16	1.66	23.77	0.23	0.11	0.1	0.18	0.11	0.14	0.94	11.53	1.39	0.88	0.98
FBgn0010470	48.06	57.98	34.5	35.8	10.77	13.08	20.18	18.99	71.19	104.36	91.39	82.95	18.26	21.9	27.18	23.89	292.15	229.46	129.28	83.01	98.97	75.54	64.34	62.26	73.73	53.17	12.95	230	35.52	1067.26	695.54	31.67	71.81	40.06	49.8	151.77	89.39	155.46	47.22	260.93	59.85	51.21	97.96
FBgn0010473	49.86	35.85	12.72	8.75	68.76	57.92	49.51	44.74	0.83	1.05	0.52	0.19	0.04	0.07	0.14	0.17	0.62	0.73	0.82	0.42	0.94	0.81	2.21	1.76	0.14	0.41	0.56	0.15	2.57	0.24	0.6	42.91	0.11	0.25	0.01	0.12	0.45	1.07	3.37	4.21	15.75	6.35	1.74
FBgn0010482	11.62	14.29	1.83	1.68	0.82	0.66	13.33	13.42	81.62	84.76	10.67	5.56	15	11.54	0.81	0.9	5.49	6.33	5.82	2.84	14.69	14.07	40.98	35.04	56.22	79.47	2.95	2.6	1.16	27.78	26.16	1.84	1.35	38.91	0.6	3.79	0.31	11.41	201.76	15.98	47.94	20.68	18.84
FBgn0010488	73.05	69.23	69.04	57.26	90.45	87.3	52.05	45.1	68.36	53.53	49.63	39.4	45.5	44.88	62.83	64.33	70.38	70.36	28.12	38.59	66.28	102.14	39.36	49.98	47.97	50.09	88.52	28.42	232.55	93.54	91.06	126.37	167.45	72.63	112.49	38.59	59.14	97.12	48.72	156.88	69.67	160.01	83.46
FBgn0010497	4.61	4.7	4.49	2.43	0.58	0.66	6.04	1.41	6.53	7.56	109.02	313.93	82.47	146.5	139.48	205.22	0.78	4.75	44.24	69.72	2.52	32.06	5.05	12.25	59.91	33.81	0.74	4.92	90.55	50.19	47.45	23.99	71.05	33.74	43.35	1.39	9.59	32.71	18.62	6.69	17.92	84.04	29.74
FBgn0010501	2.78	3.65	1.97	2.94	7.21	6.87	3.9	2.6	0.37	1.14	21.79	22.12	2.75	3.36	1.24	1	1.63	4.86	0.5	2.45	2.27	9.99	0.97	3.85	0.19	1.39	2.69	0.06	32.56	2.13	1.69	20.71	15.16	1.14	0.56	0.53	0.86	4.23	2.94	6.4	3.22	19.41	7.7
FBgn0010504	5.45	4.24	3.37	2.82	3.67	4.01	4.48	3.22	4.7	4.06	108.14	97.47	21.33	19.93	40.47	33.71	5.6	2.69	7.88	6.39	9.6	9.83	4.87	4.11	5.84	5.96	168.09	2.28	16.12	6.68	6.02	8.15	57.26	6.63	28.47	1.32	4.85	7.78	4.5	7.76	43.62	21.37	19.41
FBgn0010516	144.21	161.1	111.51	165.62	51.06	60.34	64.42	67.99	231.68	229.06	160.64	163.2	177.59	177.93	383.5	366.89	273.59	239.16	48.63	36.84	592.08	394.16	227.16	230.82	215.35	198.22	26.44	42.5	147.65	141.83	191.28	87.31	97.29	238.2	401.18	191.39	116.61	112.28	130.47	72.66	189.3	169.64	150.53
FBgn0010520	8.49	11.35	6.74	9.6	11.52	10.91	9.22	8.9	12.99	14.38	6.08	11.3	6.6	8.51	9.35	14.48	10.24	20	4.84	9.46	14.23	21.59	6.42	12.26	9.7	14.2	6.33	9.15	58.5	12.15	14.05	21.32	5.19	6.42	4.9	4.58	10.14	15.73	6.76	6.89	9.07	36.32	7.75
FBgn0010531	14.5	11.7	8.98	8.07	11.19	11.34	8.18	6.66	17.14	17.06	16.12	13.01	13.12	10.68	54.37	39.55	19.93	16.28	5.36	4.8	22.38	10.74	17.32	12.17	28.89	15.76	3.07	6.87	27.57	8.75	7.05	15.5	12	10.28	42.69	8.6	10.06	12.51	8.27	16.4	21.08	21.94	12.66
FBgn0010548	94.22	67.22	103.29	62.12	31.56	32.89	31.14	32	137.31	93.77	74.18	51.4	44.12	39.95	50.13	40.62	173.34	111.72	39.94	21.83	250.65	147.97	143.29	80.66	218.78	53.68	61.01	29.58	34.61	30.91	36.4	35.95	61.46	32.88	75.92	70.81	98.62	55.35	62.47	71.96	136.38	52.48	79.82
FBgn0010549	2.92	2.38	0	0.06	0.12	0.1	0.12	0.02	0	0.22	2.42	1.1	1.63	5.96	10.64	9.44	0.03	0.3	0.04	0.64	0.03	0.68	0.06	1.05	0.03	0.2	1.76	0.01	15.5	0.12	0.02	1.43	0.69	0.97	24.17	0.36	0.14	1.37	0.93	0.35	1.86	9.91	3.6
FBgn0010551	59.71	58.52	28.28	38.39	63.2	60.48	41.83	34.48	62.86	61.03	44.93	68.79	118.64	116.49	85.5	79.01	78.96	81.21	23.41	27.05	202.83	188.11	52.42	72.38	83.28	95	170.22	29.38	256.57	57.34	62.13	115.2	27.92	111.34	75.22	70.22	88.59	97.22	68.85	31.07	72.76	156.47	57.57
FBgn0010583	17.77	14.2	14.12	12.28	40.56	35.42	20.44	17.5	8.56	6.51	8.15	5.42	5.79	5.47	7.58	6.68	5.64	7.16	4.01	4.51	7.57	12.12	4.83	5.66	4.8	7.15	29.63	3.01	22.86	10.35	10.48	63.33	3.96	7.01	7.29	5.33	5.61	11.41	5.99	17.22	12.09	16.5	8.14
FBgn0010590	76.42	77.65	53.33	58.65	38.71	40.81	40.84	39.49	117.2	155.6	64.29	87.55	59.89	62.37	90.73	91.1	258.17	249.64	32.9	41.42	551.12	318.96	141.97	126.82	107.5	102.71	291.78	64.7	326.12	101.74	94.69	183.7	227.32	155.36	156.15	62.98	151.12	143.94	117.08	170.28	171.21	223.33	172.18
FBgn0010591	18.5	21.04	21.94	30.2	20.5	20.14	16.32	13.43	18.51	22.08	63.46	66.36	22.85	36.26	38.74	31.81	79.4	88.61	7.89	10.16	74.32	85.6	25.05	37.15	16.19	20.75	11.56	21.4	44.54	52.8	62.96	21.31	542.09	39.3	373.04	36.66	22.31	29.63	13.27	96.11	26.18	42.41	134.28
FBgn0010602	35.79	30.09	31.74	32.51	53.88	54.55	31.67	24.51	39.32	39.11	34.17	33.57	34.42	41.21	30.91	31.78	26.67	32.88	24.42	31.14	61.9	96.91	23.49	29.89	32.81	38.28	49.41	48.28	131.07	46.2	38	228.11	36.79	60.91	41.01	27.49	100.62	84.19	59.93	37.77	31.69	87.13	59.78
FBgn0010607	7.66	12.22	6.16	10.03	10.4	13.8	8.18	4.88	7.76	10.46	4.67	9.39	5.19	6.38	6.2	10.32	7.29	13.12	3.97	8.2	4.18	5.99	4.73	7.14	6.26	7.47	15.1	4.83	61.75	20.42	19.18	29.8	8.18	8.26	5.22	3.44	9.89	11.92	6.8	15.69	7.76	37.57	10.91
FBgn0010611	33.86	36.24	23.76	25.76	23.31	22.81	22.8	24.03	59.08	67.52	22.25	29.97	61.23	76	11.36	13.22	165.84	129.85	12.94	13.14	215.38	99.52	58.47	50.47	50.46	63.93	28.53	279.44	75.5	61.59	67.8	35.89	36.23	44.34	15.37	13.16	16.67	30.1	20.2	14.4	71.65	55.25	23.29
FBgn0010612	1047.04	995.66	700.3	724.31	567.59	524.84	911.22	1254.45	704.88	723.14	314.1	459.7	955.4	1002.84	839.25	1023.49	1032.4	770.3	551.56	322.42	1516.47	640.42	1717.51	1197.18	1039.75	1243.46	327.51	237.49	748.5	388.67	503.79	459.59	331.21	1176.19	932.53	461.57	469.03	323.05	943.81	212.62	1454.17	1117.84	475.56
FBgn0010620	31.46	30.37	10.08	9.56	1	1.37	3.92	2.77	46.24	50.12	15.8	6.89	50.53	59.95	43.21	41	4.88	4.93	36.26	34.22	4.98	12.06	18.91	20.52	133.36	141.87	12.21	132.5	60.34	90.75	98.59	42.34	25.89	55.28	18.25	2.78	64.86	81.48	64.12	21.94	27.22	35.04	41.79
FBgn0010621	15.76	19.28	9.91	14.74	15.41	17.15	12.94	9.59	38.61	46.17	31.76	56.57	53.61	62.59	26.32	40.38	19.76	37.84	7.64	16.93	70.91	178.56	16.41	39.04	33.31	64.89	38.22	16.86	196.16	39.41	38.33	182.06	32.03	84.65	55.52	34.48	71.89	160.21	83.8	56.87	20.79	127.57	62.51
FBgn0010622	15.84	15.11	17.12	14.89	20.61	20.7	18.82	18.28	28.89	28.38	12.25	18.06	25.09	24.92	15.89	14.56	13.21	15.84	7.39	7.02	12.77	6.94	12.59	12.19	35.28	47.32	7.79	8.41	26.71	27.77	23.39	34.26	21.5	30.6	17.05	4.54	13.84	29.63	16.4	20.69	13.28	24.62	15.77
FBgn0010638	76.2	114.9	41.72	79.54	59.49	68.31	49.16	29.77	86.57	116.15	72.75	101.25	76.23	75.97	87.52	90.39	79.78	123.35	72.69	111.62	244.85	243.46	58.28	86.59	100.08	121.3	127.48	181.31	157.13	199.91	175.41	155.05	41.85	130.91	99.2	414.72	660.12	209.44	159.96	83.04	87.71	150.48	159.43
FBgn0010651	29.47	29.34	18.98	32.14	9.1	13.81	16.72	11.03	61.29	61.62	84.16	57.06	56.71	59.37	162.93	205.36	48.04	53.48	146.3	132.84	54.75	44.6	44.91	46.86	40.48	46.34	9.06	5.48	5.08	28.77	45.09	9.4	20.24	514.29	78.37	27.25	6.38	18.4	5.46	29.7	32.04	28.66	30.11
FBgn0010660	6.49	6.63	7.43	6.7	14.25	12.38	7.95	6.46	6.99	5.9	5.91	4.45	4.56	4.76	6.34	4.87	5.63	8.44	5.18	8.42	7.27	26.39	3.99	6.18	3.56	5.1	20.96	4.63	57.41	13.78	11.41	36.15	4.68	6.44	4.23	3.89	15.1	17.2	7.65	14.63	8.93	35.95	5.97
FBgn0010741	41.09	45.84	29.27	33.04	36.94	34.56	38.34	35.14	70.44	89.75	30.23	59.5	39.25	40.67	44.48	62.85	42.03	64.27	19.01	26.92	56.01	51.23	25.62	36.51	44.94	60.03	33.17	35.99	230.55	66.02	68.68	118.32	27.57	71.09	26.68	24.11	58.58	124.23	80.67	82.72	36.02	137.68	51.54
FBgn0010747	30.69	36.61	24.48	28.57	27.29	27.61	29.97	28	52	47.08	38.08	37.37	29.7	36.13	33.97	37.33	30.45	41.18	57.13	76.03	37.56	41.08	34.04	40.1	36.22	35.61	87.18	70.74	72.54	62.94	56.08	56.86	30.46	53.7	42.45	59.26	179.25	76.23	42.63	44.75	44.87	61.49	47.02
FBgn0010750	12.3	10	12.04	12.08	21.19	19.86	14.84	14.27	15.66	15.52	6.96	7.05	14.34	14.23	6.98	6.4	5.7	7.38	5.27	7.15	12.48	22.12	8.1	10.57	9.82	11.14	16.45	7.01	42.61	12.75	10.94	41	5.55	19.23	7.34	5.57	14.6	18.42	9.61	13.37	10.59	25.49	10.05
FBgn0010762	23.84	20.67	13.78	10.91	46.73	42.41	29.84	26.71	12.72	10.24	10.27	5.79	6.57	7.99	10.03	9.87	11.39	12.81	4.43	6.48	13.87	23.91	8.27	10.12	5.94	6.83	16.89	4.5	39.51	23.7	21.41	48.24	7.82	7.57	8.25	5.02	13.02	16.42	9.5	20.99	14.08	29.43	8.28
FBgn0010768	3.53	3.16	3.74	3.16	7.67	7.23	4.22	3.3	2.3	2.88	0.85	0.49	0.78	0.95	1.29	1.42	0.8	1.44	0.4	1.53	1.73	10.92	1.4	1.88	0.56	1.24	0.54	0.18	16.91	2.62	2.26	12.64	0.86	2.31	1.17	0.35	1.16	9.47	3.5	7.94	1.63	10.86	1.65
FBgn0010770	3.5	3.81	3.14	4.93	4.66	5.22	5.28	3.99	6.44	8.15	2.71	6.09	3.87	4.83	2.23	4.56	3.44	10.46	1.8	4.53	4.29	8.22	2.48	7.94	3.37	5.68	3.93	3.91	41.21	7.83	7.04	17.82	2.41	2.99	1.64	2.88	5.76	13.85	4.96	6.38	3.06	23.14	4.95
FBgn0010772	24.49	20.81	20.4	15.21	39.87	37.14	23.78	18.52	12.04	11.79	11.52	8.49	9.46	8.51	11.17	11.56	18.17	22.73	7.71	8.09	10.39	12.31	8.51	9.62	6.76	8.34	6.03	8.38	18.37	30.71	30.99	30.14	7.63	9.76	8.46	4.29	12.21	15.73	7.88	31.85	16.63	17.43	6.77
FBgn0010774	35.49	34.72	39.03	39.96	46.9	46.33	31.7	24.1	36.09	40.2	27.18	30.2	32.49	38.98	33.93	32.66	35.51	52.76	16.04	31.4	50.93	89.09	22.25	32.73	39.92	49.58	52.15	14.18	195.54	62.68	60.96	188.95	36.37	59.38	51.76	36.08	69.45	86.18	50.76	66.69	33.52	116.88	61.91
FBgn0010786	28.65	25.88	28.32	26.45	56.38	54.2	43.22	43.26	28.77	27.08	15.28	15.07	14.7	17.63	8.84	9.21	77.06	53.84	13.1	14.53	201.56	119.87	72.81	58.26	14.88	20.93	30.4	2.98	83.07	5.6	5.16	16.94	9.92	16.24	6.28	7.72	4.52	22.37	13.72	3.37	45.59	61.48	9.05
FBgn0010803	10.85	12.5	15.42	16.02	17.5	18.43	15.28	12.9	16.04	17.5	15.18	23.26	10.23	12.08	9.75	11.17	8.11	12.42	10.77	18	12.49	21.77	7.47	11.14	9.67	12.38	70.61	15.4	54.89	18.86	17.82	30.06	10.17	13.73	19.51	20.71	65.85	22.64	18.73	15.73	18.49	37.17	18.29
FBgn0010808	69.51	68.35	77.24	71.77	74.27	69.44	96.09	103.32	72.33	82.36	46.51	62.56	136.64	136.56	88.93	99.33	59.99	59.22	52.84	39.78	129.55	79.43	137.79	121.09	96.1	115.83	20.37	33.26	91.27	52.78	48.1	52	54.61	158.89	136.86	42.01	60.64	49.69	99.66	31.93	97.16	90.03	61
FBgn0010825	19.62	17.33	13.08	9.72	24.69	22.68	12.56	11.17	14.46	12.58	15.46	8.47	12.21	13.04	14.68	13.66	21.45	19.42	7.71	9.78	23.73	41.01	7.8	8.26	10.65	11.82	7.12	3.32	45.84	39.68	35.29	48.1	6.09	9.46	10	2.67	9.46	19.88	8.68	20.24	17.97	32.64	6.14
FBgn0010830	7.77	6.91	8.09	6.97	17.23	16.74	8.56	6.91	8.02	6.46	4.84	3.85	7.85	7.11	5.72	6.26	4.8	4.84	4.42	5.7	7.56	15.73	4.48	5.21	6.77	8	4	5	22.65	9.07	7.14	16.04	3.38	6.66	4.57	2.7	8.49	10.81	5.05	7.51	6.33	16.3	4.11
FBgn0010877	20.49	19.75	20.98	18.88	29.08	29.52	24.46	21.66	18.65	18.52	11.55	6.92	15.81	18.84	27.06	23.3	24.64	26.91	13.83	16.34	54.64	82.84	13.69	16.44	20.4	37.54	13.93	6.73	63.1	31.2	26.06	24.51	21.9	12.34	15.84	3.76	8.56	14.53	7.88	141.01	17.13	43	11.54
FBgn0010894	15.71	14.64	16.02	13	18.37	16.78	14.6	11.03	37.38	29.54	3.92	2.64	32.71	32.3	4.17	4.08	7.42	4.52	12.84	10.3	4.79	7.27	8.42	9.47	24.75	38.91	10.66	9.39	16.98	21.44	20.37	21.9	3.9	35.88	2.67	2.56	27.32	47.49	18.11	18.22	11.11	13.69	13.71
FBgn0010905	26.01	19.89	27.12	17.42	52.92	45.99	29.99	26.54	11.28	7.27	17.63	11.85	4.88	6.08	59.77	54.86	3.85	4.33	2.65	4.82	4.45	26.86	5	4.17	1.84	3.15	5.85	4.61	50.95	14.77	10.86	39.37	11.68	1.99	16.95	4.05	10.5	3.58	3.27	16.44	16.04	35.79	9.24
FBgn0010909	34.38	32.44	24.57	19.58	42.72	40.62	27.87	25.08	46.14	35.13	28.52	27.24	33.3	36.55	25.09	27.3	19.14	24.04	10.94	12.3	31.84	59.17	14.84	18.66	30.07	31.91	15.78	10.45	71.32	38.8	37.28	91.36	38.05	30.81	21.38	6.6	11.12	53.39	20.42	64.7	26.68	55.75	24.37
FBgn0010926	5.11	6.06	4.38	5.38	5.8	5.51	5.14	4.11	7.12	6.82	3.21	4.86	3.48	4.91	4.6	6.05	3.95	6.89	2.58	5.46	4.78	10.59	3.13	7.89	3.38	4.95	3.89	5.79	50.83	7.11	8.24	18.36	2.65	4.07	2.21	3.41	7.72	15.39	5.41	4.32	4.27	28.2	4.31
FBgn0011016	87.5	142.23	59.1	94.74	59.5	60.7	63.78	57.76	77.02	98.92	103.85	128.01	53.09	57.55	63.88	71.25	76.67	102.07	73.9	114.12	123.14	135.14	68.55	93.85	54.69	64.44	119.25	140.76	245.93	147.27	138.7	138.05	59.81	109.85	92.09	494.72	640.18	202.9	168.56	98	115.71	254.55	180.52
FBgn0011020	1.59	1.14	1.49	1.22	2.67	2.58	2.08	1.61	1.9	1.5	1.1	1.21	1.74	1.58	0.9	0.88	0.91	1.73	0.7	2.79	1.11	6.19	0.99	1.73	1.58	1.81	3.85	1.24	25.38	2.55	2.47	14.43	1.06	1.55	1.1	0.42	1.79	4.47	2.86	3.53	1.74	13.81	2.31
FBgn0011202	15.44	14.29	22.86	18.36	23.3	23.47	18.37	16.73	54.8	45.6	53.04	43.35	112.59	108.21	34.53	36.95	11.44	8.33	19.85	16.24	14.84	20.34	13.04	12.32	78.86	123.02	11.14	13.55	26.71	30.45	29.59	17.69	67.86	24.56	32.43	3.97	39.12	30.78	14.9	20.54	23.19	24.56	23.23
FBgn0011204	16.36	24.07	16.81	23.76	21.03	20.67	17.76	14.23	18.31	13.52	32.38	30.21	29.75	33.82	24.75	24.82	70.04	69.63	10.38	15.43	127.54	133.72	47.24	54.33	33.58	47.78	14.38	41.35	110.09	50.96	43.72	21.39	6.62	19.17	18.85	11.72	21.79	14.49	16.71	5.79	38.35	86.43	11.79
FBgn0011205	41.8	36.31	30.87	36.27	30.02	31.27	30.5	25.53	119.28	192.88	100.31	95.64	28.66	36.93	36.75	39.25	251.7	251.32	19.25	20.2	411.45	325.8	113.32	113.56	601.64	164.87	30.97	12.98	36.36	62.48	71.62	29.44	105.48	20.92	59.25	60.34	27.98	42.99	17.12	50.94	75.77	62.24	51.55
FBgn0011206	63.46	52.31	18.88	12.58	75.89	70.21	55.72	51.74	15.06	14.17	11.53	5.73	6.86	6.36	24.17	17.24	16.32	9.19	6.99	3.34	13.6	9.26	30.13	28.81	6.41	12.36	455.14	5.81	5.23	29.38	29.91	10.13	2.97	17.05	4.1	1.38	1.29	1.98	11.42	13.75	110.94	19.71	5.28
FBgn0011207	10.97	11.6	11.62	12.56	17.12	16.91	13.42	11.86	18.1	18.19	11.96	11.17	9.47	11.29	19.97	19.96	11.65	12.35	5.76	9.38	10.17	14.21	11.24	16.03	13.01	14.79	28.12	14.24	52.79	15.13	14.39	31.08	8.47	16.98	15.39	12.96	22.92	35.34	13.44	12.6	13.76	33.48	12.29
FBgn0011211	373.62	378.95	429.48	403.1	402.85	327.27	578.96	664.09	395.78	331.52	311.59	367.85	926.25	934.78	687.03	719.27	714.8	666.2	356.92	254.6	902.65	866.4	848.81	731.28	522.45	614.5	98.38	157.31	514.27	411.47	464.43	451.05	188.13	1090.37	899.97	443.44	391.27	335.95	807.78	167.06	624.23	558.46	303.54
FBgn0011217	144.12	142.97	116.56	112.43	133.94	132.52	103.57	96.45	153.36	153.1	125.03	163.38	118.1	113.04	261.03	220.49	274.77	240.6	65.37	74.92	278.52	201.3	120.39	125.25	140.83	155.85	425.36	109.63	462.42	266.05	291.54	269.76	154.72	195.61	189.43	87.39	184.19	174.28	172.34	475.99	181.26	279	154.46
FBgn0011224	44.73	38.29	12.75	9.67	82.24	75.08	37.57	32.45	16.84	15.42	3.1	2.3	7.75	7.01	2.67	1.79	3.18	5.21	2.18	5.8	6.07	13.11	8.18	8.62	9.01	13.4	140.72	10.9	72.49	21.12	20.76	77.81	9.02	25.4	1.5	3.75	12.86	117.01	40.53	47.91	31.74	42.46	26.07
FBgn0011225	55.66	47.7	98.74	77.94	63.14	56.69	51.15	52.43	26.51	21.66	66.15	59.97	51.74	53.9	144.64	127.97	64.55	58.09	27.05	20.78	60.31	47.6	36.63	36.34	37.32	43.31	191.21	31.12	46.17	84.85	79.75	39.25	151.64	33.02	156.65	19.52	50.13	41.47	26.39	31.69	74.59	49.15	54.44
FBgn0011227	1419.14	1643.4	315.85	323.85	347.57	328.54	495.46	492.92	456.32	435.25	224.46	360.73	664.93	636.16	779.62	801.29	851.07	519.97	375.2	206.38	411.18	182.39	1473.46	1161.54	803.61	1007.37	1268.14	125.58	646.7	316.11	339.47	186.02	202.74	726.08	501.03	183.63	215.52	128.39	576.72	120.35	2995.37	1879.29	268.61
FBgn0011230	43.01	39.73	38.32	31.93	47.11	42.15	32.22	31.82	58.77	45.28	36.45	21.15	30.73	35.12	55.24	46.55	42.56	44.79	25.01	22.17	71.69	93.65	33.31	35.9	36.19	35.73	118.5	20.69	86.18	54.88	51.7	68.31	45.86	39.91	57.1	19.53	39.45	57.13	29.09	65.15	69.09	68.11	26.02
FBgn0011232	6.41	6.19	4.87	4.56	11.82	11.11	6.38	5.6	11.98	9.48	6.92	6.43	8.3	8.65	14.14	13.08	5.41	5.63	5.69	7.36	6.56	14.81	4.16	4.65	8.52	7.24	5.33	14.12	25.2	33.27	23.14	9.65	7.8	8.64	14.69	3.46	47.43	11.85	4.64	11.67	7.25	15.88	7.54
FBgn0011236	6.35	6.44	6.92	6.78	2.46	2.8	3.66	3.32	8.37	8	3.36	2.6	5.2	5.65	5.21	5.44	7.36	9.51	4.55	6.5	7.85	14.65	3.62	5.23	5.39	6.32	12.69	2.79	33.41	20.15	17.24	7.34	1.38	2.83	1.05	0.36	2.95	9.92	6.09	4.17	7.69	20.52	2.02
FBgn0011239	0.22	0	0.02	0	0	0	0	0.2	0.44	0	0	0	0.02	0	0.97	0	0.71	0	0.06	0	1.01	0	1.31	0	0	0.42	131.82	0.11	0.11	0	0	0	0.03	0	0	0.18	0	0.01	0	0.14	18.01	0.17	0.77
FBgn0011244	0.29	0.26	0.16	0	0.1	0.08	0.03	0.72	1.38	0.02	0.16	0	0.14	0.01	6.36	0.15	5.66	0.05	0.82	0	5.31	0.14	4.99	0.01	0.28	2.41	673.4	1.11	0.37	0.21	0.33	0	0.03	0.06	0	0.76	0.01	0.06	0.05	2.77	108.23	0.22	1.69
FBgn0011259	26.5	20.35	8.18	5.68	39.41	34.34	21.52	20.29	1.43	1.79	0.67	0.33	0.36	0.37	0.6	0.69	1.1	1.04	0.45	0.59	1.82	2.57	1.64	1.61	1.87	2.39	1.74	1.62	8.83	2.61	2.57	40.57	0.59	0.71	0.48	0.29	0.49	4.47	1.73	12.67	6.89	7.05	1.08
FBgn0011260	15.21	15.39	6.26	7.52	35.2	33.08	21.94	18.22	5.74	5.66	4.48	4.41	2.43	2.77	2.44	1.8	3.98	7.05	2.08	5.58	15.07	28.97	8.53	12.83	2.04	4.65	7.95	1.63	67.25	4.99	5.82	102.09	7.1	6.46	1.54	1.14	12.89	42.14	17.03	14.28	9.18	39.15	15.4
FBgn0011270	0.18	0.16	0.2	0	0.07	0	0	0.46	1.59	0	0.06	0	0.1	0	5.08	0.01	4.08	0.08	0.46	0	6.54	0.16	4.86	0	0.29	1.7	584.03	0.42	0.17	0	0	0.06	0.03	0	0	0.38	0.03	0.23	0.15	0.92	73.59	0.27	1.23
FBgn0011272	462.51	645.58	707.47	1190.67	458.69	541.54	560.69	494.56	864.4	960.78	559.65	661.03	615.32	922.97	745.01	868.34	821.28	1432.78	391.83	448.18	2358.23	2933.49	539.1	1029.78	753.26	983.66	175.27	859.32	1534.42	1155.37	1211.71	1355.73	644.14	963.68	689.74	966.23	1438.45	1314.45	1104.7	629.87	555.73	1116.89	955.67
FBgn0011273	0.17	0	0.11	0	0.05	0.02	0	0.24	1.16	0.16	0.13	0	0.12	0	4.58	0.05	6.23	0	0.6	0	6.06	0	5.08	0.03	0.6	1.98	856.21	0.53	0.19	0	0.03	0.01	0.03	0.03	0	0.92	0	0.01	0	2.1	112.71	0.23	4.17
FBgn0011274	35.26	33.4	31.16	27.38	16.47	18.06	12.62	11.22	69	53.68	15.84	7.69	37.46	34.33	7.88	6.37	51.02	40.61	6.04	3.06	61.29	53.92	31.17	28.92	31.25	29.46	3.75	16.9	2.49	39.8	43.23	7.83	14.76	11.54	2.51	4.49	1.2	10.25	3.36	10.62	30.15	14.24	5.51
FBgn0011276	0.5	0.15	0.11	0.11	1.68	2.58	1.53	0.93	0.03	0.02	0	0	0	0.01	0	0.12	0	0	0.01	0	0	0	0.03	0.08	0.03	0	0.07	0	0	0	0	4.22	0	0	0	0.02	0.02	0	0.05	0	0.1	0.05	0.14
FBgn0011277	0.27	0.43	0	0.05	1.64	2.29	6.14	4.36	0.04	0.11	0	0	0	0	0	0	0	0	0.03	0	0	0	0.17	0.13	0	0.03	0	0	0	0	0	4.52	0	0.03	0	0	0	0	0.03	0	0.18	0.13	0.25
FBgn0011278	1.93	2.48	0.01	0.02	0.22	0.28	0.4	0.32	0.06	0.01	0	0	0.03	0.02	0.03	0.04	0.48	0.18	0.08	0	0.43	0.18	1.2	0.19	0.45	1.7	1.71	0.03	0	26.61	23.8	2.28	0.03	0.06	0.01	0.04	0.09	0.17	1.61	1.8	1.75	0.63	0.7
FBgn0011279	209.77	185.5	18.02	12.07	0.31	0.35	0.49	0.68	3.7	0.92	0.19	0.05	0	0.08	0.56	0.15	0	0	1.46	0	0.2	0	0.1	0.35	0.18	0.4	6.05	0.89	0.38	12.65	5.6	0.21	0.2	0.15	0.03	0.18	0	0	0	0	19.16	6.83	0.18
FBgn0011280	2844.21	2378.3	827.33	533.62	12.89	16.78	5.11	3.05	20.34	10.59	0.15	0.19	0.31	0.13	0.76	1.18	3.71	1.46	14.98	5.01	2.85	1.15	48.51	32.96	4.41	37.13	1.58	0	1.93	5.07	1.37	0.02	0.03	0.07	0	0.03	0.01	0.07	0.14	0	549.39	182.6	0
FBgn0011281	351.49	318.68	32.72	26.96	1.07	0.77	0.18	0.29	3.8	1.28	0	0.15	0	0	0	0.19	0.16	0	2.24	0.21	0	0	0.11	0	0.04	0.03	0.17	0	0.13	0.4	0	0.08	0.06	0.05	0.05	0	0	0	0	0	57.23	18	0.02
FBgn0011282	113.86	123.04	7.6	9.96	0.03	0	0.08	0	1.08	0.58	0	0	0.13	0.02	0	0	0	0	0.3	0.08	0.1	0	0.09	0	0.79	0.62	0.18	0.67	0.2	0	0	0	0	0.17	0	0.03	0	0.03	0.34	0	17.78	6.3	0
FBgn0011283	238.68	205.55	16.7	17.08	0.15	0.27	0.27	0.31	1.36	0.68	0	0	0	0.03	0.59	0	0	0	0.74	0.27	0.95	0	0.33	0.16	0.06	0.28	0.17	0.05	0	0.84	0	1.09	0	0	0	0	0.13	0.25	24.45	0	34.34	14.44	0.46
FBgn0011284	549.06	843.53	631.19	1177.53	437.15	494.65	579.22	498.24	929.1	950.06	656	804.24	620.39	867.72	861.94	1092.1	751.12	1419.08	414.84	529.13	1955.83	3441.94	644.19	1319.54	686.57	954.12	180.85	1085.68	2178.25	1181.11	1268.59	1799.13	780.31	1201.63	940.65	1189.9	1807.48	1746.08	1392.39	740.07	609.67	1614.51	1176.71
FBgn0011286	12.35	12.31	2.52	2.11	11.31	12.01	9.98	8.68	11.2	10.98	1.83	0.63	2.06	1.54	0.36	0.24	3.38	3.26	1.92	0.82	10.67	15.4	8.21	7.99	9.93	10.74	2.67	1.17	0.78	11.39	9.58	1.96	0.2	2.65	0.09	0.18	0.1	1.97	17.19	3.09	24.06	9.42	1.91
FBgn0011288	183.42	143.43	153.02	109.84	593.07	534.32	502.82	483.18	3.24	4.86	0.06	0.04	0.03	0.02	0.08	0.16	0.5	0.68	3.67	1.95	0.38	0.2	18.37	12.92	0.26	1.08	0.94	2.24	0.22	0	0.34	62.15	0.03	0.07	0.04	0.01	0.15	0.76	2.42	2.63	37.48	12.66	1.42
FBgn0011289	20.95	17.76	30.96	29	25.81	27.07	23.5	22.26	37.42	35.64	25.1	22.44	20.58	25.64	36.66	43.18	39.85	36.24	13.78	16.77	74.01	52.34	30.27	27.37	27.98	28.22	32.56	27.5	56.59	23.16	22.57	50.38	26.04	30.03	35.79	13.28	51.42	43.24	21.14	29.45	26.94	37.83	30.84
FBgn0011290	29.25	27	24.96	21.65	38.03	36.84	29.72	27.26	17.88	19.68	7.24	7.99	9.21	8.83	8.74	7.53	20.76	28.35	9.4	8.9	22.23	28.76	14.58	14.39	11.87	13.74	8.22	13.05	45.6	32.48	27.19	34.72	13.59	9.23	7.39	4.63	16.17	17.16	10.79	20.58	15.06	29.08	13.01
FBgn0011291	6.77	6.74	5.76	6.44	9.27	9.24	6.12	5.54	8.56	7.3	4.67	6.16	5.67	4.98	5.42	5.91	6.2	11.23	3.88	5.21	4.4	7.17	4.95	6.93	7.46	9.18	6.66	6.91	34.28	10.74	9.9	19.49	6.98	8.65	6.34	3.44	10.33	11.81	6.33	13.09	7.18	19.47	8.31
FBgn0011293	593.29	549.55	41.54	40.41	0.41	0.42	0.25	0.03	2.39	1.84	0	0	0	0	0.55	0.71	0	0	2.2	0.14	0	0	0.13	0.03	0	0.32	1.46	0	1.69	0	0	0.95	0	0.06	0	0.03	0.02	0	0.1	0	72.12	28.24	0.03
FBgn0011294	126.18	120.14	10.06	9.18	0.05	0.08	0.09	0.02	0.58	0	0	0	0	0	0.01	0	0	0	0.58	0.2	0	0	0	0.02	0	0.03	0	0	0.15	0	0	0.02	0	0	0	0	0	0	0	0	15.61	5.25	0
FBgn0011296	40.13	51.43	8.1	10.47	4.12	4.08	14.08	10.54	582.42	1216.05	72.66	84.12	192.98	156.03	34.5	16.73	18.75	25.49	6.85	5.48	60.35	68.77	97.87	122.87	229.42	674.02	30.59	33.33	7.99	47.04	48.51	5.05	133.98	1079.29	10.81	7.5	2.34	42.5	1087.86	243.64	88.93	48.28	295.71
FBgn0011297	5.33	3.98	10.92	10.69	6.46	7.07	5.5	5	5.95	7.52	7.94	10.15	6.5	6.55	4.66	4.67	5.11	7.11	7.54	7.66	15.99	19.94	5.33	6.76	5.85	6.61	6.38	6.28	20.49	9.07	7.81	12.7	6.55	6.54	12.14	7.62	19.24	9.94	5.43	8.92	6.55	14.62	7.05
FBgn0011300	21.41	20.46	17.54	13.4	20.3	19.29	13.13	11.6	11.26	10.25	13.71	11.44	13.97	12.89	18.23	16.47	14.74	16.32	4.8	6.11	16.12	21.17	8.85	11.6	9.45	9.45	4.17	6.06	31.27	18.82	18.92	27.69	13.76	14.51	15.78	6.9	12.32	21.03	7.64	29.59	14.14	23.29	10.05
FBgn0011305	53.02	46.16	51.44	45.72	92.45	86.7	61.39	54.4	24.41	24.45	12.16	12.46	23.88	19.8	16.3	11.67	15.11	11.71	13.51	13.36	21.58	22.93	16.69	15.73	21.51	26.65	20.27	19.55	45.58	27.69	20.28	155.28	8.7	23.08	6.47	8.22	10	43	21.12	37.45	29.94	30.5	23.69
FBgn0011327	11.33	9.98	8.38	8.43	10.85	11.28	9.68	8.87	18.11	23.58	11.85	13.55	12.56	12.18	12.4	9.98	17.01	23.75	6.7	14.52	16.42	19.21	12.89	14.67	13.34	16.67	213.73	8.87	119.57	10.9	11.1	93.02	26.34	34.27	15.27	12.47	36.83	46.18	39.53	28.58	41.31	67.65	39.98
FBgn0011335	9.14	8.03	4.68	4.14	11.26	12.08	4.62	3.73	6.26	5.32	3.3	4.84	7.13	6.73	4.76	4.61	4.28	7.33	2.1	2.74	6.08	5.48	4.13	5.44	6.04	8.74	8.49	2.89	26.35	9.71	9.02	13.43	4.31	6.17	2.84	2.22	4.97	6.88	3.85	9.21	6.15	14.99	4.93
FBgn0011336	36.75	38.16	38.22	39.94	20.22	20.53	26.48	20.75	44.31	45.92	55.07	52.53	36.67	38.14	46.54	40.3	36.18	33.18	84.22	102.54	85.93	81.88	34.88	37.7	39.56	42.88	55.14	248.52	62.15	118.76	101.15	79.19	26.09	41.6	58.59	86.46	301.39	92.27	47.77	62.6	58.04	58.46	52.42
FBgn0011361	215.28	214.2	185.62	184.14	177.13	162.33	241.52	261.29	176.72	200.47	100.01	164.8	324.69	330.61	275.89	271.42	238.96	219.52	146.28	106.4	431.41	222.38	310.24	269.01	283.14	350.09	156.2	56.33	355.65	135.46	134.5	176.18	82.68	348.02	258.16	119.21	122.31	103.79	230.2	54.82	266.4	311.41	129.12
FBgn0011455	176.04	159.8	210.74	216.52	174.9	163.52	226.96	273.83	201.38	210.56	112.53	152.67	301.68	300.71	212.15	232.13	282.62	225.72	132.3	85.73	555.8	303.63	444.12	388.76	229.29	262.67	111.43	87.3	153.92	172.8	170.8	111.07	91.62	291.64	243.18	78.8	103.83	81.03	197.68	67.99	270.33	189.4	113.71
FBgn0011474	7.31	5.97	5.13	4.5	8.84	8.46	4.9	3.69	5.26	5.33	4.15	3.29	4.92	4.71	4.18	4.31	4.71	6.4	2.72	5.6	4.29	13.9	2.77	5.37	3.97	4.87	10.18	2.21	59.99	8.74	8.23	28.35	4.3	4.89	3.59	2.53	8.32	10.52	5.51	10.33	6.21	37.16	4.98
FBgn0011476	36.46	38.37	17.49	21.27	30.04	30.73	33.84	34.12	17.37	18.28	8.31	8.54	14.01	15.2	19.5	18.35	10.46	11.04	12.22	12.08	12.07	10.56	29.04	25.6	16.76	25.64	81.03	9.85	84.03	6.06	9.25	17.62	9.3	18.45	13.12	8.56	16.33	12.97	21.5	7.21	47.23	66.72	11.69
FBgn0011481	26.15	23.81	22.94	16	35.97	32.23	22.57	20.38	19.2	15.28	13.26	6.99	12.61	13.5	21.65	17.75	9.09	9.55	11.56	17.86	8.04	9.91	9.55	11.73	11.08	13.72	5.25	8.36	94.49	34.19	28.7	52.06	5.52	12.57	12.59	2.5	18.69	24.07	11.67	21.3	17.13	54.39	7.09
FBgn0011509	18.5	26.28	19.42	26	20.91	21.13	22.07	18.47	31.66	35.2	19.91	27.3	16.46	18	19.15	22.43	23.76	46.03	28.87	49.65	29.9	35.23	21.92	32.46	27.65	30.08	11.48	72.56	74.49	59.56	47.44	34.48	16.63	30.68	20.66	46.53	171.27	64.95	34.52	30.94	24.36	52.51	38.69
FBgn0011554	0	0	0.02	0.06	0.12	0.13	0.82	0.38	0.2	0.2	127.97	183.4	14.85	18.82	2.8	0.69	0	0.81	0.52	0.02	0.49	0.52	1.88	1.66	0.13	0.66	0.23	0.22	0	0.18	0	0.02	151.19	0.04	0.16	0.22	0	1.8	0.07	3.3	11.25	19.05	39.37
FBgn0011555	0	0	0.06	0.2	0.06	0	1.93	0.04	3.43	0.53	840.82	1492.08	1.71	3.17	4.63	0.27	0.44	1.41	5.18	0.75	0.2	3.52	10.23	0.64	0.48	0.85	0.45	2.52	0.23	0.29	0.19	0.09	1700.36	0.05	0.22	0.38	0.1	0.47	0.1	7.55	44.43	104.16	316.46
FBgn0011556	0	0	0	0.08	0.04	0.31	0.82	0.02	0.11	0.28	117.71	185.1	70.81	70.32	3.01	1.77	1.07	0	0.15	0.04	0.58	0.08	2.07	0.24	0.35	1.68	0.45	0.89	0	0	0.24	0.06	163.83	0.12	0.52	0	0.05	4.54	0.05	1.86	16.93	24.86	49.74
FBgn0011559	0.33	0.5	0.09	0.02	1.91	0.73	0.26	0.38	2.31	0.08	30.94	0.03	40.18	0	10.48	0.16	89.28	0	3.49	0.01	26.61	0.74	103.15	0.13	0.73	218.31	226.9	11339.8	0.76	0.08	0.03	0.01	1.32	4.12	0	0.07	0	0.03	0.01	0	1014.33	0.43	0.22
FBgn0011566	4.74	4.7	6.29	6.1	12.43	11.1	8.8	7.59	6.4	5.2	3.58	3.25	3.6	3.96	4.84	4.23	3.21	3.05	1.8	3.23	10.44	13.64	4.34	5.05	4.21	5.14	1.73	4.18	21.64	2.47	2.72	10.97	5.55	5.05	4.68	0.7	2.23	7.11	3.7	3.45	4.55	12.88	4.77
FBgn0011569	0.07	0.05	0.04	0.02	0.16	0.08	0.05	0.1	0.08	0.05	0.01	0	0	0	0.07	0	0.12	0	0	0	0.14	0.04	0.39	0.01	0.02	0.08	22.83	0.03	0.03	0	0.03	1.06	0	0.01	0	0.44	0	0	0.05	0.07	3.29	0.13	0.61
FBgn0011570	16.18	14.17	17.1	14.8	18.24	17.56	15.2	13.24	37.54	40.3	39.86	52.1	30.31	32.25	39.55	40.96	18.1	18.65	15.14	16.22	12.02	20.03	13.02	15.68	23.55	32.79	18.34	21.28	68.15	40.02	33.97	66.23	75.72	61.39	90.25	17.34	60.82	68.61	48.47	99.39	18.55	44.78	53.51
FBgn0011573	15.24	15.71	18.3	17.1	17	17.72	11.57	10.05	27.1	24.92	14.65	17.77	22.16	24.33	18.62	19.46	23.02	22.82	7.22	9.48	19.49	22.79	14	16.47	19.04	20.63	71.29	8.25	57.17	19.88	23.54	48.51	28.14	30.36	24.92	13.78	21.2	35.55	22.25	28.92	21.43	35.36	28.55
FBgn0011576	17.06	13.61	19.11	19.47	4.56	2.25	3.2	5.5	41.26	14.52	11.94	7.73	24.92	16.9	108.66	85.44	47.82	20.73	3.52	1.23	30.75	9.56	24.41	17.62	41.16	13.57	4.23	2.53	0.2	9.27	15.61	1.01	72.68	6.29	53.87	17.02	1.31	1.1	0.99	9.61	17.13	5.59	28.36
FBgn0011581	138.82	115.89	7.41	7.84	436.57	493.22	16.94	17.7	0.28	3.21	0.46	0	0.69	2.05	0.33	0.36	45.69	34.34	0.54	0.2	115.19	96.02	12	7.37	38.91	44.91	1.66	112.83	0.25	5.97	4.99	89.16	0	0.27	0	0.02	0.01	1.67	2.95	0	33.89	9.76	3.83
FBgn0011582	14.08	11.15	3.8	2.94	21.88	17.81	7.7	6.41	0.09	0.08	0.06	0.06	0.01	0.01	0.03	0.01	0.4	0.13	0.12	0.06	0.05	0.01	0.2	0.16	0.02	0.06	0.2	0	0	0.16	0.01	3.97	0.05	0	0	0	0.03	0.01	0.06	0.03	3.85	0.89	0.02
FBgn0011584	72.62	89.11	68.94	74.72	53.25	56.76	52.74	46.66	113.87	122.74	51.3	48.42	97.01	105.84	53.56	60.22	82.43	104.85	71.52	117.78	74.44	65.76	59.22	70.5	147.24	151.07	41.24	277.41	48.37	144.63	138.48	38.77	35.71	51.73	38.09	73.76	149.03	63.06	54.62	57.06	72	55.17	55.28
FBgn0011586	37.06	33.14	45.46	39.73	46.84	47.54	46.31	43.91	40.91	70.41	17.18	20.19	20.88	25.67	20.77	20.82	29.6	44.24	18.65	32.03	16.02	21.16	21.44	28.33	28.89	38.61	35.08	41.48	179.42	62.87	60.15	100.59	21.13	32.56	25.77	15.9	33.8	38.84	26.56	95.9	24.61	95.85	30.09
FBgn0011589	7.24	6.05	1.33	1.13	29.29	27.26	5.36	3.74	1.86	1.36	0.78	0.32	0.47	0.52	0.21	0.17	0.36	0.27	0.25	0.17	0.69	0.75	0.36	0.36	0.29	0.51	0.31	0.71	0.05	0.14	0.18	5.78	0.3	2.06	0.51	0.18	0.32	0.49	2.28	2.07	1.89	0.58	0.79
FBgn0011591	26.26	25.49	28.48	21.6	35.39	38.19	42.21	42.34	15.34	7.72	2.38	2.38	1.77	2.03	2.48	1.13	1.96	2.8	1.36	1.08	3.65	4.69	7.23	7.33	3.88	5.34	4.4	2.54	11.83	5.6	5.75	35.95	11.95	14.57	0.61	0.8	2.3	35.62	14.62	13.25	11.27	9.36	11.68
FBgn0011592	7.08	5.63	4.95	3.8	18.13	16.23	7.93	6.27	10.83	4.32	15.53	13.97	6.65	6.8	0.97	0.89	1.59	1.5	0.43	0.98	1.66	3.19	1.82	2.44	5.1	5.11	10.47	0.94	14.25	7.05	7	51.2	9.96	5.64	0.54	3.22	0.82	12.27	3.36	9.15	6	11.38	6.19
FBgn0011596	5.14	5.44	3.35	2.2	1.2	1.22	2.04	1.68	6.98	5.8	9.2	3.27	2.51	2.14	7.48	4.73	13.38	15.18	2.03	1.68	5.75	6.57	3.85	2.69	2.69	2.25	115.81	0.7	1.62	10.45	12.63	1.91	4.67	2.1	2.51	2.6	1.26	3.24	1.01	15.23	24.49	4.67	2.39
FBgn0011603	24.37	20.93	21.26	20.34	25.28	23.68	74.37	73.25	6.16	6.08	10.51	4.43	438.9	489.7	35.86	44.7	2.35	3.46	154.56	149.8	7.58	7.56	14.03	15.12	127.64	114.72	1.31	4.26	0.37	12.75	11.25	7.16	7.24	562.08	25.73	2.67	7.95	3.64	5.28	5.96	22.61	9.57	10.56
FBgn0011604	13.42	12.28	12.75	10.2	21.52	19.56	16.4	14.84	10.22	7.58	6.75	6.81	6.82	6.76	9.18	8.36	5.26	7.69	4.36	7.93	4.83	15.34	4.77	7.55	4.55	6.67	66.81	2.52	67.51	9.45	9.62	88.81	5.77	9.69	6.87	3.47	10.31	24.74	12.27	18.49	17.02	39.36	12.34
FBgn0011606	1.1	0.95	1.31	0.86	0.64	0.48	0.74	0.8	2	1.4	1.45	1.1	1.23	1.05	1.29	0.78	1.78	1.86	1.16	3.87	1.78	16.37	1.58	2.3	1.41	2.68	74.3	1.28	45.33	1.62	1.08	30.1	1.43	1.55	0.98	0.84	2.12	7.09	5.75	4.32	12.13	24.39	3.81
FBgn0011638	24.46	26.87	20.78	27.5	34.07	34.03	30.32	27.86	34.88	46.22	13.24	28.39	20.73	23.69	17.16	25.87	14.09	26.72	12.14	25.74	21.46	52.91	17.15	38.16	24.49	41.8	30.13	26.54	176.62	30.97	26.81	121.97	14.56	18	10.09	25.59	52.66	77.39	36.79	20.45	23.28	106.84	32.33
FBgn0011640	27.16	24.86	31.68	29.05	45.25	43.14	22.38	17.97	25.12	25.26	22.66	22.72	25.51	26.61	21.38	22.5	23.06	25.44	12.88	16.62	52.86	78.1	19.13	23.51	22.8	25.66	20.64	17.72	83.01	38.7	31.46	136.8	29.62	36.62	21.19	15.4	38.63	57.81	31.77	29.12	20.13	56.24	35.37
FBgn0011642	55.29	49.43	60.12	50.92	129.38	129.11	84.77	80.84	34.37	29.51	24.8	20.59	22.99	26.43	34.69	33.12	13.15	13.76	14.78	14.74	21.78	19.23	27.78	30.39	25.57	31.57	26.13	19.11	41.7	17.8	18.02	98.67	24.35	30.7	30.84	19.16	29.24	42.68	26.85	20.23	33.13	34.98	30.09
FBgn0011648	19.21	18.24	18.22	15.66	24.15	23.84	16.44	14.94	15.52	12.58	21.3	17.47	11.25	11.01	15.51	14.84	22.07	20.81	8.84	9.54	17.43	24.8	13.79	14.62	8.65	11.08	11.47	8.64	65.03	21.11	21.07	24.1	19.83	13.75	12.07	6.1	12.06	17.47	11.99	43.18	17.29	45.52	14.68
FBgn0011653	0.01	0	0.02	0.02	0.03	0.02	0	0	0.02	0.04	0	0.01	0.01	0.04	0	0	0.03	0	0	0.02	0.02	0.04	0	0.1	0.04	0.06	0.09	0	0	0	0.53	4.52	0.03	0.53	0	0.04	0.22	1.98	1.19	2.52	0.04	0.55	0.94
FBgn0011656	24.68	21.01	15.5	11.05	36.75	34.53	13.4	11.82	25.48	20.98	12.61	8.13	16.76	18.68	16.27	17.84	17.11	19.8	5.81	4.58	18.61	20.48	16.05	18.88	13.63	16.96	4	3.45	16.9	155.67	129.51	12.3	12.12	13.67	8.2	4.16	43.65	10.65	16.82	29.29	21.07	19.1	10.13
FBgn0011659	1.12	0.84	1.13	1.42	2.58	2.55	1.58	1.54	0.74	0.8	1.19	1	0.95	1.01	1.13	1.63	0.63	1.25	0.87	1.92	1.05	8.11	0.82	1.54	1.06	1.4	5.14	0.75	19.22	1.32	0.76	9.73	1.62	4.09	1.9	0.74	6.22	5.04	2.67	2.45	1.68	11.68	2.44
FBgn0011660	2.44	2.19	3.34	2.08	6.11	5.58	4.6	5.51	1.36	1.28	0.53	0.8	0.91	0.92	1.21	0.77	0.72	0.83	0.47	2.94	0.65	3.96	1.07	1.68	1.02	1.9	23.16	1.08	29.28	1	1.06	12.95	0.98	1.67	1.48	2.69	1.59	5.94	2.86	2.26	4.37	15.88	3.16
FBgn0011661	120.71	121.67	191.05	138.89	64.12	61.99	55.52	50.66	189.82	218.38	150.95	162.13	181.06	210	181.27	193.22	48.49	44.94	104.32	119.72	52.22	61.62	51.17	61.72	150.76	226.02	42.99	98.19	203.8	177.78	187.5	189.16	77.43	297.22	213.61	32.74	353.9	306.02	144.45	155.57	90.78	160.29	136.12
FBgn0011666	41.23	34.67	52.08	31.66	38.62	33.58	22.31	18.03	8.94	9.66	1.14	1.09	0.42	0.5	0.14	0.41	1.3	2.7	0.98	3.3	5.42	12.36	3.72	5.06	0.96	2.68	9.92	1.13	37.16	10.85	8.07	78.34	2.26	0.85	0.37	0.55	2.45	11.49	7.09	23.68	12.84	27.31	6.16
FBgn0011668	2.65	1.31	1.11	0.09	9.12	3.4	0.7	4.61	18.76	0	116.21	0.19	368.39	0.04	40.07	1.37	1221.01	0.81	16.4	0	205.41	1.35	441	0.83	12.3	948.72	1651.33	61583.4	6.01	0	0.68	0	5.36	14.29	0	0	0	0	0	1	8266.41	1.91	1.02
FBgn0011669	29.05	55.78	5.52	0	37.39	12.99	10.84	34.08	116.52	4.54	633.94	0.71	1876.44	0.21	323.03	14.8	6287.28	0	119.06	1.1	1461.01	21.13	2420.97	3.76	59.11	4598.4	16643.3	295374	43.19	0	6.29	0	21.2	103.99	0	0	0	0.49	0	0	99394.4	36.21	3.47
FBgn0011670	0.75	0.64	0.36	0	0.99	0.68	0.15	0.68	3.44	0	26.21	0	72.74	0.07	15.1	0.97	216.54	0	4.27	0.07	18.17	0.43	99.23	0.2	1.81	237.11	407.92	14452.7	1.83	0	0	0.14	0.85	1.87	0	0.06	0	0.07	0	0	2047.5	2.32	0
FBgn0011672	29.76	36.03	18.44	21.32	30.92	33.8	31.57	27.24	20.05	22.7	41.79	44.79	16.45	19.68	41.82	65.57	20.18	28.02	64.08	75.1	29.55	47.78	20.79	26.88	17	23.74	19.4	27	67.94	50.3	47.37	22.94	67.42	21.88	115.33	32.4	141.99	60.22	20.08	128.99	28.76	55.68	47.9
FBgn0011674	4.42	3.68	2.26	2.43	0.36	0.5	1.04	0.94	7.92	6.58	10.5	9.07	2.69	2.81	1.14	1.19	6.02	6.38	0.98	1.27	12.1	16.64	3.22	4.35	2.42	5.33	1.81	1.56	17.37	6.35	5.48	17.44	5.52	1.71	0.24	0.47	0.53	4.13	0.76	14.1	4.44	11.05	1.57
FBgn0011676	8.99	6.56	1.5	1.54	28.68	24.62	5.78	6.35	0.1	0.16	0.04	0.01	0.05	0.03	0.01	0.04	0.18	0.15	0.12	0.04	0.12	0.17	0.36	0.23	0.05	0.07	0.45	0.01	0.13	0.05	0.11	3.62	0.02	0.02	0	0.01	0.11	0.04	0.11	0.02	2.15	0.92	0.12
FBgn0011692	0.01	0.1	0.03	0.16	0.27	0.13	0.45	0.08	0.11	1.1	0.34	0.62	0.18	0.28	0.25	0.46	0.14	0.76	0.15	3.84	0.09	11.19	0.17	2.32	0.08	1.33	6.33	0.02	49.99	0.26	0.21	44.81	1.85	1.07	0.34	0.61	1.8	10.44	9.26	2.96	1.01	28.9	7.18
FBgn0011693	2929.57	2295.24	7936.33	6694.44	12.39	22.8	2.61	1.31	19.67	27.08	0.13	0.11	0.4	0.31	0.47	1.83	0.9	0	24.4	14.1	1.47	0.35	4.22	0.87	0.75	1.84	7.51	3.19	1.98	4.68	1.8	0.09	0.29	0.34	0.07	0.06	0	0	0.02	0	404.84	115.29	0.03
FBgn0011694	7.5	4.78	0.24	0.07	0.96	0.75	0.56	0.53	18.6	5.47	0.97	0.14	11.5	0.05	3.44	2.22	990.94	0	108.43	0.07	112.42	1.67	6976.16	0.11	219.37	6.18	46.68	472.28	5.48	0	0	0	0	0	0	0.23	0	0	0.07	0	11029	4.75	0
FBgn0011695	5233.09	4813.03	2736.89	1839.08	48.88	84.78	157.85	98.28	7080.34	18503.6	163.72	14.43	1846.55	1732.03	18.43	35.18	320.99	87.33	203.62	86.88	461.5	133.73	1308.89	623	52274.6	14122	185.44	62.67	11.03	119.96	190.8	4.84	2.56	882.69	3.9	2.4	3.78	578.53	121.36	20.46	3063.55	981.03	54.19
FBgn0011701	24.51	19.93	19.78	17.05	45.8	49.9	45.34	42	0.8	0.75	0.02	0	0.24	0.33	0.1	0.05	0.9	0.99	0.7	0.3	0.35	0.6	3.57	2.9	2.24	3.12	0.03	0.3	0.02	1.59	1.38	38.31	0.01	0.05	0.01	0.05	0.06	0.11	1.61	0.52	5.4	1.98	1.23
FBgn0011703	1.44	1.92	1.37	1.92	2.15	1.71	2.17	1.08	3.9	4.51	1.92	3.7	2.35	2.13	1.89	3.03	2.35	4.87	0.84	12.26	1.55	22.91	1.37	8.73	2.27	6.09	2.5	1.14	156.84	3.88	2.37	67.5	7.03	13.16	6.89	4.2	32.09	28.71	19.87	11.1	1.94	85.64	12.86
FBgn0011704	3.36	2.71	4.06	4.56	1.97	1.52	4.69	1.23	8.75	12.92	12.21	14.86	13.74	11.46	16.24	15.16	3.08	9.45	7.6	36.86	9	97.95	4.5	20.14	6.99	14.49	6.43	11.21	318.56	11.08	6.17	83.74	17.59	25.61	22.73	7.33	92.03	46.59	25.1	11.6	6.45	178.47	25.06
FBgn0011705	10.81	38.1	5.54	84.8	2.32	8.18	10.52	3.96	4.6	9.28	22.95	28.65	4.77	7.87	45.24	49.16	2.27	17.79	25.51	35.82	8.99	33.26	9.1	46.87	2.01	6.96	13.69	6.46	67.9	16.95	17.15	33.02	6.62	3.44	18.05	0.89	5.39	11.42	5.31	9.46	10.39	57.53	9.61
FBgn0011706	1.82	0.93	0.28	0.36	4.63	4.96	2.62	1.98	0.37	0.14	0.29	0.06	0.28	0.21	0.1	0.01	0.14	0.6	0.28	0.19	0.3	0.59	0.56	1.03	0.27	0.85	3.75	0.28	0.31	0.39	1.28	15.74	0.97	9.19	0.16	0.1	2.51	2.75	3.13	2.86	1.09	0.91	2.54
FBgn0011708	23.97	25.69	26.66	26.68	30.11	29.01	22.79	21.08	37.97	37.62	29.21	24.66	25.08	27.98	33.7	33.3	32.64	31.88	31.62	44.14	57.4	46.12	25.21	24.83	38.28	36.22	42.56	55.79	48.67	52.56	44.17	24.56	33.64	27.81	42.56	24.26	77.64	32.47	19.51	30.81	31.2	34.76	32.64
FBgn0011710	13.09	10.89	13.68	11.84	21.08	21.1	18.6	14.98	16.14	15.8	10.12	9.11	9.01	10.69	23.92	25.73	5.99	9.3	9.82	14.67	12.57	26.91	8.35	12.23	10.76	12.84	22.82	12.53	92.64	13.9	12.05	79.37	41.13	42.61	50.54	7.14	28.37	57.51	23.02	44.4	13.78	52.84	34.35
FBgn0011715	9.26	8.67	10.95	11.3	18.57	19.27	10.38	8.1	12.6	11.48	8.15	8.42	8.27	9.18	8.6	8.66	6.28	8.84	4.85	7.56	12.15	26.02	6.27	9.01	9.44	12.78	6.47	9.36	49.48	13.27	11.99	62.93	9.27	10.96	12.3	4.45	14.84	20.4	13.74	18.05	7.56	32.82	15.07
FBgn0011722	21.86	32.36	12.95	19.7	1.46	3.32	6.03	4.61	10.26	17.92	0.24	0.16	2.71	5.56	0.49	0.51	40.36	75.79	2.6	1.86	31.06	50.18	12.15	18.43	5.85	20.65	2.44	0.23	0.43	35.96	63	7.93	0.62	9.81	7.04	368.46	33.52	19.73	20.89	69.29	14.14	11.99	59.2
FBgn0011723	0	0	0	0	0.02	0.02	0	0	0.02	0.02	0.05	0.02	89.69	104.6	0.22	0.96	0.14	0.06	0.08	0	0.36	0.09	0.47	0.46	52.09	67.06	0.08	0.01	0.04	3.04	2.3	0.02	0	55.51	0.27	0.13	0.02	0.14	0.49	3.48	2.67	1.17	0.88
FBgn0011725	19.04	16.48	17.02	13.2	30.27	27.11	19.6	17.27	23.72	18.81	12.03	9.62	12.16	12.35	15.9	12.85	14.82	10.71	9.2	14.21	23.35	37.29	13.82	14.53	12.74	15.91	306.57	9.61	79.41	18.14	15.6	48.94	13.33	15.52	12.3	8.78	18.98	22.44	12.49	19.57	58.21	51.71	14.35
FBgn0011726	275.08	290.63	146.12	151.2	107.57	113.86	136.76	128.04	637.52	974.68	519.71	878.14	276.39	278.28	365.19	450.44	141.28	142.29	135.9	175.6	155.63	130.27	153.47	175.49	363.48	568.06	328.82	147.13	1563.63	186.66	169.03	1167.41	779.04	840.25	557.77	169.22	722.68	847.7	1145.65	442.05	316.71	1118.13	701.41
FBgn0011737	25.6	23.13	14.69	11.58	74.9	73.33	57.46	50.36	6.86	6.54	3.65	2.96	5.51	5.77	8.13	7.1	4.54	3.79	3.4	4.96	6.79	12.68	6.55	7.13	4.81	7.05	70.21	3.53	38.99	4.82	5.64	22.91	3.48	6.33	4.21	2.52	6.3	10.09	5.26	4.86	19.65	24.22	5.98
FBgn0011739	13.46	11.7	13.94	10.22	13.67	12.54	9.19	9.42	19.06	13.57	7.37	4.13	4.47	5.18	13.48	15.59	18.15	15.71	5.48	5.42	9.13	10.94	7.26	8.03	5.59	6.98	4.56	3.6	25.43	29.4	27.73	12.81	5.16	4.13	13.83	2.22	3.96	12.03	5.53	22.73	12.22	19.87	4.21
FBgn0011740	10.06	8.76	14	9.86	18.42	15.98	13.74	12.76	8.12	6.88	2.87	2.34	3.87	3.95	23.44	14.8	4.84	3.36	4.62	5.74	7.29	13.46	5.68	5.67	3.92	5.53	14.6	34.19	28.25	8.69	6.7	30.19	1.46	6.34	11.31	4.06	10.08	16.72	8.36	8.13	11.23	17.77	5.71
FBgn0011741	10.44	8.35	12.12	10.4	14.2	12.54	10.53	11.83	19.21	17.81	8.47	8.54	12.3	11.29	12.77	11.37	8.32	7.73	6.22	6.13	16.14	12.39	9.56	9.29	16.71	14.44	3.34	7.32	31.54	9.88	9.74	38.6	10.23	18.12	17.71	6.64	18.66	25.72	13.57	17.21	8.27	18.28	14.9
FBgn0011742	27.72	24.79	14.61	12.93	47.21	45.94	39.3	33.2	20.96	24.71	66.45	74.92	23.04	28.23	41.85	45.77	10.55	17.39	10.42	18.86	15.06	41.79	11.31	18.1	16.36	25.84	42.01	19.33	129.57	26.81	24.61	62.76	78.88	32.83	42.18	13.58	31.72	46.2	23	38.36	26.64	89.76	38.59
FBgn0011743	0.03	0.1	0.12	0	0.04	0.03	0	0.14	0.44	0	0	0	0.09	0	2.78	0	0.97	0	0.39	0	1.76	0.09	2.74	0.03	0.16	0.42	196.91	0.32	0.06	0.2	0.08	0	0	0.06	0	1.08	0	0.03	0	1.67	26.37	0.05	2.67
FBgn0011745	47.44	45.69	48.88	45.28	68.08	65.81	66.62	66.85	81.78	109.05	56.83	70.89	87.1	94.52	60.22	61.38	22.13	22.03	26.26	29.42	48.68	45.29	35.94	38.62	89.61	115.02	35.54	35.33	92.01	33.1	36.16	103.78	83.46	123.23	108.77	30.24	113.24	116.58	86.86	41.87	43.53	71.13	76.16
FBgn0011746	9.43	8.1	1.85	1.34	17.61	19.73	14.39	12.36	0.38	0.3	0.34	0.16	0.11	0.13	0.19	0.02	1.29	1.52	0.3	0.21	3.17	2.12	1.76	1.74	0.67	0.88	63.59	0.53	4.88	1.5	4.25	4.48	0.85	0.19	0.01	0.08	0.12	0.36	0.91	6.26	11.08	3.35	1.49
FBgn0011747	86.7	70.69	109.06	78.1	158.42	141.52	112.84	104.94	102.6	73.54	60.68	40.61	58.89	68.19	65.44	60.4	33.71	28.63	38.64	39.55	47.99	47.29	56.11	58.29	58.67	73.61	36.87	37.87	109.29	47.3	45.5	131.45	84.28	82.99	62.51	35.9	67.37	116.16	78.57	71.73	63.25	78.47	57.38
FBgn0011754	42.26	41.18	23.3	21.44	42.14	37.68	32.08	32.3	29.34	22.7	15.16	8.55	20.92	21.52	347.28	437.28	68.99	57.54	19.18	13.58	94.05	78.21	48.92	40.12	26.56	29.38	24.99	7.14	67.16	32.47	38.03	27.63	7.99	8.71	21.25	11.24	9.69	17.3	34.59	22.44	60.58	63.6	11.8
FBgn0011758	3.44	2.57	4.52	3.79	0.76	0.75	0.7	0.53	0.08	0.01	0	0	0	0.01	0	0.01	0	0	0.09	0.02	0.3	0.25	0.56	0.59	0.04	0.48	0.04	0.15	0	0.05	0.07	5.26	0.01	0.12	0	0.03	0.04	0.28	0.9	0.33	0.88	0.59	0.94
FBgn0011760	175.81	163.53	157.3	118.44	169.11	173.31	175.78	163.1	135.4	149.36	87.57	96.77	96.71	92.87	123.96	116.34	115.9	97.32	61.88	64.07	90.94	74.29	76.69	73.53	151.61	210.22	105.32	99.83	258.96	219.34	212.84	283.97	84.28	133.33	131.86	58.86	136.27	188.46	162.32	186.27	106.32	185.11	112.07
FBgn0011761	3.6	2.87	1.82	12.06	11.01	8.65	56.26	0.56	2.74	96.24	0.14	0.99	20.91	12.56	4.1	35.16	0.23	260.37	19.06	443.76	1.52	350.48	4.36	209.55	2.82	106.62	10.81	0.03	6831.35	40.79	22.99	0.02	0	0	0	0.15	0	0.14	0	0.28	3.66	3215.51	0.06
FBgn0011762	1.56	2.01	1.78	2.05	2.15	2.8	2.02	1.6	2.9	2.88	0.73	1.41	2.48	2.66	1.25	1.49	1.9	1.34	0.88	2.58	3.2	8.46	1.25	2.54	2.95	3.37	0.9	0.62	34.58	2.48	2.09	12.52	2.51	5.87	2.03	1.01	6.83	5.81	4.12	2.8	1.74	16.54	3.89
FBgn0011763	20.66	18.07	23.38	19.53	34.81	34	26.9	22.84	30.58	25.4	21.72	21.09	18.09	19.66	24.96	26.33	15.9	19.1	14.42	21.74	21.79	36.73	16.48	22.52	19.81	22.78	8.89	17.72	97.9	26.43	22.66	88.04	17.15	23.69	20.37	7.8	43.49	40.27	26.7	23.37	19.35	65.21	20.83
FBgn0011766	18.78	16.82	18.44	14.68	23.83	21.02	18.97	18.24	23.05	17.86	17.8	13.06	18.63	18.37	23.65	21.48	30.79	27	8.82	11.58	22.66	27.9	12.5	14.23	21.54	21.34	6.29	17.67	47.25	93.51	76.47	76.19	18.49	26.33	18.5	9.62	45.37	39.12	17.72	64.45	16.15	32.1	13.85
FBgn0011768	44.7	37.09	41.91	46.32	18.64	23.12	22.61	21.06	79.98	65.84	49.72	58.91	86.62	76.88	85.58	69.69	104.82	79.94	25.1	20.33	170.22	95.57	87.23	72.85	167.53	109.66	51.9	47.28	135.27	110.36	88.6	78.87	62.24	100.9	104.14	91.16	74.56	137.92	68.04	31.63	73.83	104.68	79.75
FBgn0011769	10.01	13.05	6.32	6.8	12.53	13.05	10.16	8.38	9.51	9.56	4.63	6.54	15.31	15.14	10.12	12.45	7.61	4.4	4.06	3.66	7.66	11.31	8.27	9.39	8.61	9.6	18.33	4.21	31.13	3.59	6.14	10.17	4.77	12.35	11.56	3.96	6.13	7.87	6.08	7.21	10.17	21.49	5.36
FBgn0011770	128.57	88.68	68.46	61.86	13.48	18.41	22.94	26.56	73.38	106.66	338.81	80.54	50.38	61.39	875.48	932.99	190.22	117.14	29.11	20.16	535.71	173.72	146.97	104.09	105.84	65.25	11.55	30.31	97.26	65.08	71.83	23.42	40.66	66.13	957.24	41.82	45.21	37.44	70.66	26.75	149.42	115.59	89.55
FBgn0011771	12.64	12.47	14.36	12.32	21.51	20.98	15.02	13.42	18.54	13.74	14.67	13.12	11.45	13.06	11.26	10.95	7.08	8.56	10.39	10.2	12.03	18.94	7.67	9.42	10.8	12.19	7.43	8.47	33.79	12.99	12.85	45.93	13.78	16.64	17.13	6.97	21.23	24.56	10.6	22.84	9.77	21.58	13.48
FBgn0011774	4.56	4.08	3.96	3.83	5.11	4.78	4.26	4.36	5.88	5.1	7.98	6.11	4.37	3.78	7.73	7.04	3.26	3.54	1.79	4.36	5.81	19.28	2.92	5.25	3.95	4.63	3.92	2.99	47.07	3.44	5.09	10.98	3.04	4.79	6.98	1.81	3.43	8.63	3.33	5.63	5.01	27.44	3.78
FBgn0011785	8.33	6.48	6.35	5.26	11.13	10.9	5.9	5.28	7.32	5.62	5.94	2.69	4.53	5.19	6.13	4.92	7.37	8.57	4.16	5.5	10.13	33.71	3.84	4.7	4.04	5.04	4.85	3.45	32.82	13.38	10.69	25.4	4.55	5.14	3.49	1.88	6.24	10.2	4.9	11.71	7.83	24.22	3.63
FBgn0011787	26.42	26.51	11.19	14.45	34.36	33.23	20.01	16.8	16.44	18.12	14.51	26.34	32.25	38.37	28.1	36	15.56	19.93	7.12	12.06	31.04	40.44	20.59	25.71	16.43	27.45	41.04	11.14	158.86	12.4	15.92	50.76	11.09	42.19	24.13	16.02	29.47	30.84	28	7.25	23.69	93.37	23.27
FBgn0011802	3.14	3.06	3.11	2.87	5.61	4.95	4.17	4.18	5.24	3.85	1.99	2.27	2.66	2.61	2.14	2.18	1.67	2.3	1.85	4.6	2.04	4.55	2.16	4.01	2.25	3.56	12.21	1.77	43.21	3.42	3.25	15.51	1.58	3.31	2.22	1.47	3.48	7.49	3.72	8.94	4.11	21.56	3.66
FBgn0011812	0	0	0	0	0	0	0	0	0	0	0	0.07	0.04	0	0	0	0	0	0	0	0	0	0	0	0	0	0	0	0	0	0	0	0	0	0	0	0	0.16	2.67	7.92	0	0.18	0
FBgn0011817	26.58	20.41	11.54	7.83	29.53	25.67	22.44	17.68	4.88	5.63	2.01	1.33	2.75	2.5	3.23	2.85	10.13	12.98	3.76	6.17	6.98	14.58	3.56	4.18	5.21	4.62	69.82	1.24	44.62	11.93	15.61	66.73	2.54	4.87	1.19	1.52	4.16	10.12	4.3	51.36	18.08	29.87	5.59
FBgn0011818	19.46	18.44	14.01	11.41	40.44	38	31.04	27.12	8.28	7.61	5.58	4.54	4.19	4.2	8.79	7.87	4.83	6.54	4.1	6.59	12.43	26.8	6.14	7.55	3.9	6.07	45	2.67	83.73	4.94	6.11	19.7	6.83	4.51	3.28	3.51	4.06	10.19	4.5	7.65	16.82	43.64	5.72
FBgn0011822	0	0	0.02	0.06	0	0.02	0.4	0	0.1	0	36.36	176.1	1.05	1.2	0.3	0.12	0	0	0.22	0.1	0.25	1.23	0.52	0.77	1.13	1.52	0.02	0.33	0.52	127.3	90.17	0.02	33.59	2.68	0.04	0	0	0.05	0.01	0	2.74	9.29	17.07
FBgn0011824	7.75	19.25	1.01	2.98	2.42	2.64	3.01	1.23	5.56	5.14	4.01	9.58	3.09	4.25	5.38	9.36	4.61	14.81	1.67	6.88	19.28	51.69	2.94	12.58	3.15	6.57	9.84	11	185.05	12.73	11.01	18.04	3.94	4.65	1.25	2.64	12.09	25.96	7.02	5.05	9.31	172.24	5.68
FBgn0011826	19.83	16.48	16.94	15.88	43.3	38.03	24.48	21.2	15.62	16.66	13.49	11.05	14.88	17	15.83	18.79	25.67	25.83	10.52	13.82	20.49	25.19	13.6	16.85	11.27	14.77	3.28	8.04	47.99	31.65	28.23	24.91	9.92	14.43	15.75	8.81	13.11	17.48	9.44	22.33	14.55	35.39	8.96
FBgn0011828	23.9	21.87	11.24	14.42	51.82	47.2	27.58	24.54	62.44	50.25	0.67	0.31	3.61	3.35	1.43	0.65	4.92	7.81	4.89	4.51	35.95	65.42	10.1	12.44	7.17	11.83	5.65	3.49	2.71	24.54	25.83	26.8	1.76	18.76	25.3	5.94	4.41	36.98	49.9	92.31	14.5	8.18	24.87
FBgn0011829	1.81	1.25	1.04	0.48	2.71	2.38	7.12	6.8	0.13	0.26	0.86	0.39	0.28	0.29	0.09	0.11	0.12	0.15	0.06	0.06	0.15	0.15	0.4	0.34	0.13	0.22	0.11	0.02	0.06	4.08	3.02	3.58	4.44	0.18	6.45	0.17	0.07	1.63	0.73	2.37	0.9	0.42	1.43
FBgn0011832	0.07	0	0.32	0	0	0	0	0	0.2	0.16	0	0	0.02	4.73	0	1.28	0	2.81	0.16	0	0	0.84	0	14.77	0.04	8.6	0	0	0	1332.38	741.86	0	0	0	0	0	0	0	0	0	0	11.28	0
FBgn0011834	0	0	0	0.08	0.05	0	1.38	0.06	0.02	0.11	62.09	95.99	8.33	14.59	1.29	0.79	0.2	0	0.04	0.14	0.39	0.36	0.9	0.7	0.14	0.19	0.11	0.02	0	0	0	0	25.64	0.08	0.02	0.02	0	0.09	0.04	0.34	6.31	8.92	11.59
FBgn0011836	3.7	3.9	4.06	3.94	6.77	6.4	4.55	4.06	6.64	5.32	4.03	3.6	3.42	4.18	4.5	3.86	4.18	6.22	2.5	3.81	6.14	15.38	3.39	4.31	3.78	4.68	10.77	3.7	24.04	9.19	7.35	26.24	3.15	6.97	3.88	3.06	9.11	12.75	5.32	11.34	4.44	14.94	5.32
FBgn0011837	19.16	21.67	17.4	20.68	4.93	6.4	10.42	9.18	34.34	29.02	36.83	20.63	20.88	28.83	30.91	29.46	43.45	49.89	10.4	15.6	49.13	65.13	19.87	28.69	17.7	21.42	11.32	12.09	78.77	46.57	52.83	20.75	28.47	34.76	27.22	22.14	9.66	42.33	16.11	41.11	23.12	50.06	22.89
FBgn0011840	0	0	0.28	1.66	1.36	0.64	0	0.3	1.12	0.43	0.38	0.42	0.23	0.44	0.19	1.74	73.56	2.44	0	0.52	1.67	0.77	0.94	0.85	2.3	2.42	0.23	1.21	0	7.98	4.61	1.36	0.94	0.91	0.29	1.41	0.41	0.56	1.27	6.1	0	0	2.99
FBgn0011844	0	0	0.72	0	1.51	0.62	0.27	0.55	0	0	0	0	0.48	0	0	0.66	1286.83	56.29	0.42	0	0	1.38	0.24	0.51	2.57	2.73	0	0.36	0	65.78	52.8	0.43	0	0.28	0	0.66	0.21	0.52	0.27	302.57	0	0	0.42
FBgn0011845	0	0	0.72	0	1.51	0.62	0.27	0.55	0	0	0	0	0.48	0	0	0.66	1286.83	56.29	0.42	0	0	1.38	0.24	0.51	2.57	2.73	0	0.36	0	65.78	52.8	0.43	0	0.28	0	0.66	0.21	0.52	0.27	302.57	0	0	0.42
FBgn0011848	0	0	0	0	0.57	1.24	0	1.25	0	0	0	0	0	0	0	0.41	601.83	46.67	0	0	7.88	3.47	0	0	0	0.91	0	1.26	0	37.53	22.56	0.43	0	0	0	0	0	0	0.45	81.62	0	0	0
FBgn0011849	0	0	0	0	0.57	1.24	0	1.25	0	0	0	0	0	0	0	0.41	601.83	46.67	0	0	7.88	3.47	0	0	0	0.91	0	1.26	0	37.53	22.56	0.43	0	0	0	0	0	0	0.45	81.62	0	0	0
FBgn0011850	0	0	0	0	0.57	1.24	0	1.25	0	0	0	0	0	0	0	0.41	601.83	46.67	0	0	7.88	3.47	0	0	0	0.91	0	1.26	0	37.53	22.56	0.43	0	0	0	0	0	0	0.45	81.62	0	0	0
FBgn0011851	0	0	0	0	0	0	0	0	0	0	0	0	0	0	0	0	0	0	0	0	0	0	0	0	0	0	0	0	0	0	0	0	0	0	0	0	0	0	0	0	0	0	0
FBgn0011852	0	0	0	0	0	0	0	0	0	0	0	0	0	0	0	0	0	0	0	0	0	0	0	0	0	0	0	0	0	0	0	0	0	0	0	0	0	0	0	0	0	0	0
FBgn0011853	0	0	0	0	0	0	0	0	0	0	0	0	0	0	0	0	0	0	0	0	0	0	0	0	0	0	0	0	0	0	0	0	0	0	0	0	0	0	0	0	0	0	0
FBgn0011854	0	0	0	0	0	0	0	0	0	0	0	0	0	0	0	0	0	0	0	0	0	0	0	0	0	0	0	0	0	0	0	0	0	0	0	0	0	0	0	0	0	0	0
FBgn0011855	0	0	0	0	0	0	0	0	0	0	0	0	0	0	0	0	0	0	0	0	0	0	0	0	0	0	0	0	0	0	0	0	0	0	0	0	0	0	0	0	0	0	0
FBgn0011858	0	0	0	0	0	0	0	0	0	0	0	0	0	0	0	0	1021.6	14.4	0	0	0	0	0	0	0	0	0	0	0	16.24	16.75	0	0	0	0	0	0	0	0	56.73	0	0	0
FBgn0011859	0	0	0	0	0	0	0	0	0	0	0	0	0	0	0	0	983.34	58.52	0.43	0	0	0	0.29	0	0	0	0	0	0	60.86	73.24	0	0	0	0	0	0	0	0	242.31	0	0	0
FBgn0011860	0	0	0	0	0	0	0	0	0	0	0	0	0	0	0	0	983.34	58.52	0.43	0	0	0	0.29	0	0	0	0	0	0	60.86	73.24	0	0	0	0	0	0	0	0	242.31	0	0	0
FBgn0011861	0	0	0	0	0	0	0	0	0	0	0	0	0	0	0	0	983.34	58.52	0.43	0	0	0	0.29	0	0	0	0	0	0	60.86	73.24	0	0	0	0	0	0	0	0	242.31	0	0	0
FBgn0011862	0	0	0	0	0	0	0	0	0	0	0	0	0	0	0	0	983.34	58.52	0.43	0	0	0	0.29	0	0	0	0	0	0	60.86	73.24	0	0	0	0	0	0	0	0	242.31	0	0	0
FBgn0011863	0	0	0	0	0	0	0	0	0	0	0	0	0	0	0	0	983.34	58.52	0.43	0	0	0	0.29	0	0	0	0	0	0	60.86	73.24	0	0	0	0	0	0	0	0	242.31	0	0	0
FBgn0011864	0	0	0	0	0	0	0	0	0	0	0	0	0	0	0	0	983.34	58.52	0.43	0	0	0	0.29	0	0	0	0	0	0	60.86	73.24	0	0	0	0	0	0	0	0	242.31	0	0	0
FBgn0011865	0	0	0	0	0	0	0	0	0	0	0	0	0	0	0	0	983.34	58.52	0.43	0	0	0	0.29	0	0	0	0	0	0	60.86	73.24	0	0	0	0	0	0	0	0	242.31	0	0	0
FBgn0011866	0	0	0	0	0	0	0	0	0	0	0	0	0	0	0	0	0	0	0	0	0	0	0	0	0	0	0	0	0	0	0	0	0	0	0	0	0	0	0	0	0	0	0
FBgn0011867	0	0	0	0	0	0	0	0	0	0	0	0	0	0	0	0	983.34	58.52	0.43	0	0	0	0.29	0	0	0	0	0	0	60.86	73.24	0	0	0	0	0	0	0	0	242.31	0	0	0
FBgn0011868	0	0	0	0	0	0	0	0	0	0	0	0	0	0	0	0	983.34	58.52	0.43	0	0	0	0.29	0	0	0	0	0	0	60.86	73.24	0	0	0	0	0	0	0	0	242.31	0	0	0
FBgn0011869	0	0	0	0	0	0	0	0	0	0	0	0	0	0	0	0	983.34	58.52	0.43	0	0	0	0.29	0	0	0	0	0	0	60.86	73.24	0	0	0	0	0	0	0	0	242.31	0	0	0
FBgn0011870	0	0	0	0	0	0	0	0	0	0	0	0	0	0	0	0	983.34	58.52	0.43	0	0	0	0.29	0	0	0	0	0	0	60.86	73.24	0	0	0	0	0	0	0	0	242.31	0	0	0
FBgn0011871	0	0	0	0	0	0	0	0	0	0	0	0	0	0	0	0	983.34	58.52	0.43	0	0	0	0.29	0	0	0	0	0	0	60.86	73.24	0	0	0	0	0	0	0	0	242.31	0	0	0
FBgn0011872	0	0	0	0	0	0	0	0	0	0	0	0	0	0	0	0	983.34	58.52	0.43	0	0	0	0.29	0	0	0	0	0	0	60.86	73.24	0	0	0	0	0	0	0	0	242.31	0	0	0
FBgn0011877	0	0	0	0	0	0	0	0	0	0	0	0	0	0	0	0	0	1.83	0	0	0	0	0	0	0	0	0	0	0	0	0	0	3.62	0	0	0	0	0	0	0	0	0	0
FBgn0011878	0	0	0	0	0	0	0	0	0	0	0	0	0	0	0	0.49	635.99	5.9	0	0	0	1.5	0	0	0	0	0	0	0	25.53	26.13	0	0	0	0	0	0.45	0.59	1.05	311.89	0	0	0
FBgn0011879	0	0	0	0	0	0	0	0	0	0	0	0	0	0	0	0	0	0	0	0	0	0	0	0	0	0	0	0	0	0	0	0	0	0	0	0	0	0	0	0	0	0	10.2
FBgn0011880	0	0	0	0.32	0.38	0	0	0	1.14	0	0	0	0	0	0	0	2.33	1.07	0	0	3.11	0	0	0	0	0	0	0	0	1.2	3.48	0	0	0	0	0.28	0	0	0	20.28	0	0	0
FBgn0011881	0	0	0	0.32	0.38	0	0	0	1.14	0	0	0	0	0	0	0	2.33	1.07	0	0	3.11	0	0	0	0	0	0	0	0	1.2	3.48	0	0	0	0	0.28	0	0	0	20.28	0	0	0
FBgn0011882	0	0	0	0.32	0.38	0	0	0	1.14	0	0	0	0	0	0	0	2.33	1.07	0	0	3.11	0	0	0	0	0	0	0	0	1.2	3.48	0	0	0	0	0.28	0	0	0	20.28	0	0	0
FBgn0011883	0	0	0	0.32	0.38	0	0	0	1.14	0	0	0	0	0	0	0	2.33	1.07	0	0	3.11	0	0	0	0	0	0	0	0	1.2	3.48	0	0	0	0	0.28	0	0	0	20.28	0	0	0
FBgn0011884	0	0	0	0.32	0.38	0	0	0	1.14	0	0	0	0	0	0	0	2.33	1.07	0	0	3.11	0	0	0	0	0	0	0	0	1.2	3.48	0	0	0	0	0.28	0	0	0	20.28	0	0	0
FBgn0011885	0	0	0	0.32	0.38	0	0	0	1.14	0	0	0	0	0	0	0	2.33	1.07	0	0	3.11	0	0	0	0	0	0	0	0	1.2	3.48	0	0	0	0	0.28	0	0	0	20.28	0	0	0
FBgn0011887	0	0	0	0	1.41	1.08	0.25	0	0.54	0	0	0.36	0	0.09	0.26	0.19	12688.2	265.81	0	0.21	3.88	4.71	0.22	0.72	0	0.32	0	0	0	419.4	436.83	1.45	0	0.26	0.24	0.71	0.39	0.23	0.42	1207.7	0	0	0.48
FBgn0011888	0	0	0	0	1.41	1.08	0.25	0	0.54	0	0	0.36	0	0.09	0.26	0.19	12688.2	265.81	0	0.21	3.88	4.71	0.22	0.72	0	0.32	0	0	0	419.4	436.83	1.45	0	0.26	0.24	0.71	0.39	0.23	0.42	1207.7	0	0	0.48
FBgn0011889	0	0	0	0	1.41	1.08	0.25	0	0.54	0	0	0.36	0	0.09	0.26	0.19	12688.2	265.81	0	0.21	3.88	4.71	0.22	0.72	0	0.32	0	0	0	419.4	436.83	1.45	0	0.26	0.24	0.71	0.39	0.23	0.42	1207.7	0	0	0.48
FBgn0011890	0	0	0	0	1.41	1.08	0.25	0	0.54	0	0	0.36	0	0.09	0.26	0.19	12688.2	265.81	0	0.21	3.88	4.71	0.22	0.72	0	0.32	0	0	0	419.4	436.83	1.45	0	0.26	0.24	0.71	0.39	0.23	0.42	1207.7	0	0	0.48
FBgn0011891	0	0	0	0	1.41	1.08	0.25	0	0.54	0	0	0.36	0	0.09	0.26	0.19	12688.2	265.81	0	0.21	3.88	4.71	0.22	0.72	0	0.32	0	0	0	419.4	436.83	1.45	0	0.26	0.24	0.71	0.39	0.23	0.42	1207.7	0	0	0.48
FBgn0011892	0	0	0	0	1.41	1.08	0.25	0	0.54	0	0	0.36	0	0.09	0.26	0.19	12688.2	265.81	0	0.21	3.88	4.71	0.22	0.72	0	0.32	0	0	0	419.4	436.83	1.45	0	0.26	0.24	0.71	0.39	0.23	0.42	1207.7	0	0	0.48
FBgn0011893	0	0	0	0	1.41	1.08	0.25	0	0.54	0	0	0.36	0	0.09	0.26	0.19	12688.2	265.81	0	0.21	3.88	4.71	0.22	0.72	0	0.32	0	0	0	419.4	436.83	1.45	0	0.26	0.24	0.71	0.39	0.23	0.42	1207.7	0	0	0.48
FBgn0011894	0	0	0	0	1.41	1.08	0.25	0	0.54	0	0	0.36	0	0.09	0.26	0.19	12688.2	265.81	0	0.21	3.88	4.71	0.22	0.72	0	0.32	0	0	0	419.4	436.83	1.45	0	0.26	0.24	0.71	0.39	0.23	0.42	1207.7	0	0	0.48
FBgn0011895	0	0	0	0	1.41	1.08	0.25	0	0.54	0	0	0.36	0	0.09	0.26	0.19	12688.2	265.81	0	0.21	3.88	4.71	0.22	0.72	0	0.32	0	0	0	419.4	436.83	1.45	0	0.26	0.24	0.71	0.39	0.23	0.42	1207.7	0	0	0.48
FBgn0011896	0	0	0	0	1.41	1.08	0.25	0	0.54	0	0	0.36	0	0.09	0.26	0.19	12688.2	265.81	0	0.21	3.88	4.71	0.22	0.72	0	0.32	0	0	0	419.4	436.83	1.45	0	0.26	0.24	0.71	0.39	0.23	0.42	1207.7	0	0	0.48
FBgn0011897	0	0	0	0	1.41	1.08	0.25	0	0.54	0	0	0.36	0	0.09	0.26	0.19	12688.2	265.81	0	0.21	3.88	4.71	0.22	0.72	0	0.32	0	0	0	419.4	436.83	1.45	0	0.26	0.24	0.71	0.39	0.23	0.42	1207.7	0	0	0.48
FBgn0011902	0	0	0	0	0	3.14	0	0	0	0	0	0	0	1.29	0	2.93	0	0	0	0	0	0	0	0	8.37	4.52	0	2.96	0	0	44.42	0	0	0	0	0	0	0	0	21.75	0	0	0
FBgn0011904	0	0	0	0.61	1.46	0	0.64	0	0	0	0	1.99	1.89	0.99	0.42	1.57	149.91	12.13	0	0	0	0	0.58	2.41	5.5	6.06	1.01	4.11	0	3.9	8.61	3.61	0.72	0.76	0	2.23	1.36	1.78	1.6	14.98	0	0	2.04
FBgn0011905	0	0	0	0.61	1.46	0	0.64	0	0	0	0	1.99	1.89	0.99	0.42	1.57	149.91	12.13	0	0	0	0	0.58	2.41	5.5	6.06	1.01	4.11	0	3.9	8.61	3.61	0.72	0.76	0	2.23	1.36	1.78	1.6	14.98	0	0	2.04
FBgn0011906	0	0	0	0	0	0.64	0	0	0	0	0	0	0.22	0.12	0	0	75.81	0	0	0	0	0	0	0	0	0	0	0	0	6.76	5.27	0.29	0	0	0	0.45	0	0.29	0	15.65	0	0	0.46
FBgn0011909	0	0	0	0	0	0	0	0	0	0	0	0	0	0	0	0	0	6.03	0	0	0	3.47	0	0	0	0	0	0	0	0	0	0	0	0	0	0	0	0	0	0	0	0	0
FBgn0011910	0	0	0	0	0	0	0	0	0	0	0	0	0	0	0	0	862.92	48.7	0	0	0	0	0	0	0	0	0	0	0	80.56	54.23	0	0	0	0	0	0	0	0	201.95	0	0	0
FBgn0011915	0	0	0	0.61	0	0	0	0	0	0	0	0	0	0	0	0	259.63	3.99	0	0	0	0	0	0	0	0	0	0	0	3.9	5.27	0	0	0.94	0	0	0	0	0	23.93	0	0	0
FBgn0011916	0	0	0	0.61	0	0	0	0	0	0	0	0	0	0	0	0	259.63	3.99	0	0	0	0	0	0	0	0	0	0	0	3.9	5.27	0	0	0.94	0	0	0	0	0	23.93	0	0	0
FBgn0011919	0	0	0	0.61	0	0	0	0	0	0	0	0	0	0	0	0	259.63	3.99	0	0	0	0	0	0	0	0	0	0	0	3.9	5.27	0	0	0.94	0	0	0	0	0	23.93	0	0	0
FBgn0011921	0	0	0	0	0	0	0	0	0	0	0	0	0	0	0	0	0	0	0	0	0	0	0	0	0	0	0	0	0	0	0	0	0	0	0	0	0	0	0	0	0	0	0
FBgn0011927	0	0	0.63	0.58	2.78	0	0	0.66	0	0.94	0.84	0	1.19	0.24	0	1.67	246.74	1.94	1.11	0	0	0	1.75	0	0	1.97	0	0	0	10.67	4.97	1.51	0	0.94	1.53	1.55	0.95	0.64	0	39.82	0	0	0
FBgn0011928	0	0	0.63	0.58	2.78	0	0	0.66	0	0.94	0.84	0	1.19	0.24	0	1.67	246.74	1.94	1.11	0	0	0	1.75	0	0	1.97	0	0	0	10.67	4.97	1.51	0	0.94	1.53	1.55	0.95	0.64	0	39.82	0	0	0
FBgn0011931	0	0	0	0	0	0	0	0	0	0	0	0.38	0.35	0.13	0	0	3.16	9.37	0	0	0	1.59	0	0	0.97	0	0	0.72	0	7.9	10.19	0	0	0	0	0	0	0	0	34.37	0	0	0
FBgn0011932	0	0	0	0	0	0	0	0	0	0	0	0.38	0.35	0.13	0	0	3.16	9.37	0	0	0	1.59	0	0	0.97	0	0	0.72	0	7.9	10.19	0	0	0	0	0	0	0	0	34.37	0	0	0
FBgn0011933	0	0	0	0	0	0	0	0	0	0	0	0.38	0.35	0.13	0	0	3.16	9.37	0	0	0	1.59	0	0	0.97	0	0	0.72	0	7.9	10.19	0	0	0	0	0	0	0	0	34.37	0	0	0
FBgn0011934	0	0	0	0	0	0	0	0	0	0	0	0.38	0.35	0.13	0	0	3.16	9.37	0	0	0	1.59	0	0	0.97	0	0	0.72	0	7.9	10.19	0	0	0	0	0	0	0	0	34.37	0	0	0
FBgn0011935	0	0	0	0	0	0	0	0	0	0	0	0.38	0.35	0.13	0	0	3.16	9.37	0	0	0	1.59	0	0	0.97	0	0	0.72	0	7.9	10.19	0	0	0	0	0	0	0	0	34.37	0	0	0
FBgn0011936	0	0	0	0	0	0	0	0	0	0	0	0.38	0.35	0.13	0	0	3.16	9.37	0	0	0	1.59	0	0	0.97	0	0	0.72	0	7.9	10.19	0	0	0	0	0	0	0	0	34.37	0	0	0
FBgn0011937	0	0	0	0	0	0	0	0	0	0	0	0.38	0.35	0.13	0	0	3.16	9.37	0	0	0	1.59	0	0	0.97	0	0	0.72	0	7.9	10.19	0	0	0	0	0	0	0	0	34.37	0	0	0
FBgn0011938	0	0	0	0	0	0	0	0	0	0	0	0.38	0.35	0.13	0	0	3.16	9.37	0	0	0	1.59	0	0	0.97	0	0	0.72	0	7.9	10.19	0	0	0	0	0	0	0	0	34.37	0	0	0
FBgn0011944	0	0	2.38	1.19	12.13	28.58	1.95	0.66	1.39	2.84	0.76	3.84	5.04	1.81	4.41	2.16	243.53	4.13	1.05	0	0	0	1.42	2.46	6.91	27.14	0.5	8.67	0	8.6	6.75	3.19	0.72	0.76	3.96	3.31	0.9	1.83	3.34	46.86	0	0	2.66
FBgn0011945	0	0	2.38	1.19	12.13	28.58	1.95	0.66	1.39	2.84	0.76	3.84	5.04	1.81	4.41	2.16	243.53	4.13	1.05	0	0	0	1.42	2.46	6.91	27.14	0.5	8.67	0	8.6	6.75	3.19	0.72	0.76	3.96	3.31	0.9	1.83	3.34	46.86	0	0	2.66
FBgn0011948	0	0	0	0.38	0.43	0	0	0	0	0	0	0	0.41	0.16	0	0	0	0	0.34	0	0	0	0.52	0.4	0	0	0	0	0	0	1.55	0	0	0	0	0.31	0	1.16	0	17.63	0	0	0
FBgn0011949	0	0	0	0.38	0.43	0	0	0	0	0	0	0	0.41	0.16	0	0	0	0	0.34	0	0	0	0.52	0.4	0	0	0	0	0	0	1.55	0	0	0	0	0.31	0	1.16	0	17.63	0	0	0
FBgn0011950	0	0	0	0.38	0.43	0	0	0	0	0	0	0	0.41	0.16	0	0	0	0	0.34	0	0	0	0.52	0.4	0	0	0	0	0	0	1.55	0	0	0	0	0.31	0	1.16	0	17.63	0	0	0
FBgn0011951	0	0	0	0.38	0.43	0	0	0	0	0	0	0	0.41	0.16	0	0	0	0	0.34	0	0	0	0.52	0.4	0	0	0	0	0	0	1.55	0	0	0	0	0.31	0	1.16	0	17.63	0	0	0
FBgn0011952	0	0	0	1.11	2.31	3.14	1.61	0	3.08	3.55	0	0	2.53	0.16	0.53	0	60.65	2.66	0.34	1.5	0	0	0.52	3.41	4.22	7.46	0	2.97	0	7.3	12.14	1.64	0	0	0	0.31	3.25	0.41	1.36	35.88	0	0	0
FBgn0011953	0	0	0	0	0	0	0	0	0	0	0	0	0	1.19	0	0	0	0	0	0	0	0	0	0	0	0	0	0	0	0	0	0	0	0	0	0	0	0	0	0	0	0	0
FBgn0011954	0	0	0	1.11	2.31	3.14	1.61	0	3.08	3.55	0	0	2.53	0.16	0.53	0	60.65	2.66	0.34	1.5	0	0	0.52	3.41	4.22	7.46	0	2.97	0	7.3	12.14	1.64	0	0	0	0.31	3.25	0.41	1.36	35.88	0	0	0
FBgn0011955	0	0	0	0	0	0.37	0	0	0.34	0	0	0.46	0.99	0.12	0	0	91.34	0	0	0	0	0	0.42	0.61	0.42	1.31	0	0	0	2.11	0.62	0.24	0.72	0.8	0.7	0.25	0.23	0	0.47	11.05	0	0	0.51
FBgn0011956	0	0	0	0	0	0.37	0	0	0.34	0	0	0.46	0.99	0.12	0	0	91.34	0	0	0	0	0	0.42	0.61	0.42	1.31	0	0	0	2.11	0.62	0.24	0.72	0.8	0.7	0.25	0.23	0	0.47	11.05	0	0	0.51
FBgn0011957	0	0	0	0	0	0.37	0	0	0.34	0	0	0.46	0.99	0.12	0	0	91.34	0	0	0	0	0	0.42	0.61	0.42	1.31	0	0	0	2.11	0.62	0.24	0.72	0.8	0.7	0.25	0.23	0	0.47	11.05	0	0	0.51
FBgn0011958	0	0	0	0	0	0.37	0	0	0.34	0	0	0.46	0.99	0.12	0	0	91.34	0	0	0	0	0	0.42	0.61	0.42	1.31	0	0	0	2.11	0.62	0.24	0.72	0.8	0.7	0.25	0.23	0	0.47	11.05	0	0	0.51
FBgn0011959	0	0	0	0	0	0.37	0	0	0.34	0	0	0.46	0.99	0.12	0	0	91.34	0	0	0	0	0	0.42	0.61	0.42	1.31	0	0	0	2.11	0.62	0.24	0.72	0.8	0.7	0.25	0.23	0	0.47	11.05	0	0	0.51
FBgn0011960	0	0	0	0	0	0.37	0	0	0.34	0	0	0.46	0.99	0.12	0	0	91.34	0	0	0	0	0	0.42	0.61	0.42	1.31	0	0	0	2.11	0.62	0.24	0.72	0.8	0.7	0.25	0.23	0	0.47	11.05	0	0	0.51
FBgn0011961	0	0	0	0	0	0.37	0	0	0.34	0	0	0.46	0.99	0.12	0	0	91.34	0	0	0	0	0	0.42	0.61	0.42	1.31	0	0	0	2.11	0.62	0.24	0.72	0.8	0.7	0.25	0.23	0	0.47	11.05	0	0	0.51
FBgn0011962	0	0	0	0	0	0.37	0	0	0.34	0	0	0.46	0.99	0.12	0	0	91.34	0	0	0	0	0	0.42	0.61	0.42	1.31	0	0	0	2.11	0.62	0.24	0.72	0.8	0.7	0.25	0.23	0	0.47	11.05	0	0	0.51
FBgn0011963	0	0	0	0	0	0.37	0	0	0.34	0	0	0.46	0.99	0.12	0	0	91.34	0	0	0	0	0	0.42	0.61	0.42	1.31	0	0	0	2.11	0.62	0.24	0.72	0.8	0.7	0.25	0.23	0	0.47	11.05	0	0	0.51
FBgn0011965	0	0	0	2.92	49.06	43.55	6.44	7.5	0	0	0	0	0	0	0	0	0	0	0	0	0	0	0	0	0	0	0	0	0	0	0	8.01	0	0	0	0	0	0	0	9.15	0	0	0
FBgn0011966	0	0	0	1.11	2.31	3.14	1.61	0	3.08	3.55	0	0	2.53	0.16	0.53	0	60.65	2.66	0.34	1.5	0	0	0.52	3.41	4.22	7.46	0	2.97	0	7.3	12.14	1.64	0	0	0	0.31	3.25	0.41	1.36	35.88	0	0	0
FBgn0011970	0	0	0	0	0	1.52	0	0	0	0	0	0	0	0.2	0.29	0.42	33.17	0	0	0	0	2.94	0.42	0	0	0	0	0.62	0	1.49	2.63	0.78	1.03	0	0	0	0	0.46	0.29	0	0	0	0.73
FBgn0011971	0	0	0	0	0	1.52	0	0	0	0	0	0	0	0.2	0.29	0.42	33.17	0	0	0	0	2.94	0.42	0	0	0	0	0.62	0	1.49	2.63	0.78	1.03	0	0	0	0	0.46	0.29	0	0	0	0.73
FBgn0011974	0	0	0	0	0	0	0	0	0	0	0	0	0	0	0	0	0	0	0	0	0	0	0	0.62	0	0	0	0	0	0	1.23	0	0	0	0	0	0	0	0	0	0	0	0
FBgn0011975	0	0	0.6	0	2	5.31	0.68	0	0	0.84	2.24	0.82	2.99	1.06	1.93	0.52	0	0	0	0.56	2.82	0	0	0.62	3.98	1.68	0	2.65	0	4.72	4.07	3.89	1.05	1.79	0.68	0.48	4.95	0.69	1.07	15.28	0	0	3.38
FBgn0011976	0	0	0.6	0	2	5.31	0.68	0	0	0.84	2.24	0.82	2.99	1.06	1.93	0.52	0	0	0	0.56	2.82	0	0	0.62	3.98	1.68	0	2.65	0	4.72	4.07	3.89	1.05	1.79	0.68	0.48	4.95	0.69	1.07	15.28	0	0	3.38
FBgn0011977	0	0	0.6	0	2	5.31	0.68	0	0	0.84	2.24	0.82	2.99	1.06	1.93	0.52	0	0	0	0.56	2.82	0	0	0.62	3.98	1.68	0	2.65	0	4.72	4.07	3.89	1.05	1.79	0.68	0.48	4.95	0.69	1.07	15.28	0	0	3.38
FBgn0011980	0	0	0	0	0	0	0	0	0	0	0	3.3	1.24	0.58	0	2.09	0	0	0	0	10.88	0	0	0.62	0	1.94	0	0	0	0	1.2	0	0	1.19	0	0.96	0	0	1.13	0	0	0	0
FBgn0011981	0	0	0	0	0	0	0	0	0	0	0	3.3	1.24	0.58	0	2.09	0	0	0	0	10.88	0	0	0.62	0	1.94	0	0	0	0	1.2	0	0	1.19	0	0.96	0	0	1.13	0	0	0	0
FBgn0011982	0	0	0	0.49	6.7	4.83	0	0.62	0	1.4	1.2	2.84	3.09	1.69	1.81	1.12	51.83	5	1.86	1.4	0	0	3.09	0.44	2.77	7.66	0	3.49	0	7.14	9.44	3.11	0.57	1.63	2.66	0.36	3.3	1.92	2.5	13.25	0	0	3.43
FBgn0011983	0	0	0	0.49	6.7	4.83	0	0.62	0	1.4	1.2	2.84	3.09	1.69	1.81	1.12	51.83	5	1.86	1.4	0	0	3.09	0.44	2.77	7.66	0	3.49	0	7.14	9.44	3.11	0.57	1.63	2.66	0.36	3.3	1.92	2.5	13.25	0	0	3.43
FBgn0011984	0	0	0	0.49	6.7	4.83	0	0.62	0	1.4	1.2	2.84	3.09	1.69	1.81	1.12	51.83	5	1.86	1.4	0	0	3.09	0.44	2.77	7.66	0	3.49	0	7.14	9.44	3.11	0.57	1.63	2.66	0.36	3.3	1.92	2.5	13.25	0	0	3.43
FBgn0011985	0	0	0	0.49	6.7	4.83	0	0.62	0	1.4	1.2	2.84	3.09	1.69	1.81	1.12	51.83	5	1.86	1.4	0	0	3.09	0.44	2.77	7.66	0	3.49	0	7.14	9.44	3.11	0.57	1.63	2.66	0.36	3.3	1.92	2.5	13.25	0	0	3.43
FBgn0011986	0	0	0	0.49	6.7	4.83	0	0.62	0	1.4	1.2	2.84	3.09	1.69	1.81	1.12	51.83	5	1.86	1.4	0	0	3.09	0.44	2.77	7.66	0	3.49	0	7.14	9.44	3.11	0.57	1.63	2.66	0.36	3.3	1.92	2.5	13.25	0	0	3.43
FBgn0011987	0	0	4.16	6.36	9.18	4.5	2.33	9.46	14.62	3.38	0	3.11	4.85	3.54	4.97	11.71	1494.14	146.35	11.9	1.94	178.7	23.54	16.06	1.48	20.54	29.22	0	5.72	0	245.8	256.66	0	0	3.35	6.38	6.67	1.31	4.96	6.06	524.61	0	0	0
FBgn0011993	0	0	0	0	0	0	0	0	0	0	0	0	0	0	0	0	0.23	0	0	0	0	0	0	0	0	1.16	0	0	0	0	0	0	0	0	0	0	0	0	0	3.67	0	0	0
FBgn0011994	0	0	0	0	0	0	0	0	0	0	0	0	0	0	0	0	0.23	0	0	0	0	0	0	0	0	1.16	0	0	0	0	0	0	0	0	0	0	0	0	0	3.67	0	0	0
FBgn0011998	0	0	0	0	0	0	0	0	0	0.79	0	0	0	0.22	0	0.49	235.24	4.8	0	0	0	0	0	1.03	0.95	1.5	0	0	0	8.31	14.54	0	0	0.63	0	1.74	0	0	0	33.49	0	0	1.04
FBgn0011999	0	0	0	0	0	0	0	0	0	0.79	0	0	0	0.22	0	0.49	235.24	4.8	0	0	0	0	0	1.03	0.95	1.5	0	0	0	8.31	14.54	0	0	0.63	0	1.74	0	0	0	33.49	0	0	1.04
FBgn0012000	0	0	0	0	0	0	0	0	0	0.79	0	0	0	0.22	0	0.49	235.24	4.8	0	0	0	0	0	1.03	0.95	1.5	0	0	0	8.31	14.54	0	0	0.63	0	1.74	0	0	0	33.49	0	0	1.04
FBgn0012001	0	0	0	0	0	0	0	0	0	0.79	0	0	0	0.22	0	0.49	235.24	4.8	0	0	0	0	0	1.03	0.95	1.5	0	0	0	8.31	14.54	0	0	0.63	0	1.74	0	0	0	33.49	0	0	1.04
FBgn0012002	0	0	0	0	3.41	0	0	0	0	0	0	0	0	0	0	0	121.3	8.82	0	0	0	0	0	0	0	0	0	0	0	9.74	12.36	0	0	0	0	0	0	0	0	69.27	0	0	0
FBgn0012003	0	0	0	0	0	0	0	0	0	0.79	0	0	0	0.22	0	0.49	235.24	4.8	0	0	0	0	0	1.03	0.95	1.5	0	0	0	8.31	14.54	0	0	0.63	0	1.74	0	0	0	33.49	0	0	1.04
FBgn0012004	0	0	0	0	0	0	0	0	0	0.79	0	0	0	0.22	0	0.49	235.24	4.8	0	0	0	0	0	1.03	0.95	1.5	0	0	0	8.31	14.54	0	0	0.63	0	1.74	0	0	0	33.49	0	0	1.04
FBgn0012009	0	0	0	0	0	0	0	0	0	0	0	0	0	0	0	0	63.25	7.48	0	0	0	1.87	0	0	0	1.13	0	0	0	7.3	11.16	0	0	0	0	0	0	0	0	18.45	0	0	0
FBgn0012010	0	0	0	0	0	0	0	0	0	0	0	0	0	0	0	0	63.25	7.48	0	0	0	1.87	0	0	0	1.13	0	0	0	7.3	11.16	0	0	0	0	0	0	0	0	18.45	0	0	0
FBgn0012011	0	0	0	0	0	0	0	0	0	0	0	0	0	0	0	0	0	0	0	0	0	0	0	0	0	0	0	0	0	0	0	0	0	0	0	0	0	0	0	0	0	0	0
FBgn0012016	0	0	0	0	0	0	0	0	0	0	0	0	0	0	0	0	26.75	0	0	0	0	0	0	0	0	0	0	0	0	0	2.2	0	0	0	0	0	0	0	0	2.53	0	0	0
FBgn0012017	0	0	0	0	0	0	0	0	0	0	0	0	0	0	0	0	26.75	0	0	0	0	0	0	0	0	0	0	0	0	0	2.2	0	0	0	0	0	0	0	0	2.53	0	0	0
FBgn0012018	0	0	0	0	0	0	0	0	0	0	0	0	0	0	0	0	26.75	0	0	0	0	0	0	0	0	0	0	0	0	0	2.2	0	0	0	0	0	0	0	0	2.53	0	0	0
FBgn0012024	0	0	0	0	0	0	0	0	0	0	0	0	0	0	0	0	26.75	0	0	0	0	0	0	0	0	0	0	0	0	0	2.2	0	0	0	0	0	0	0	0	2.53	0	0	0
FBgn0012025	0	0	0	0	0	0	0	0	0	0	0	0	0	0	0	0	26.75	0	0	0	0	0	0	0	0	0	0	0	0	0	2.2	0	0	0	0	0	0	0	0	2.53	0	0	0
FBgn0012026	0	0	0	0	0	0	0	0	0	0	0	0	0	0	0	0	26.75	0	0	0	0	0	0	0	0	0	0	0	0	0	2.2	0	0	0	0	0	0	0	0	2.53	0	0	0
FBgn0012027	0	0	0	0	0	0	0	0	0	0	0	0	0	0	0	0	26.75	0	0	0	0	0	0	0	0	0	0	0	0	0	2.2	0	0	0	0	0	0	0	0	2.53	0	0	0
FBgn0012028	0	0	0	0	0	0	0	0	0	0	0	0	0	0	0	0	26.75	0	0	0	0	0	0	0	0	0	0	0	0	0	2.2	0	0	0	0	0	0	0	0	2.53	0	0	0
FBgn0012034	216.51	162.9	222.42	211.82	220.26	211.21	158.36	144.38	478.36	541.31	180.77	108.46	99.98	157.99	277.81	274.01	489.68	437.94	37.63	15.4	829.28	431.25	315.42	305.1	373.59	171.39	6.03	28.39	29.31	173.36	246.12	36.05	24.18	35.72	68.99	248.44	17.77	17.36	14	31.7	182.17	103.22	75.05
FBgn0012036	319.81	278.43	310.24	443.19	74.05	96.1	110.21	116.18	565.04	441.36	178.58	130.71	127.48	156	310.98	194.98	466.2	441.54	110.32	74.29	881.35	678.72	437.88	626.03	186.97	179.91	378.93	50.67	152.69	238.63	384.2	110.66	38.9	109.48	392.04	266.61	134.98	135.66	142.98	23.99	306.02	195.55	123.78
FBgn0012037	21.1	15.31	26.01	17.38	10.18	12.25	23.94	22.12	7.82	8.73	445.7	413.31	23.43	29.95	7.58	3.92	40.75	37.91	47.65	37.04	85.61	57.07	31.51	29.71	18.13	25.14	56.45	7.86	3.14	26.11	33.3	109.89	137.49	173.59	28.91	43.16	10.35	617.39	102.16	123.19	68.2	51.22	143.63
FBgn0012042	101.33	88.24	13.24	48.65	1.15	7.35	2.91	1.7	0.38	0.57	0.03	0.04	0.65	8.19	0.3	0.69	9.78	17.91	0.64	0.38	9.43	20.93	4.53	21.88	0.14	3.23	2.38	0.15	4.79	197.81	20.67	0.19	0.02	0.71	0.3	1.04	0.14	12.04	1.77	0.87	48.14	9.63	1.96
FBgn0012051	42.2	42.5	33.91	29.02	42	39.96	55.67	52	39.62	32.8	8.1	6.66	19.32	22.34	10.49	11.46	11.04	11.74	23.35	16.12	11.89	13.82	22.71	22.73	20.36	28.28	13.4	3.78	15.16	12.91	14.09	31.6	7.01	35.85	11.12	8.22	2.99	62.21	42.2	16.29	27.9	21.37	14.85
FBgn0012058	9.04	8.21	8.98	7.68	17.21	16.02	7.7	7.16	9.59	7.77	5.68	4.73	7.7	8.13	8.91	8.08	6.61	6.63	3.72	5.07	10.4	16.52	6.28	7.12	7.07	8.69	40.41	4.02	31.35	10.19	9.76	25.69	4.82	7.93	7.53	3.84	8.46	10.12	5.78	9.31	13.1	21.71	6.02
FBgn0012344	18.29	16.58	0.8	0.82	64.08	66.21	8.67	7.26	0.2	0.25	0.4	0.15	0.01	0.01	0.27	0.62	0	0.04	0.11	0.08	0	0	0.57	0.34	0	0.13	5.89	0.06	0.03	0	0	27.88	0.78	0.16	4.14	0.15	0.07	0.07	0.64	3.77	3.99	1.7	1.13
FBgn0013263	28.13	27.12	24.95	24.34	43.65	46.74	20.58	19.84	36.26	29.02	19.66	14.65	20.56	23.03	24.79	22.05	23.98	26.87	34.26	30.46	32.95	43.98	21.8	27.27	25.05	26.57	28.29	14.66	63.41	40.75	41.8	92.54	12.36	22.21	9.07	10.56	47.83	45.43	27.3	38.6	26.31	46.47	22.59
FBgn0013269	14.8	19.99	8.93	16.6	11.35	11.65	14.66	9.64	18.98	25.01	10.81	23.62	11	13.52	12.21	20.45	12.16	41.18	7.32	29.12	10.01	27.36	10.78	40.11	9.9	20.82	31.29	24.42	434.12	25.78	29.22	199.09	23.87	18.93	10.52	28.05	69.3	99.55	48.96	35.15	15.87	231.8	47.13
FBgn0013272	128.81	125.65	195.41	168.54	15.23	20.09	30.16	22.76	558.88	318.93	380	284.18	584.43	692.88	408.01	387.14	204.09	281.3	224.16	144.3	263.19	265.33	156.99	192.02	558.47	634.87	54.98	19.02	69.41	372.35	380.11	77.28	316.78	452.17	384.44	28.79	128.94	511.13	75.52	521.89	163.91	125.34	146.07
FBgn0013275	0	0	0.2	0.08	0	0	0.38	0	0	0	0.15	0	0	0	0	0	0	0	0	0.1	0	2.04	0	0	0.19	0	0	0	0	0	0.22	0	0	0.92	0	0	0.92	0.86	0.26	0	0	0.72	0.7
FBgn0013276	28.71	7.33	15.13	19.56	65.92	118.87	137.84	92.22	41.32	40.84	2.18	4.36	5.61	1.52	4.21	5.85	15.25	9.49	11.82	10.54	1.53	1.91	9.71	8.34	17.63	8.19	6.6	0.91	5	20.08	11.62	7.82	8.06	26.04	13.07	0.67	18.72	18.22	4.13	9.82	4.95	4.85	13.14
FBgn0013277	2.1	0.57	0.43	0.32	8.93	9.9	18.81	7.36	3.57	3.39	0.32	0.36	0.37	0.15	0.42	0.66	0	0.37	3.99	3.24	0.22	0	0.76	0.82	0.71	0.24	0.18	0.03	0	1.23	1.8	1.06	0.83	3.02	0.42	0.1	3.85	0.96	0.29	0.98	0.06	0.1	1
FBgn0013278	22.5	7.38	8.52	8	59.6	73.86	107.58	47.26	21.92	26	3.02	3.48	3.72	1.42	3.07	4.25	2.07	2.64	15.5	14.08	1.11	1.78	5.41	3.84	8.74	6.48	7.76	1.95	0.78	15.83	5.45	4.16	7	19.14	4.57	0.4	20.97	5.99	2.06	9.12	4.49	2.53	6.56
FBgn0013279	5.59	1.99	2.67	2.37	5.18	9.84	7.84	3.86	2.97	3.89	0.92	0.65	0.82	0.36	0.58	1.55	0	0.47	1.66	1.63	0.07	0.36	0.32	0.42	0.8	1.31	1.19	0.68	0.12	0.96	0.41	0.7	2.18	2.44	1.04	0.05	2.01	0.63	0.23	1.05	0.59	0.43	1.12
FBgn0013300	0	0	0.17	0	0.15	0.08	0	0.64	1.46	0	0.07	0	0.04	0	6.19	0	8.4	0	0.84	0	5.82	0.11	6.14	0	0.55	2.61	726.55	0.82	0.58	0	0	0	0	0.03	0	1.59	0	0.06	0	3.31	99.41	0.15	5.51
FBgn0013301	0.17	0	0.08	0.02	0.25	0.22	0	1.33	1.86	0.08	0.15	0	0.19	0	11.75	0.04	14.93	0	1.01	0.02	9.44	0.12	9.2	0	0.48	3.89	1162.88	1.11	0.14	0	0.55	0	0	0.03	0	1.74	0.02	0.09	0	9.23	160.21	0.41	6.09
FBgn0013303	158.37	133.94	133.12	115	269.84	268.21	283.47	277.12	52.06	55.04	16.16	16.19	40.54	37.77	41.01	40.9	11.09	10.64	24.6	23.62	22.92	14.34	39.09	32.48	56.96	62.41	48.15	23.08	103.27	13.41	12.75	79.12	23.17	65.39	43.93	13.25	40.24	66.12	36.46	26.72	57.08	75.37	35.15
FBgn0013305	143.91	131.2	282.88	221.94	123.17	123.29	126.72	99.07	122.02	139.84	66.68	54.59	135.17	130.39	218.57	265.97	42.13	47.4	98.87	91.97	112.51	111.08	75.86	76.25	139.3	143.5	80.52	146.69	59.75	70.41	63.96	75.69	48.52	112.91	225.4	32.63	151.49	66.73	39.11	65.67	102.57	68.95	69.71
FBgn0013307	12.42	37.06	13.86	75.54	1.5	6.01	12.62	6.59	4.21	7.69	0.04	0.08	2.19	20.98	0.86	4	126.18	352.11	3.66	3.89	177.15	326.24	37.66	125.28	3.67	25.86	0.69	10.47	0.12	103.57	186.31	0.24	0.1	1.23	1.31	32.31	1.83	3.29	1.08	36.67	22.55	38.58	40.88
FBgn0013308	2.13	3.59	1.03	3.72	0.1	0.31	0.76	0.44	0.26	0.62	0	0	0.12	1.14	0.05	0.19	4.76	12.97	0.26	0.13	6.92	12.22	2.86	9.9	0.14	1.29	1.82	0.6	0	4.47	10.1	0.05	0	0.27	0.28	28.26	2.47	0.82	0.7	3.75	2.02	3.43	8.84
FBgn0013323	1.47	1.98	3.07	2.17	1.09	1.25	1.03	1.32	0.26	0.34	0.09	0.18	1.66	2.78	6.44	6.09	0	0.4	0.02	0.06	0.43	0.51	0.55	0.47	0.54	1.36	8.67	0	1.75	0.21	0.67	9.58	0.11	0.19	0.1	0.1	0	0.09	0.03	1.65	3.08	1.65	0.67
FBgn0013325	1025.59	1571.72	854.1	1839.14	439.06	570.88	734.64	701.32	1508.02	1892.86	678.19	1090.89	1092.77	1143.27	1257.27	1654.17	2126.46	3491.25	636.66	711.91	1895.09	1523.07	981.3	1661.71	1490.32	1853.31	275.07	1046.29	3125.74	2881.36	2816.83	1578.99	783.71	1267.79	934.92	1055.6	1605.8	1704.89	1336.01	1634.51	988.63	2602.13	1174.99
FBgn0013334	164.05	127.92	100.56	69.92	326.35	278.79	220.7	174.74	23.5	21.16	15.33	10.88	14.42	17.12	18.42	18.65	12.15	12.65	20.96	24.62	12.81	13.69	20.49	18.58	14.93	14.58	9.21	23.47	11.74	30.33	25.3	106.76	16.93	14.13	14.84	4.68	24.12	12.09	9.09	26.08	50.07	25.22	12.59
FBgn0013342	224.56	182.5	375.62	224.11	354.08	299.66	245.22	186.54	3.34	4	1.34	0.84	1.52	2.03	1.12	1.51	2.29	1.42	3.47	1.96	2.56	2.38	14.4	9.24	5.53	15.06	9	1.09	0.56	3.39	3.67	118.03	0.39	0.03	0.07	0.02	0.14	0.63	3.82	8.47	55.09	18.21	3.15
FBgn0013343	55.6	44.99	27.62	17.52	70.44	60.68	64.54	50.55	8.88	9.5	21.06	19.23	8.88	9.66	8.14	9.59	7.91	8.5	5.54	6.4	11.07	17.92	6.69	6.72	9.46	19.26	10.79	3.82	17.67	40.15	37.17	34.81	21.45	14.52	15.1	2.66	9.12	16.84	10.69	59.16	20.76	17.31	10.07
FBgn0013347	89.49	90.38	66.16	59.42	65.35	66.02	42.58	36.88	57.48	67.9	38.99	50.08	55.97	52.83	59.01	59.4	45.95	41.5	31.48	30.52	123.65	73.4	48.87	49.3	68.15	67.69	74.67	57.6	180.84	64.29	52.73	142.93	56.26	62.85	44.93	21.58	56.44	65.09	39.4	60.05	70.94	137.35	63.72
FBgn0013348	20.08	21.74	5.03	3.9	3.75	0.36	48.53	61	9.43	1.55	0.13	0.03	0.23	0.1	0.12	0.12	4.54	0.48	19.89	4.07	5.48	0.25	253.54	134.73	7.83	4.09	0.33	0.06	0.2	0	0.28	0.1	0.04	0.15	0.04	0	0	0.11	0.49	0	125.94	38.02	0.09
FBgn0013432	29.76	26.74	17.08	15.16	36.13	39.3	21.37	19.96	13.16	11.28	9.17	9.48	20.01	17.08	26.54	22.86	24.58	24.64	5.89	6.7	22.8	16.03	18.51	22.02	15.41	20.37	22.98	9.92	57.33	22.58	21.44	32.24	6.84	21.16	22.77	13.17	14.85	18.92	12.93	18.84	20.09	40.26	13.09
FBgn0013433	8.06	5.71	0.88	0.8	24.58	21.89	27.21	26	0.19	0.36	0.01	0	0	0.03	0	0	0.03	0.06	0.26	0.12	0.02	0.02	0.97	0.76	0.04	0.05	0.41	0.01	0	0	0.04	16.31	0.01	0.01	0	0.01	0.01	0.02	0.39	0.24	1.83	1.09	0.68
FBgn0013435	7.69	7.11	9.04	7.68	10.75	9.92	7.8	7.7	7.86	8.48	2.97	3.81	6.75	7.57	6.57	6.5	1.88	2.38	4.74	5.22	3.8	4.34	3.94	4.59	5.19	5.62	9.4	4.26	15.38	2.59	3.92	19.5	3.3	7.05	7.22	3.35	11.51	9.8	5.59	3.91	5.02	10.48	6.45
FBgn0013467	122.52	96.2	131.99	98.54	303.64	258.17	123.62	117.04	1.27	1.62	0.07	0.02	0.03	0.01	0.04	0.1	0.28	0	1.36	0.6	0.31	0.02	7.47	4.61	0.22	0.46	0.78	0.07	0.02	0.06	0.09	45.47	0.01	0.03	0.02	0.01	0.04	0.12	2.16	1.69	24.4	7.12	1.32
FBgn0013469	1.96	2.02	1.5	1	0.66	0.79	1.93	1.69	0.6	0.42	2.02	1.12	1.36	1.88	0.12	0.1	12.27	8.39	0.34	0.24	13.71	12.82	2.19	2.06	0.2	0.39	0.58	0.02	1.36	2.92	2.71	7.81	0.77	0.93	0.03	0.19	0.16	0.49	1.5	2.14	3.38	1.99	0.96
FBgn0013531	4.85	4.65	3.66	3.94	7.15	7.26	5.46	4.98	6.6	5.34	3.79	3.93	5.77	5.85	4.25	4.07	2.77	1.92	2.89	3.98	3.57	7.55	4	4.77	4.16	5.56	13.11	3.3	26.04	2.45	5.02	24.7	4.52	6.97	5.79	1.97	7.88	8.56	4.73	8.76	4.94	17.09	7.49
FBgn0013548	1.31	1.37	2.08	1.94	3.55	3.79	1.44	1.4	2.01	2.04	1.26	1.12	1.49	1.6	1.35	1.74	1.02	3.35	1	3.6	2.53	46.82	0.95	2.64	1.36	2.43	1.14	0.99	39.38	2.58	2.53	9.83	1.16	2.11	0.89	0.61	4.42	4.26	2.42	2.51	1.63	20.7	1.67
FBgn0013563	6.46	5.45	5.84	5.92	4.87	4.7	5.88	6.2	8.08	8.03	10.85	12.09	4.71	5.17	11.74	11.12	6.67	6.56	3.4	3.97	11.27	10.6	6.57	7.24	5.73	6.11	5.82	1.5	19.47	4.58	5.39	6.91	12.51	7.64	11.4	6.93	5.74	6.84	4.22	6.98	7.21	13.28	7.74
FBgn0013576	116.44	106.46	68	58.32	138.24	118.84	106.74	91.04	216.84	190.76	82.51	46.65	67.65	66.63	241.34	188.69	152.73	116.05	221.86	220.44	79.81	84.74	79.36	78.77	354.04	167.81	34.54	170.12	109.11	133.08	147.11	53.14	59.61	48.11	104.31	6.33	89.15	80.77	37.25	64.5	91.37	92.9	41.79
FBgn0013717	5.07	3.84	4.46	3.98	16.4	14.91	9.3	8.18	7.78	6.63	4.84	4.54	4.46	5.34	3.23	2.78	5.32	4.46	2.08	3.46	7.15	8.88	4.34	5.09	6.63	6.98	8.32	2.13	27.62	6.38	6.57	28.4	6.89	9.35	6.56	3.39	4.53	13.34	6.15	10.23	5.06	17.07	7.73
FBgn0013718	65.51	57.54	92.38	63.65	38.87	37.51	51.48	50.38	118.66	83.55	12.31	5.7	34	34.13	41.59	32.3	25.23	22.18	37.08	37.11	52.37	54.93	42.87	36.49	62.26	62.16	21.46	19.14	67.87	38.34	39.12	28.4	21.17	46.25	14.73	10.69	11.42	49.07	27.29	181.4	50.07	53.71	20.44
FBgn0013720	23.38	21.65	22.15	22.21	15.16	17.53	8.93	6.06	57.82	49.84	5.27	4.15	43.88	51.47	5.98	6.63	5.56	5.24	28.23	29.22	9.37	18.81	13.55	16.18	50.91	50.45	17.31	21.38	49.06	30.6	26.58	28.83	8.22	56.73	6.4	3.19	65.31	72.87	23.28	15.4	19.77	31.69	19.83
FBgn0013725	9.85	8.71	3.2	2.59	25.64	23.85	9.1	6.24	0.12	0.21	0.01	0.01	0.01	0.03	0.05	0	0.13	0.25	0.1	0.06	0	0.1	0.74	0.48	0	0.14	2.66	0.01	0.04	0.15	0.38	16.18	0.06	0.01	0	0.03	0.02	0.05	0.45	0.44	2.61	0.9	0.75
FBgn0013726	21.23	18.46	12.4	11.05	57.9	52.21	28.84	24.42	12.68	10.89	17.89	17.41	14.78	16.08	14.1	14.77	9.74	15.01	11.16	15.21	14.13	26.8	7.28	12.32	10.42	15.68	9.99	5.72	80.23	20.59	17.22	99.82	37.42	31.86	20.19	3.77	25.11	71.2	20.88	55.6	11.21	51.15	28.39
FBgn0013732	5.32	4.17	1.93	1.56	13.16	11.51	6	4.34	0.55	1.3	0.87	1.49	0.97	1.01	0.38	0.87	0.52	0.95	0.4	3.28	0.17	8.05	0.59	2.28	0.28	1.11	3.52	0.29	54.56	0.84	0.34	13.95	0.46	0.75	0.28	0.14	0.37	5.95	1.84	1.58	1.84	26.16	1.48
FBgn0013733	86.21	77.92	62.84	42.28	51.92	47.89	52.6	54.63	131.59	101.62	72.76	32.6	56.41	57.44	40.82	38.72	62.31	67.12	43.15	33.12	64.43	77.04	41.34	45.3	55.97	65.61	21.62	15.04	27.91	178.43	173.58	54.72	36.78	43.57	25.3	11.57	29.25	195.94	31.2	92.78	105.1	59.49	19.07
FBgn0013746	33.15	31.12	39.88	38.58	40	35.98	29.24	29.34	36.31	36.04	26.59	30.5	27.77	29.03	26.58	23.15	21.74	20.42	15.45	17.32	45.88	38.4	21.94	25.91	27.21	32.73	37.08	18.27	94.26	27.32	21.78	74.5	38.68	40.89	49.46	23.28	31.77	47.33	28.04	33.78	27.61	56.5	38.99
FBgn0013749	137.11	160.48	104.76	123.16	99.29	105.35	111.68	102.83	135.71	181.7	123.51	169.49	99.44	109.43	132.69	141.99	57.53	60.54	158.18	237.02	71.75	62.8	91.27	98.77	173.7	186.68	169.3	293.09	330.7	82.06	72.44	145.43	104.87	129	156.75	102.5	494.56	135.93	119.5	38.84	133.91	241.82	150.02
FBgn0013750	59	53.66	55.64	46.77	83.84	86.58	74.37	75.81	70.32	65.01	43.93	45.18	36.07	38.16	73.32	86.29	38.52	35.76	24.04	25.7	31.85	29.98	47.76	48.82	51.54	57.82	38.62	16.8	93.36	39.99	40.2	72.61	41.74	54.46	63.02	24.88	31.67	65.36	38.14	65.75	42.92	67.07	39.8
FBgn0013751	2.63	1.88	0.88	0.8	6.86	6.75	1.04	0.37	4.75	6.04	0.07	0	0.48	0.43	0.01	0.04	0.06	0.16	30.09	24.99	0.19	0.03	0.72	1	2.35	5.97	0.15	8.18	0	0.1	0.29	3.7	0.02	0.23	0.04	0.08	3.32	0.82	3.34	0.17	1.31	1.06	1.37
FBgn0013753	15.86	13.52	16.48	15.2	50.23	49.81	27.98	26.78	10.16	10.43	2.47	1.72	3.12	3.65	1.83	1.94	1.8	3.1	1.5	3.76	9.01	22.95	4.7	5.71	7.55	9.61	4.11	1.08	37.13	2.6	3.25	79.16	2.18	5.83	1.71	1.2	2.14	13.22	8.99	8.56	7.07	21.13	10.93
FBgn0013755	0.07	0	0	0	0	0	0	0	0	0	0	0	0	0	0	0	0	0	0	0	0	0	0	0	0	0.07	1.4	0	0	0	0	0.83	0	0	0	0	0.02	0.03	0	0	0.08	0.4	0.08
FBgn0013756	10.63	10.61	10.24	9.28	15.27	13.66	9.8	7.86	13.62	10.42	14.34	11.05	9.35	10.08	14.8	14.18	10.73	15.51	6.86	11.98	9.31	16.08	6.06	10.12	7.57	9.3	16.55	10.03	96.1	27.48	25.3	69.3	10.42	14.26	16.25	9.66	25.18	35.57	14.93	30.13	12.34	56.48	12.36
FBgn0013759	73.33	55.85	30.4	21.98	124.74	109.57	63.36	55.04	16.81	13.34	16.54	10.9	18.62	18.92	20.75	20.27	8.12	10.18	8.65	9.84	7.43	13.79	9.35	9.59	17.88	19.22	4.36	6.06	40.56	73.33	54.31	63.85	18.27	15.87	18.05	2.28	7.39	16.98	7.36	37.29	26.25	30.34	9.56
FBgn0013762	12.06	10.15	15.7	16.13	19.98	20.64	16.07	16.14	13.54	14.92	11.84	9.37	10.37	11.64	13.23	11.11	11.26	12.1	7.18	6.6	7.71	5.8	10.38	10.28	11.98	15.98	5.79	5.79	22.75	9.13	13.56	22.26	11.37	11.37	10.81	5.7	11.5	12.84	6.96	7.34	9.4	16.61	11.83
FBgn0013763	325.07	350.42	391.2	488.96	20.05	44.64	100.38	91.51	655.21	494.04	3.59	0.96	1253.33	1160.13	8.77	18.36	638.9	720.92	38.75	32.62	745.98	736.69	403.98	514.59	966.66	561.19	32.04	6.54	151.48	555.76	600.13	131.39	3.44	573.04	44.31	1010.13	95.22	449.1	159.9	245.56	241.97	215.6	378.25
FBgn0013764	12.76	10.12	15.49	15.1	31.73	29.07	14.76	13.22	15.86	15.62	8.92	8.52	12.41	13.59	11.2	11.18	10.57	12.67	7.12	10.04	15.62	27.99	8.17	10.89	12.16	14.69	15.77	10.1	38.64	16.84	14.24	42.95	9.4	14.97	13.57	7.38	14.64	23.42	11.17	14.27	11.62	27.28	13.89
FBgn0013765	24.92	20.33	18.44	15.45	56.6	49.29	42.38	40.47	17.3	11.3	2.62	3.38	4.49	4.31	5.37	3.2	9.53	8.51	4.42	5.54	8.8	15.01	12.42	14.01	14.33	15.04	283.99	1.67	58.63	7.11	8.34	40.76	3.4	1.82	0.74	2.5	1.45	3.84	6.26	13.91	55.44	38.13	5.84
FBgn0013767	52.5	52.4	2.64	3.78	163.31	168.9	2.9	5.5	0.3	0.94	0	0	0	0	0	0	0	0	0.22	0	0	0	0.65	0.19	0.06	0.2	0.38	0.03	0.22	0	0	59.02	0	0	0.04	0	0	0.27	2.98	0	8.63	4.89	3.58
FBgn0013770	375.03	357.17	288.44	344.02	129.22	173.25	164.6	147.8	270.14	231.52	367.11	351.49	190.56	227.2	225.89	250.58	912.82	917.44	123.32	100.46	1480.2	1283.57	551.35	605.32	257.66	272.04	292.91	231.73	703.7	566.18	542.84	157.85	1769.78	450.92	401.32	22.98	76.89	441.11	241.59	1760.12	437.78	575.44	596.98
FBgn0013771	32.94	33.93	36.24	32.42	8.97	10.23	15.54	13.84	151.03	104.16	79	68.18	115.96	113.77	132.98	113.45	26.41	24.61	34.04	15.08	48.08	35.07	36.69	29.73	39.02	66.29	9.38	24.32	10.96	51.18	49.29	2.9	45.67	49.64	28.97	1.61	1.95	32.11	3.15	4.38	45.94	27.67	14.27
FBgn0013772	65.33	41.42	43.56	22.1	0.99	2.1	2.63	5.72	950.46	458	11.72	7.65	118.51	37.14	884.64	581.65	162.67	4.52	8.8	1.68	88.24	2.5	52.63	13.67	609.18	89.08	2.15	0.63	0.37	3.44	1.52	0.05	4.23	3.59	231.26	1.2	0.08	0.7	0.24	2.2	87.12	17.76	10.98
FBgn0013773	9.36	8.62	9	10.18	0.93	1.19	2.02	2.54	2.82	2.58	0.47	0.29	2.27	3.05	72.93	71.21	20.29	18.59	1.94	4.19	40.45	37.39	14.98	16.09	2.22	3.6	2.08	0.8	48.59	7.92	10.59	0.12	0.25	0.52	25.25	11.97	0.77	0.53	0.36	6.86	10.24	34.75	3.99
FBgn0013799	12.58	11.52	10.57	8.16	19.79	19.9	11.66	9.88	7.85	6.94	5.64	3.9	4.13	4.8	5.34	5.14	6.6	9.18	3.88	4.17	5.95	9.15	4.81	5.98	3.4	3.96	6.86	4.08	22.42	13.41	12.92	24.25	4.6	5.23	4.39	2.9	6.58	8.44	4.06	10.83	8.02	15.6	4.94
FBgn0013810	0.47	0.4	0.14	0.1	0.29	0.28	0.34	0.29	0.18	0.11	0.02	0.01	0.03	0.09	0.81	0.04	0.58	0.06	0.12	0.16	0.48	0.53	0.55	0.19	0.02	0.27	56.08	0.05	3.42	0.09	0.09	0.34	0.01	0.01	0.02	0.09	0.01	0.01	0.03	0.46	9.91	2.18	0.1
FBgn0013811	0.18	0.22	0.12	0.15	0.11	0.16	0.12	0.12	0.24	0.25	0.36	0.22	0.12	0.23	0.54	0.5	0.45	0.33	0.1	0.1	0.56	0.47	0.3	0.16	0.06	0.2	15.86	0.14	0.05	0.38	0.39	0.27	0.21	0.07	0.44	0.09	0.13	0.13	0.06	0.23	3.1	0.16	0.16
FBgn0013812	6.38	6.05	0.66	0.44	0.12	0.13	1.37	1.28	0.12	0.04	0	0	0.01	0.01	0.01	0.02	0.14	0.06	0.1	0.08	0.05	0.05	0.21	0.16	0	0.01	0.07	0	0	0.04	0.01	0.09	0	0.01	0.01	0.02	0.01	0.02	0.02	0.04	2.66	0.95	0.03
FBgn0013813	0.43	0.4	0.36	0.38	0.05	0.07	0.06	0.1	0.16	0.02	0.01	0	0.01	0.01	0.69	0.05	0.31	0.1	0.07	0.05	0.44	0.14	0.47	0.07	0.02	0.24	36.38	0.07	0.8	0.04	0.01	0.04	0.01	0.01	0.01	0.18	0.01	0.02	0	0.44	6.35	0.33	0.12
FBgn0013949	31.55	55.51	17.67	49.9	6.96	12.27	7.5	4.37	4.48	7.38	0.07	0	1.65	7.61	0.8	1.09	97.08	140.64	2.48	1.92	134.65	138.76	29.71	51.09	2.64	25.15	0.35	0.39	0.2	78.71	93.22	3.13	0.06	12.73	0.98	68.89	4.88	6.8	3.1	25.87	15.41	13.45	26.2
FBgn0013953	8.51	8.01	1.06	1.06	0.22	0.14	0.34	0.26	0.71	0.92	0.14	0.12	6.56	8.51	0.23	0.75	0.24	1.29	0.66	1.48	0.78	4.04	1.43	5.47	20.43	27.78	6.79	4.57	19.6	44.12	54.38	0.48	0.15	101	0.52	0.13	0.06	5.24	2.02	4.91	4.61	16.84	4.44
FBgn0013954	370.09	397.91	161.3	216.05	186.57	202.65	115.55	95.86	245.6	309.12	171.21	253.39	260.81	284.62	402.43	434.22	696.72	631.82	75.37	100.72	821.51	415.56	237.13	276.5	333.64	320.1	300.05	161.07	1138.38	497.94	564.31	820.98	159.66	378.38	354.28	450.88	372.73	479.82	413.93	371.4	355.94	835.4	336.03
FBgn0013972	35.06	27.64	30.08	22.18	140.94	125.7	70.09	61.1	1.07	1.76	0.44	0.27	0.09	0.11	0.05	0.01	0.29	0.28	0.86	0.41	0.34	0.25	3.46	2.1	0.11	0.34	0.02	0.3	0	0.06	0.19	34.18	0.24	0.01	0	0.09	0.04	0.09	0.98	1.09	10.99	3.06	1.17
FBgn0013973	21.33	17.17	13.68	9.12	68.44	60.99	27.19	23.28	0.47	0.52	0.21	0.08	0.02	0.02	0.19	0.12	0.17	0.56	0.4	0.36	0.6	1.5	1.33	1.09	0.12	0.33	0.2	0.08	0.01	0.26	0.29	10.4	0	0.01	0	0.02	0.01	0.04	0.25	0.73	5.49	1.88	0.23
FBgn0013981	1609.47	1624.62	1029.14	1138.07	952.26	1089.14	855.96	853.86	1273.59	1132.28	533.61	549.94	1386.12	1262.74	1287.72	1450.83	736.04	613.72	1039.74	662.57	1604.86	680.25	865.52	737.99	1630.99	1388.87	312.37	777.03	1128.67	750.03	696.27	1520.69	582.63	924.51	724.3	116.18	473.74	1054.74	467.31	413.35	914.7	1142.59	729.69
FBgn0013983	14.89	13.94	11	12.32	9.17	10.23	6.82	8.16	17.85	14	13.57	10.48	11.57	14.05	11.29	11.19	19.69	18.67	6.9	7.08	18.85	21.34	12.96	12.07	14.07	14	17.99	8.69	35.79	16.07	16.69	11.88	9.82	17.94	16.29	6.81	12.86	18.76	9.77	16.66	15.91	23.75	12.55
FBgn0013987	34.42	36.06	37.35	35.74	34.9	41.19	36.97	29.4	83.82	78.2	50.14	60.52	113.06	137.05	38.73	45.7	33.66	33.87	27.46	29.2	34.97	39.27	30.7	34.5	103.64	81.96	11.21	26.92	61.08	55.57	52.48	49.39	60.59	63	48.3	17.03	50.74	58.46	32.22	62.14	32.09	51.82	42.99
FBgn0013995	34.38	29.29	74.54	45.92	35.86	31.83	20.6	19.44	12.89	10.32	60.2	25.64	11.89	11.13	44.62	38.83	1.58	1.47	1.64	4.22	3.47	22.56	7.31	6.53	4.1	6.77	83.24	3.14	42.72	11.05	11.64	6.01	9.19	3.03	14.11	0.29	0.04	0.44	5	2.48	39.1	36.91	4.76
FBgn0013997	29.01	25.47	28.2	19.87	29.38	24.8	36.37	34.89	41.17	29.57	5.6	3.76	20.05	19.27	6.28	6.92	8.35	8.5	21.08	20.03	8.79	13.83	11.62	12.82	16.08	21.4	37.48	11.58	30.97	31.53	31	89.93	6.01	39.45	3.89	6.44	58.08	78.3	25.35	25.85	24.48	25.32	13.74
FBgn0014000	88.88	114.17	63.51	133.72	4.54	11.03	14.12	11.84	22.01	36.89	0.81	0.37	3.32	17.35	1.53	3.14	246.42	271.92	8.06	4.31	232.6	133.97	125.19	167.69	4.7	16.94	7.23	2.1	0.84	105.14	144.05	1.32	0.21	1.21	1.62	121.14	11.13	5.11	3.4	26.77	79.05	46.11	64.17
FBgn0014006	12.08	10.77	14	12.94	14.97	14.33	12.52	12.17	26.49	20.79	13.82	8.95	12.17	12.57	10.92	8.93	8.12	10.88	7.07	7.75	15.16	22.42	11.8	12.26	17.85	30.03	8.66	6.79	34.94	14.01	13.69	17.31	9.29	11.67	7.87	6.23	11	18.83	11.93	12.41	12.93	24.75	7.97
FBgn0014007	10.94	8.67	10.26	7.7	20.95	19.04	12.57	10.7	10.74	8.67	6.41	4.77	5.21	5.72	7.6	6.91	5.38	6.11	3.51	6.58	8.57	12.09	5.26	7.3	5.39	7.64	11.86	4.01	51.13	6.73	6.85	51.5	6.93	7.73	10.54	3.56	8.91	14.43	7.45	19.29	8.61	29.68	7.1
FBgn0014009	88.92	82.49	110.63	90.98	117.19	108.73	115.88	108.64	107.22	85.31	68.26	78.34	83.72	85.74	105.29	103.43	69.93	61.44	46.74	43.38	97.69	84.45	79.82	74.31	95.92	82.35	42.06	48.43	90.16	83.49	79.09	129.22	157.96	91.88	109.01	38.1	54.08	69.27	46.11	132.14	82.59	81.95	86.15
FBgn0014010	111.14	92.7	224.98	170.14	91.91	90.69	83.44	72.5	155.44	146.8	94.56	104.83	136.6	156.34	160.72	176.45	83.48	64.55	53.32	48.62	75.96	68.54	71.14	72.1	142.23	150.78	37.19	50.95	77.58	81.18	83.26	96.45	261.17	196.02	192.85	40.7	65.68	78.07	47.56	215.64	80.39	82.66	123.31
FBgn0014011	18.53	16.65	12.28	11.43	9.16	11.04	14.95	14.62	62.16	61.14	54.74	60.37	26.03	26.91	27.92	26.78	17.93	18.87	10.23	10.46	33.91	34.96	18.19	18.05	31.22	37.91	6.57	9.34	26.53	34.06	27.7	23.57	44.38	24.66	17	5.79	11.92	23.04	17.24	21.03	20.16	26.66	23.18
FBgn0014018	59.81	58.2	34.89	42.2	12.34	17.03	20.87	20.27	93.05	65.76	71.76	71.53	77.78	86.41	61.67	62.4	53.62	53.59	27.59	19.66	69.22	88.68	42.11	48.01	57.67	72.08	10.43	22.76	36.62	83.35	56.63	16.39	51.37	53.12	39.44	17.17	14.87	59.58	21.92	37.66	46.34	39.72	31.71
FBgn0014019	234.87	259.43	616.19	560.31	1.3	2.14	0.61	0.29	1.15	2.46	0.1	0.05	0.06	0.09	0.26	0.32	0.11	0.68	1.25	0.9	0.93	0.5	0.43	0.4	0.52	0.77	1.81	0.12	0.12	0	0.08	0.35	0.08	0.34	0.05	0.29	0.66	0.79	0.9	0.39	30.06	16.29	0.21
FBgn0014020	133.58	133.65	93.45	87.76	85.93	86.05	94.86	94.5	412.4	363.78	205.63	237.25	168.17	199.54	220.15	227.51	298.65	258.81	104.48	85.71	273.36	234.24	147.99	135.77	218.49	230.7	85.01	146.34	153.17	314.27	337.3	265.72	268.19	272.19	258.54	100.04	180.44	244.72	154.59	382.77	136.97	141.05	200.83
FBgn0014022	4.28	4.99	3.65	3.36	6.35	5.82	5.66	4.27	4.89	4.8	2.37	4	3	3.23	3.08	3.4	3.21	6.38	1.96	3.16	1.07	1.72	3.06	4.72	3.33	3.35	3.09	3.86	23.15	7.26	6.24	14.48	2.38	3.4	2.89	1.96	3.73	5.64	3.26	5.57	3.63	13.18	4.04
FBgn0014023	19.34	17.97	15.39	18.69	34.67	34.96	31.91	35.38	21.16	29.2	9.22	17.73	34.66	32.95	14.9	17.94	16.92	20.91	8.8	10	26.63	22.05	19.39	21.31	27.21	38.38	14.78	8.74	52.12	15.36	14.48	32.87	8.7	30.69	17.17	12.01	20.77	22.79	18.66	8.64	15.93	33.54	15.72
FBgn0014024	5.42	6.13	5.86	6.38	12.48	13.42	6.52	5.25	6.16	6.5	4.88	5.16	6.3	6.88	5.17	4.49	8.25	11.46	2.8	4.35	5.53	11.06	4.47	6.46	5.56	6.81	5.99	4.36	24.16	13.79	13.74	25.91	3.08	5.72	4.17	3.05	6.99	11.58	6.08	12.84	5.08	16.82	4.9
FBgn0014026	778.19	1059.14	772.12	1313.28	421.81	488.41	504.02	421.7	967.61	1085.39	718.75	975.17	947.22	907.1	1095.25	1235.4	948.43	1684.13	521.52	552.74	1897.97	2400.66	694.21	1329.46	874.81	1118.18	193.13	1082.06	2063.38	1334.8	1292.62	1500.95	667.78	1119.47	861.38	1032.03	1538.19	1553.95	1247.08	765.59	676.84	1579.1	1000.27
FBgn0014028	104.1	102.7	84.31	67.4	109.77	93.62	171.26	195.1	123.08	82.5	65.76	74.39	159.52	158.66	110.78	110.43	102.89	81.07	103.75	50.96	189.29	164.35	389.67	303.96	91.95	121.54	16.85	33.63	68.04	75.42	82.35	69.03	66.79	171.48	138.77	46.97	74.67	52.36	110.07	42.62	326.66	155.7	52.88
FBgn0014029	21.92	20.98	18.26	17.14	37.33	36.36	30.39	27.91	39.93	47.66	20.24	21.6	26.95	30.92	24.2	27.54	9.09	12.63	31.29	27.64	20.21	29.51	10.77	12.33	24.2	26.65	20.18	16.94	59.31	25.89	24.61	101.63	39.61	57.44	50.69	10.5	88.12	82.27	21.86	67.48	17.64	39.48	46.05
FBgn0014031	66.71	74.03	51.34	93.73	2.51	7.62	12.52	12.96	9.21	4.78	0.4	0.18	4.23	21.62	202.46	138.68	270.04	280.79	9.04	2.93	264.67	189.87	94.3	122.94	5.83	12.58	4.64	10.88	0.72	125.53	165.25	0.58	0.43	3.08	358.7	136.68	10.53	4.93	3.23	40.92	66.1	45	56.95
FBgn0014032	20.8	21.82	17.87	22.67	16.96	15.27	13.56	12.55	44.04	67.12	11.18	12.52	41.01	52.78	10.86	20.88	3.17	18.52	19.2	23.74	7.32	17.16	9.81	20.04	50.18	68.67	7.25	9.99	46.95	19.32	19.48	22.6	2.62	30.85	4.78	2.23	25.5	24.16	34.23	6.59	12.02	33.61	13.96
FBgn0014033	9.36	11.94	4.42	8.45	1.24	7.43	4.9	4.54	3.68	3.16	0.29	0.29	0.58	0.82	1.96	0.36	8.18	9.85	3.74	3.3	19.04	50.4	9.54	11.26	1.37	3.05	2.79	0.25	0.25	13.11	11.11	7.06	0.84	4.28	8.1	2.05	1.9	11.46	16.81	49.38	7.98	5.06	11.44
FBgn0014037	21.19	19.41	12.59	11.2	13.07	12.58	9.61	10.24	18.35	17.26	18.24	14	12.82	12.1	19.86	14.67	35.59	34.49	8.66	11.31	37.35	47.32	13.25	14.44	13.28	14.23	46.89	9.32	60.89	70.99	62.63	14.71	15.2	10.84	10.07	9.16	16.1	21.84	12.05	41.75	30.74	44.53	11.46
FBgn0014073	8.87	7.87	11.46	7.78	0.34	0.42	1.3	1.07	66.37	29.98	1	0.22	14.91	16.13	0.26	0.44	1.07	1.26	16.5	8.75	1.39	2.57	3.49	3.7	12.11	15.78	7.72	11.54	4.28	29.23	26.92	0.64	0.09	11.42	0.06	0.1	14.22	18.26	1.98	2.57	8.98	4.34	1.64
FBgn0014075	24.17	23.62	39.76	29.48	20.39	17.96	20.59	18.98	30.68	22.85	19.29	15.32	15.95	17.55	28.52	22.75	20.43	16.82	24.37	33.35	38.33	43.72	18.81	20.01	21.22	23.65	40.3	74.63	59.54	42.49	36.04	54.16	12.72	21.2	42.12	28.24	127.71	59.58	23.59	31.96	28.42	40.97	20.78
FBgn0014076	3.53	3.6	1.96	2.29	6.81	2.72	6.35	2.12	0.74	8.4	0	0.08	0.61	0.38	0	15.24	0	104.2	0.22	264.64	0	203.38	0.07	15.49	0.1	20.9	2.08	0	753.27	2.09	0	0.65	0	0	0	0	0	0.12	0.04	0	0.98	963.96	0
FBgn0014092	13.27	13.54	10.53	11.68	13.03	13.82	14.78	15.76	19.44	25.22	12.1	15.21	19.83	19.49	16.27	15.6	16.98	16.24	8.4	9.42	19.09	14.81	10.78	14.15	13.86	15.69	13.46	11.44	54.2	16.21	17.07	37.17	9.37	19.58	18.55	9.34	20.78	22.9	14.83	17.21	10.45	29.27	13.72
FBgn0014127	3.02	2.74	3.42	2.73	3.47	3.61	3.58	2.76	5.08	4.38	2.88	2.37	2.46	2.63	2.95	2.85	2.19	2.4	2.13	5.28	2.23	11.35	2.33	3.38	2.98	4.1	40.18	2.04	47.98	4.56	3.68	33.81	1.75	2.37	1.72	0.81	1.87	7.1	5.17	4.89	8.37	25.47	5.68
FBgn0014133	21.59	21.99	49.98	41.76	22.01	23.69	11.92	8.91	10.13	9.5	28.42	24.96	5.9	7.98	11.56	11.05	3.9	8.42	6	14.11	5.55	49.29	3.76	7.57	7.63	9.17	12.06	12.24	110.67	9.56	8.11	50.34	37.41	8.96	11.21	2.43	15.39	17.11	8.18	41.5	14.26	74.89	15.43
FBgn0014135	3.13	3.01	2.72	1.56	1.59	1.48	3.01	2.64	2.92	1.69	4.29	7.58	14.96	10.43	16.17	10.81	9.64	7.98	4.88	3.95	12.86	15.21	4.69	4.73	4.96	3.83	2.03	0.6	0.4	5.6	7.78	1.7	4.58	4.41	10.98	0.67	0.12	24.01	1.94	10.41	4.51	3.38	3.03
FBgn0014141	19.81	27.06	15.11	11.15	4.3	4.33	11.98	8.07	27.66	32.92	14.27	6.81	19.26	22.84	46.93	42.05	5.13	31.46	8.11	7.06	16.59	51.34	17.32	35.45	21.38	60.82	8.79	35.78	47.53	59.87	59.13	36.65	56.35	70.52	87.51	6.51	144.31	206.95	539.92	90.66	31.39	48.2	113.07
FBgn0014143	0.63	0.6	0.06	0.04	2.39	2.03	0.04	0.04	2.83	2.51	1.44	0.26	1.81	1.59	0.01	0.15	0	0.16	0.04	0.02	0.09	0	0.06	0.08	1.35	2.81	2.87	0	0.06	0.06	0.03	2.17	0.06	0.62	0.01	0.25	0.01	0	0.16	1	0.72	0.35	0.29
FBgn0014163	40.69	38.24	31.91	29.77	80.83	78.8	36.38	30.14	134.9	69.89	4.64	2.92	5.34	7.02	3.76	3.38	13.6	17.19	5.42	8.28	11.88	24.43	25.63	31.63	9.48	16.86	58.59	4.68	51.48	20.95	25.54	469.76	39.42	6.91	2.81	11.71	6.74	47.24	42.63	87.32	27.64	43.07	57.7
FBgn0014179	0.12	0.16	0	0	0.5	0.49	0.02	0.01	0.03	0.11	0	0	0.01	0.01	0	0	0.13	0	0	0	0.07	0.11	0.05	0.03	0	0.13	4.19	0	0	0	0.13	14.06	0.02	0	0	0.03	0.06	0.95	0.15	0.45	0.56	0.33	0.85
FBgn0014184	881.92	791.98	1121.36	947.6	739.66	779.26	830.51	861.88	1207.88	1085.76	872.16	764.3	792.36	639.59	2556.04	2264.3	573.72	390.33	486.15	413.38	551.92	303.61	949.26	886.66	1229.69	1165.65	120.38	797.53	413.53	586.58	559.58	329.64	888.48	608.52	647.48	158.5	274.54	390.94	288.13	320.67	1002.74	627.56	504.75
FBgn0014189	27.31	24.01	32.18	33.09	34.17	35.6	25.63	20.9	45.1	49.89	28.19	28.76	35.59	37.22	29.89	30.76	30.82	35.94	19.08	35.08	42.9	87.71	25.49	40.21	37.06	43.37	25.24	25.23	204.69	44.08	39.3	269.78	26.13	56.89	47.11	41.48	113.48	103.77	72.85	47.13	21.98	117.12	67.97
FBgn0014269	10.93	9.9	11.19	10.2	17.73	17.64	10.81	9.26	13.8	11.94	7.46	5.97	10.52	11.37	6.6	6.36	9.37	8.62	6.28	8	10.97	11.94	7.17	8.73	9.27	10.71	14.15	7.79	41.75	18.17	14.75	38.44	7.19	10.42	6.23	3.79	12.5	14.67	8.97	10.95	9.68	24.89	9.4
FBgn0014340	4.3	3.96	4.74	4.12	7.15	7.39	3.52	3.5	6.44	3.68	3.8	2.43	4.27	3.75	4.18	3.36	5.71	4.15	2.57	3.14	7.19	13.33	3.56	3.92	4.65	3.84	5.17	5.12	19.82	7.2	5.48	19.91	3.31	5.65	3.29	1.85	6.97	9.78	4.27	5.22	4	12.88	4.62
FBgn0014342	0.8	0.89	1.98	1.48	1.19	0.6	1.25	0.67	1.19	0.92	7.62	5.66	0.9	0.72	0.5	0.24	1.41	0	0.64	0.45	0.5	0.8	1.28	0.89	0.78	0.8	15.82	0.37	2.46	1.69	0.94	2.6	1.41	1.35	0.46	0.34	0.55	2.1	0.8	2.59	4.23	1.19	1.6
FBgn0014343	2.52	1.93	1.47	1.14	2.35	1.99	1.98	1.58	0.99	0.69	1.69	0.51	0.18	0.2	0.23	0.16	9.86	13.82	0.37	0.21	11.92	13.97	2.86	2.97	0.25	0.54	1.43	0.36	2.72	0.33	0.85	7.24	0.33	0.31	0.1	2.25	0.45	6.36	1.6	8.27	3.59	2.88	3.03
FBgn0014366	6.9	6.55	8.98	8.5	14.96	14.95	9.22	8.8	12.14	11.82	8.03	7.74	10.09	11.07	7.46	7.15	5.29	7.44	5.08	6.36	12.29	15.7	6.79	8.91	8.88	10.73	14.5	9.74	32.96	9.44	8.36	42.73	5.73	12	9.46	6.48	13.59	20.34	10.62	8.41	9.53	20.8	10.74
FBgn0014368	4.52	2.02	1.59	1.44	5.21	3.78	3.82	3.58	0.6	0.38	0	0	0.1	0.11	0	0	0	0.25	0.07	0.22	0	1.44	0.32	0.17	0.07	0.43	0.33	0.17	0.68	0	0	7.79	0.04	0.45	0.04	3.49	547.32	9.39	6.91	1.54	0.45	0.53	7.87
FBgn0014380	14.09	13.74	14.4	14.25	4.56	5.4	12.96	10.68	55.15	77.6	161.84	156.95	23.26	27.91	108.32	122.52	12.75	8.89	33.36	36.76	13.54	10.69	19.21	17.51	27.43	35.8	20.73	32.88	6.44	9.19	6.25	15.39	153.63	58.84	131.18	3.13	39.12	41.06	19.14	31.8	26.82	23.38	62.44
FBgn0014388	28.57	27.11	17.14	15.52	38.34	34.81	30.83	27.34	19.86	15.67	42.82	31.49	13.63	11.24	8.49	7.34	14.26	29	4.99	4.75	25.15	34.85	10.32	14.8	11.18	13.73	5.88	3.25	8.92	22.13	28.18	41.1	31.2	11.77	3.96	8.68	2.68	30.43	9.7	18.17	15.71	14.12	12.41
FBgn0014391	810.42	927.49	700.98	789.66	454.76	495.83	815.29	897.56	497.28	641.35	225.6	534.84	1061	965.9	626.82	833.59	913.46	772.25	378.13	293.74	1252.99	640.15	1077.88	1018.49	745.01	1088.06	169.09	158.45	849.71	337.25	473.48	384.95	226.79	1295.66	777.87	328.72	352.71	266.55	849.68	200.34	851.51	1151.29	430.75
FBgn0014395	0.51	0.29	0.2	0.14	0.27	0.14	0.2	0.22	0.38	0.14	3.45	3.77	0.12	0.31	1.92	1.58	1.3	0.99	0.19	0.18	1.25	0.82	0.79	0.43	0.11	0.19	40.86	0.24	2.35	0.47	0.18	0.23	1.87	0.09	1.05	0.4	0.28	0.1	0.06	0.78	7.65	1.77	1.73
FBgn0014396	65.38	33.2	173.16	63.65	14.94	16.64	17.63	13.7	71.09	34.47	46.2	23.73	26.98	16.79	50.09	23.28	62.33	18.18	61.62	32.58	34.98	15.22	23.32	11.02	28.52	30.99	4.56	27.67	9.5	44.15	51.42	0.66	2.1	0.07	0.05	0.73	0.07	0.09	0.08	0.28	22.68	12.43	0.9
FBgn0014411	10.81	10.45	11.91	11.42	20.03	20.7	12.8	10.96	16.21	14.58	13.61	11.55	17.07	16.74	15.9	15.06	30.7	27.8	9.54	9.52	28.32	32.65	12.58	14.8	16.56	17.26	10.12	12.33	26.96	33.94	34.98	27.33	14.62	22.52	19.19	9.45	20.22	21	11.81	125.68	11.56	21.84	13.57
FBgn0014417	10.12	6.73	12.08	10.22	8.95	9.16	4.1	4.07	1.67	1.66	0.72	0.31	11.66	9.64	2.63	2.23	20.48	14.21	4.24	3.97	21.71	18.48	10.21	11.52	2.46	3.15	4.02	2.13	29.73	9.39	9.69	11.82	0.51	4.28	1.22	28	3.48	4.57	1.86	9.35	7.21	19.26	10.65
FBgn0014427	83.43	104.66	55.92	101.65	6.69	14.68	16.37	19.48	57.66	76.5	49.75	41.34	24.28	34.69	24.21	20.52	92.38	94.16	14.9	15.62	216.47	140.3	72.92	126.93	33.84	45.47	5.93	2.22	103.68	31.54	55.79	16.86	89.65	20.9	3.48	12.74	8.83	40.34	13.22	67.7	45.32	103.41	80.05
FBgn0014454	7.89	14.1	7.96	13.65	0.74	0.07	63.97	36.74	1.05	0.1	0	0	0.02	0	0.07	0	0	0	0.95	0.44	8.01	3.93	1.9	30.41	0.11	0.4	0.04	0	0	0	0	0.22	0	0	0	0	0	337.91	12.66	0.36	6.87	3.25	1.32
FBgn0014455	32.48	31.68	39.14	67.46	19.27	22.11	23.24	20.7	42.58	53.5	36.49	43.96	24.33	35.28	81.87	110.76	64.66	79.08	16.36	31.7	203.83	223.1	37.49	77.07	24.48	42.09	20.62	42.29	264.63	51.51	55.74	118.69	37.28	38.05	63.07	269.92	107.19	131.5	75.62	54.83	33.18	160.42	82.1
FBgn0014464	1.21	0.5	0.33	0.84	1.22	2.56	1.38	0.55	0.16	1.18	0.02	0.02	0.13	0.18	0.2	10.98	0.09	2.22	0.1	4.05	0.47	70.64	0.29	6.7	0.08	1.64	0.12	0.02	141.76	1.39	0.62	0.09	0	0.01	0	0.28	0.03	0.02	0.01	0	0.56	76.72	0.16
FBgn0014465	0.59	0.98	0.34	1.52	0.97	1.78	1.96	0.35	0.12	2.69	0.03	0.09	0.61	0.2	0.28	16.62	0.25	7.41	0.95	45.26	0.28	75.45	0.04	3.51	0.23	6.95	0.05	0.01	347.69	1.25	0.62	0.07	0	0	0	0.06	0.02	0.01	0	0	0.23	219.09	0.01
FBgn0014466	0.17	0.14	0.09	0.55	0.3	0.7	0.44	0.02	0.13	0.98	0	0.07	0.25	0.02	0.63	10.57	0	10.63	0.52	11.5	0	35.28	0.03	0.38	0.15	5.48	0.29	0	218.84	1.68	0.81	0.04	0	0	0	0.03	0	0.27	0.01	0.1	0.09	104.61	0
FBgn0014469	81.49	53.43	65.66	45.9	3.59	5.71	6.88	7.64	238.78	142.24	46.74	63.78	111.22	69.64	713.41	394.03	194.09	62.63	17.84	10.56	280.66	93.56	101.73	56.87	131.48	46.46	6.27	45.99	46.41	34.41	49.31	3.39	50.48	29.75	303.26	132.81	22.92	12.25	19.05	106.33	91.05	43.27	85.47
FBgn0014848	0	0	0	0	0	0	0	0	0	0	0	0	0	0	0	0	0	0	0	0	0	0	0	0	0	0	0.16	0	0	0	0	0	0	0	0	0	0	0	0	0	0	0	0
FBgn0014849	0	0	0	0.13	0	0	0	0	0	0	0	0	0.07	0	0	0	0	0	0	0	0	0	0	0	0	0	0.17	0	0	0	0	0	0	0	0	0	0.06	0	0	0	0	0	0
FBgn0014850	0	0	0	0	0	0	0	0	0	0	0	0	0.14	0	0	0	0	0	0	0	0	0	0	0	0	0	0.11	0	0	0	0	0	0	0	0	0.06	0	0	0	0	0.17	0	0.11
FBgn0014851	0	0	0	0	0	0	0	0	0	0	0	0	0.21	0	0	0	0	0	0	0	0	0	0	0	0	0	0	0	0	0	0	0	0	0	0	0	0	0	0	0	0	0	0
FBgn0014857	195.9	186.51	230.28	213.07	88.17	98.8	90.98	93.38	123.82	122.76	156.77	146.12	115.29	104.16	63.34	63.77	97.08	79.85	176.04	126.18	389.73	254.75	105.49	89.42	106.34	114.27	182.91	77.09	268.94	58.88	69.15	472.02	147.45	95.31	59.33	41.35	154.19	104.15	82.35	47.4	205.85	226.94	110.4
FBgn0014859	21.5	7.68	1.91	2.06	14.4	16.65	6.1	4.21	0.57	0.52	0.06	0.04	0.62	0.55	0.11	0.13	0.19	0.18	0.22	0.11	0.26	0.37	0.64	1.02	0.29	0.73	0.17	4.17	0.03	0.3	0.16	0.4	0	0.27	0.02	0.07	0.02	3.01	4.15	0.48	1.74	0.84	0.42
FBgn0014861	1.08	0.95	1.17	1.38	0.51	0.44	1.12	0.38	3.4	3.38	0.6	1.43	1.47	1.22	0.81	1.26	0.87	2.56	0.8	7.69	1.52	30.52	0.92	5.71	1.2	3.53	2.52	0.47	82.57	1.7	1.06	51.01	2.27	3.46	1.39	1.71	12.1	13.99	9.8	4.33	0.86	48.96	6.26
FBgn0014863	46.67	74.92	12.15	18.85	8.33	7.22	58.46	52.14	213.85	293.98	30.19	32.4	60.53	52.04	8.9	12.23	12.28	14.57	16	9.18	42.69	45.11	157.46	182.95	201.68	358.54	28	50.93	4.6	51.92	55.97	5.03	13.39	229.17	5.02	5.21	1.77	32.16	654.16	63.19	230.65	102.95	90.93
FBgn0014865	5057.26	6449.17	178.78	3136.96	21.85	369.77	108.34	48.83	38.06	43.88	0.18	1.19	5.03	129.34	10.37	73.82	47.64	564.48	34.9	41.12	38.34	433.16	104.88	1201.7	7.94	52.58	8.91	0.35	8.63	3666.78	472.32	0.14	0.15	13.32	227.91	13.18	3.08	0.71	1.59	34.91	1398.84	967.58	38.65
FBgn0014868	38.06	37.31	27.58	29.03	29.42	26.53	26.64	24.15	31.82	45.11	45.67	50.86	31.55	33.91	28	23.84	38.31	35.74	44.94	57.44	76.78	63.7	29.43	34.34	41.27	48.43	40.26	168.17	83.71	108.61	83.88	104.56	33.68	44.17	60.52	75.07	291.36	101.39	61.92	61.99	49.63	70.64	70.28
FBgn0014869	193.3	173.97	145.24	151.49	218.63	206.93	192.69	198.02	246.83	213.72	84.95	58.38	253.97	253.6	144.41	159.26	275.14	249.16	136.68	90.19	803.2	483.3	289.48	217.13	321.49	407.2	21.22	52.82	219.44	153.58	176.19	210.24	26.79	117.63	161.84	179.68	162.15	117.62	1005.85	80.01	210.03	204.15	156.42
FBgn0014870	19.12	16.46	8.8	6.74	25.7	22.78	9.34	7.19	6.26	5.35	5.71	4.54	5.74	5.89	7.13	6.74	5.53	8.13	3.02	3.35	6.19	12.15	3.69	4.92	4.71	5.27	14.7	5.77	26.8	14.59	12.81	45.88	4.75	9.14	5.67	3.93	8.81	18.63	9.52	14.5	11.94	20.84	7.53
FBgn0014877	18.72	17.17	12.46	16.22	21.48	21.43	19.16	17.26	16.33	20.58	12	18.74	18.43	19.37	22.22	22.68	23.57	30.83	8.34	11.44	27.13	32.75	20.23	22.77	11.75	16.4	141.23	9.05	81.8	19.34	15.23	24.94	7.2	29.3	15.62	12.17	24.34	20.64	15.92	11.49	35.34	50.81	13.95
FBgn0014879	13.52	13.33	12.35	12.31	20.59	20.53	12.96	10.3	18.88	20.54	11.92	13.37	15.68	14.86	19.18	19.23	11.24	14.03	7.2	14.58	16.87	20.12	8.75	15.26	19.44	21.3	22.78	17.69	155.08	23.53	16.34	242.59	15.61	26.03	21.07	15.97	51.27	51.43	37.27	38.8	11.83	84.79	41.81
FBgn0014903	9.25	4.82	8.88	7.42	2.74	2.37	3.2	2.88	3.16	1.76	68.86	80.36	4.63	11.44	2.61	0.9	21.03	4.6	3.08	0.98	24.59	6.32	12.14	4.58	1.13	1.11	0.42	0.59	2.76	4.58	8	2.4	10.13	1.12	1.46	74.04	5.73	3.6	2.42	6.85	14.84	11.61	22.95
FBgn0014906	53.1	44.02	49.37	38.65	84.03	86.97	56.44	71.24	86.2	60.06	55.67	62.97	60.35	62.16	38.92	32.7	6.62	9.85	18.14	15.48	20.24	26.4	16.47	15.05	307.03	129.36	83.52	23.86	60.42	78.76	59.54	51.82	23.72	29.24	28.58	36.87	27.81	20.14	13.38	49.08	37.69	43.49	27.9
FBgn0014930	35.7	32.48	87.27	88.85	20.64	22.62	18.88	21.31	31.18	34.74	73.41	45.49	44.16	39.97	29.79	25.24	35.95	30.87	30.88	30.69	54.6	32.76	28.98	27.17	46.56	41.9	7.41	47.43	23.74	36.77	35.26	26.74	10.48	52.1	18.67	27.22	43.56	22.15	22.55	23.66	31.55	25.76	20.36
FBgn0014931	1.8	1.59	1.27	1.88	0.9	1.23	1.36	1.25	2.5	2.64	1.6	1.19	3.48	3.9	0.3	0.46	3.47	5.49	0.37	1.7	2.75	3.38	1.85	4.14	0.8	1.79	0.82	0.23	23.55	1.49	2.47	0.92	0.4	3.06	0.33	2.84	0.29	0.3	0.33	1.06	1.59	13.85	1.25
FBgn0014949	0	0.23	0	0	0	0	0.86	0.95	0	0.16	0	0	0	0	0	0	0	0.42	0.04	0.08	0	0	0.04	0.04	0.28	0.41	0	0	0.24	0	0	1.02	0	0	0.04	0.09	0	0	0.06	0	0	0	0.08
FBgn0015000	11.38	11.23	10.06	10.25	11.32	11.39	13.05	11.74	15.4	17.15	26.25	22.99	12.5	13.02	42.93	61.73	14.3	9.75	12.4	16.56	16.14	17.75	18.09	16.51	13.53	14.37	6.79	54.46	40.73	22.06	17.45	20.83	22.71	16.08	36.54	5.27	96.15	18.58	9.83	41.2	19.34	28.27	18.39
FBgn0015001	0.33	0.11	0.02	0.04	0.2	0.12	0.33	0.05	0.45	0.16	244.31	235.3	8.27	9.59	5.58	0.41	0	0	0.15	0.08	1.53	0.32	2.19	0.36	0.36	0.27	0.86	0.07	0	0.19	0.28	0.06	310.43	0.06	0.15	0.42	0.04	0.44	0	0.83	21.74	26.95	62.18
FBgn0015008	0.02	0	0	0.01	0.01	0.01	0.02	0.08	0.3	0	0.02	0	0.45	0.12	1.65	0.08	1.1	0	0.18	0	0.68	0	0.99	0	0.32	0.63	136.06	0.1	0	0	0	0	0.01	2.61	0.08	0.36	0	0.06	0	0.61	19.69	0.09	0.97
FBgn0015010	43.52	32.37	47.6	67.46	17.41	47.47	1194.49	388.5	883.83	2818.46	117.7	74.68	2.59	4.31	149.58	333.93	42.86	155.98	21866.8	27441.7	11.43	9.03	497.74	1178.56	3.24	2.32	0.82	0.16	0.1	2.96	1.01	1.46	9.39	0.16	54.97	4.74	568.99	3.6	17.43	55.01	225.1	247.98	134.04
FBgn0015011	10.19	9.51	20.26	15.68	1.21	1.87	4.32	4.1	2.74	1.17	16.76	14.37	476.92	459.68	33.34	38.94	2.25	1.61	5.67	2.01	4.29	2.6	6.09	4.95	113.23	124.62	0.42	9.88	0.56	1.1	1.44	0.66	24.77	1519.23	75.3	12.15	0.99	19.75	7.02	63.61	15.25	8.38	51.96
FBgn0015019	17.65	19.64	15	19.08	15.81	17.22	21.97	16.39	44.7	63.24	28.14	46.96	33.23	37.61	27.69	37.45	28.15	43.43	8.01	22.14	42.1	109.89	15.69	33.59	23.48	42.06	39.95	12.68	225.61	41.47	42.06	148.11	30.58	64.77	34.94	21.4	53.23	135.13	65.63	62.52	23.46	136.64	47.95
FBgn0015024	73.75	67.11	99.97	86.78	90.01	88.89	91.22	83.78	81.2	96.55	55.42	51.86	61.26	70.65	81.82	89.22	69.57	62.31	36.87	47.97	53.09	52.18	57.42	67.36	55.75	70.38	28.93	40.91	106.29	117.38	117.57	102.15	63.05	69.83	65.17	22.46	61.67	72.25	49.03	89.1	50.26	79.9	53.16
FBgn0015025	3.2	1.89	3.78	3.5	5.15	4.8	3.74	3.18	4.04	4.15	2.86	3.03	3.89	3.66	2.56	2.19	1.38	1.81	1.62	2.02	1.94	2.39	1.96	3.12	3.45	3.77	6.51	1.4	10.83	2.16	1.38	6.76	2.63	3.52	1.65	0.74	1.22	2.83	1.41	3.4	2.68	6.34	2.3
FBgn0015031	1053.35	1043.5	638.93	612.44	648.89	590.33	848.24	910.65	513.12	540.42	478.42	681.95	1051.05	1123.82	1091.93	1360.84	1402.96	866.26	368.38	233.12	1239.08	724.05	1472.08	1163.63	906.62	1023.33	206.97	274.75	732.95	527.79	539.99	462.17	451.33	1251.13	1267.67	387.07	465.25	267.78	749.31	167.55	1726.6	1380.83	474.35
FBgn0015032	2.48	2.63	9.1	5.88	0.05	0.03	0.1	0.08	26.64	15.72	0.02	0.01	0.16	0.44	0.01	0	0	0	0.18	0.1	0.05	0.05	0.21	0.11	21.05	13.62	1.21	0	0.17	0.36	0.18	0.03	0.2	13.54	0.03	0.4	0.01	8.08	14.89	1.17	1.24	0.46	1.54
FBgn0015033	11.27	7.99	13.36	9.6	0.45	1.32	1.7	1.62	2.04	1.09	63.15	46.55	2.64	3.07	40.03	23.68	2.63	3.5	1.58	0.8	10.92	9.61	11.48	6.96	0.64	1.74	7.44	5.53	1.25	1.56	1.28	0.59	120.96	0.16	4.11	8.95	1.49	0.15	0.28	1.06	13	6.97	29.96
FBgn0015034	8.6	8.16	16.01	12.8	0.3	0.34	0.8	1.18	59.98	48.08	1.29	0.23	10.48	7.75	27.77	22.69	16.93	10.09	1.18	0.3	50.67	15.02	26.75	11.5	14.98	6.54	1.99	59.36	0.19	0.36	0.88	0.74	0.11	0.16	7	0.32	0.14	1.96	5.12	0.13	22.57	4.21	1.4
FBgn0015035	78.49	89.55	38.35	115.58	0.95	3.48	10.76	10.93	3.1	34.56	0.24	1.02	1.74	3.84	54.21	282.28	8.9	33.15	3.8	2.33	9.37	9.54	39.8	141.16	0.92	17.51	0.91	13.69	0.56	18.75	31.37	0.02	2.33	2.85	21.05	3.57	0.24	1.52	3.62	6.6	54.34	85.56	38.56
FBgn0015036	2.71	2.57	4.58	4.19	6.92	4.74	5.38	5.14	0.68	1.12	35.69	48.76	4.44	7.15	9.66	18.88	0.75	2.3	0.81	2.43	0.97	1.66	2.93	4.15	1.56	1.95	3.44	0.2	1.65	0.81	0.8	0.42	5.84	1.33	4.55	0.2	0.37	0.23	0.42	0.27	5.03	6.08	2.01
FBgn0015037	102.82	111.09	78.3	82.86	1.53	3.19	5.08	4.56	9.74	8.15	93.97	179.54	77.97	80.79	157.18	142.77	75.25	77.67	6.36	2.45	75.22	54.54	59.76	58.95	98.96	60.85	23.91	6.63	0.52	50.6	64.2	0.4	94.85	8.24	170.58	18.49	1.7	3.46	6.81	23.34	73.47	39.3	46.44
FBgn0015038	9.1	12.71	6.83	12.13	0.29	0.88	0.99	0.82	31.24	22.49	19.97	14.4	14.37	17.03	0.94	0.68	4.33	5.91	1.02	0.5	10.23	12.29	7.46	10.97	14.46	15.27	0.15	0.11	0.07	4.96	5.68	0.09	8.63	4.8	0.49	22.84	1.99	0.42	0.65	2.22	6.46	4.93	8.05
FBgn0015039	112.48	79.23	108.86	79.59	2.93	4.65	9.68	9.5	736.78	583.17	418.23	264.42	91.85	85.42	67.31	52.6	51.53	51.58	53.42	22.8	139.57	80.41	95.52	66.12	331.36	130.5	0.86	1.27	3.95	36.35	39.04	0.68	512.39	66.93	131.61	98.14	27.92	13.48	15.03	40.56	111.73	49.81	221.3
FBgn0015040	7.13	5.66	6.82	6.16	3.16	2.7	2.12	1.84	26.37	19.69	33.51	17.62	40.62	36.57	26.33	22.63	10.38	5.5	9.94	5.18	17.17	12.84	11.05	8.81	12.17	15.38	1.54	30.75	1.86	33.31	25.97	15.71	44.12	76.05	54.81	17.19	36.64	76.3	27.95	30.54	12.29	5.53	34.74
FBgn0015075	6.54	7.2	6.06	5.62	9.22	9.36	6.65	6.63	10.22	9.32	6.11	5.59	7.07	6.93	8.08	7.23	5.42	7.04	4.04	5.14	11.66	15.25	6.2	6.48	8.31	8.9	27.17	5.36	30.62	6.48	7.83	37.45	5.11	9.67	10.1	7.51	15.32	17.92	11.68	10.43	11.4	20.3	10.55
FBgn0015218	124.92	115.3	149.76	132.72	165.98	164.77	123.26	96.26	126.62	137.09	78.16	83.32	85.19	92.65	138.32	129.88	108.21	137.63	73.46	97.22	205.5	234.76	91.2	111.15	104.92	134.49	193.8	117.19	464.42	114.05	108.86	228.64	60.51	149.72	121.86	95.65	204.01	173.56	141.44	164.59	116.5	288.86	114.69
FBgn0015221	634.77	621.7	418.84	412.79	419.04	455.02	357.18	278.62	286.39	268.77	1799.46	1855.54	264.36	366.43	888.28	788.83	2167.35	2229.18	149.46	123.05	3960.63	4082.02	799.32	1138.39	341.51	413.4	378.61	200.23	461.88	1224.87	1260.72	436.34	3113.39	262.85	412.64	145.95	87.56	264.32	129.66	2398.03	825.67	778.8	1081.13
FBgn0015222	549.87	507.38	442.34	449.14	372.08	396.85	400.36	361.34	351.07	357.1	1975.84	2029.15	227.7	297.61	987.76	900.74	2190.33	1923.32	160.24	107.43	3736.7	2213.72	773.26	1018.97	372.28	393.08	422.62	123.16	452.53	1044.05	1016.17	384.09	2948.38	221.21	381.69	146.79	72	227.48	121.32	1474.78	812.82	725.61	1000.9
FBgn0015229	22.36	21.87	16.18	13.85	27.87	28.74	10.66	9.6	6.44	6.88	8.16	5.94	5.97	5.96	6.44	6.58	17.61	22.97	4.01	6.65	12.31	15.55	10.92	16.66	6.36	11.68	5	9.46	75.21	52.29	40.14	30.33	32.69	5.05	5.44	3.77	3.89	8.78	4.9	39.02	10.02	37.07	13.5
FBgn0015230	0	0	0.02	0	0	0	0.01	0.11	0.16	0	0.03	0	0.01	0	0.84	0	0.28	0	0.12	0	0.67	0	1	0	0.04	0.28	89.1	0.11	0.1	0	0	0	0.01	0	0.01	0.02	0.01	0.01	0	0.19	12.44	0.11	0.05
FBgn0015239	18.36	15.76	19.34	18.43	18.28	19.37	13.86	12.61	35.74	29.94	15.7	14.27	25.43	26.63	17.43	17.08	11.59	13.67	17.08	21.97	17.35	18.84	16.81	18.09	33.54	28.3	13.94	27.1	48.78	19.76	21.1	25.02	21.08	32.8	22.17	18.48	87.45	48.79	21.73	20.62	20.2	32.94	28.8
FBgn0015240	7.44	6.88	7.25	6.24	13.1	13.43	6.66	6.01	8.01	6.17	15.31	15.07	10.97	10.47	7.91	9.32	5.9	7.25	2.98	3.59	12.24	19.83	5.02	6.43	7.85	9.7	9.48	5.06	28.03	7.61	6.62	7.7	14.98	8.25	8.86	4.93	5.92	7.67	3.89	8	8.5	19.5	7.99
FBgn0015245	118.17	106.49	90.72	101.13	240.76	212.89	215.1	213.06	101.52	93.56	55.84	68.84	83.22	84.69	109.37	113.99	113.96	124.38	29.34	46.11	236.35	225.86	81.83	112.46	66.44	81.48	152.99	30.73	409.74	66.62	76.54	177.5	41.51	140.52	116.36	92.96	100.19	153.6	80.32	36.61	97.15	263.07	72.36
FBgn0015247	34.37	29.18	37.84	35.75	72.79	70	58.94	55.8	40.9	35.61	19.2	19.04	27.01	28.57	19.07	20.07	12.9	14.33	20.46	16.39	34.92	33.75	31.38	28.11	35.85	37.22	74.29	24.07	41.41	22.98	18.8	29.85	19.99	26.35	16.8	8.44	18.68	23.8	14.67	12.07	38.6	35.72	17.7
FBgn0015268	89.89	108.3	149.36	217.16	87.62	97.35	125.45	109.63	210.43	209.5	61.64	94.53	120.97	150.11	109.96	144.72	195.72	306.99	74.66	113.6	221.88	321.47	116.7	228.64	162.18	289.21	49.11	131.6	550.92	249.46	255.52	283.09	62.03	117.49	37.93	72.66	108.69	285.32	94.53	132.34	86.13	367.78	98.87
FBgn0015269	24.85	20.42	15.56	10.09	36.03	31.43	19.48	16.3	14.78	9.59	5.02	2.51	5.79	5.29	8.2	6	6.01	5.83	4.59	4.28	11.11	14.51	5.42	5.3	6.6	6.92	23.62	2.88	24.48	10.92	10.4	18.42	2.6	4.87	4.26	1.72	3.22	9.76	4.39	12.36	18.18	17.49	2.61
FBgn0015270	0.13	0.15	0.32	0.43	0.31	0.32	0.64	0.5	1.5	1.1	1.99	1.05	0.59	0.56	0.69	0.51	0.96	1.46	0.24	3.36	0.61	16.74	0.32	1.76	0.38	1.07	2.08	0.04	34.88	0.24	0.73	13.2	0.85	1.27	0.95	0.43	4.92	3.82	2.72	1.48	0.85	19.17	2.34
FBgn0015271	2.28	1.41	1.69	1.56	3.11	2.63	2.72	2.66	2.57	2.88	0.99	1.02	2.59	2.23	1.79	1.41	1.04	1.61	1.06	4.04	2.94	13.86	1.32	2.87	2.44	2.82	8.29	1.14	36.69	1.48	1.47	15.59	0.86	3.27	2.69	1.1	5.45	6.15	3.3	3.29	2.24	18.66	3.14
FBgn0015277	8.38	7.94	11.63	12.18	14.11	14.72	8.32	8.18	11.04	9.36	9.77	9.01	10.75	13.15	13.75	14.23	4.79	6.3	7.47	6.07	12.37	11.27	7.07	8.13	12.09	11.89	1.77	6.72	10.49	9.16	6.55	10.32	12.35	7.3	9.16	2.26	5.78	7.43	3.2	5.34	7.47	9.27	6.37
FBgn0015278	19.12	15.04	19.4	13.76	26.54	24.42	19.3	18.19	16.01	9.46	33.89	19.66	14.23	14.17	34.8	27.63	9.47	9.23	6.64	6.92	16.95	22.36	10.83	10.41	15.36	15.48	31.96	7	38.38	15.47	13.53	24.65	52.15	13.98	56.58	3.06	8.24	27.12	8.51	15.29	22.22	29.59	16.78
FBgn0015279	11.59	11.26	10.75	8.66	14.64	13.77	13.14	11.56	14.47	11.52	9.5	6.79	6.98	7.34	7.17	6.05	12.48	10.41	5.23	6.51	14.8	16.29	8.17	8.76	7.46	9.89	7.46	4.5	33.99	12.65	12.22	18.38	11.01	7.32	6.81	5.57	11.23	13.95	7.55	13.1	10.38	22.83	8.67
FBgn0015282	37.78	39.34	41.34	39.33	35.05	36.27	30.68	28.54	73.72	88.2	52.12	59.93	43.42	45.55	44.94	44.28	92.01	93.4	28	33.75	224.55	182.15	58.99	56.05	64.42	65.03	78.53	44.11	133.84	51.9	53.82	109.82	168.61	93.18	98.7	48.52	90.08	101.18	74.71	84.87	57.14	95.85	114.72
FBgn0015283	40.69	42.34	36.52	36.21	39.6	39.45	31.61	27.7	57.83	67.26	43.56	53.28	36.19	40.59	52.27	51.36	70.25	76.05	19.68	29.08	107.04	103.25	60.6	62.46	50.35	51.67	147.19	27.14	167.67	28.33	31.97	106.56	208.05	92.05	102.85	46.26	81.29	80.66	80.23	63.99	70.7	122.07	112.01
FBgn0015286	29.08	27.45	24.57	21.82	30.95	31.1	27.11	24.71	65.92	53.62	63.36	65.38	35.9	34.78	44.6	50.2	29.73	33.69	16.09	18.08	18.51	20.26	19.21	21.26	50.21	62.07	12.02	100.46	89.21	38.12	42.07	50.25	60.76	49.17	49.97	15.03	13.51	32.71	18.57	107.79	32.2	62	35.88
FBgn0015288	528.77	654.16	551.32	894.27	385.79	476.9	667.34	508.9	727.32	650.13	466.62	544.56	474.06	605.44	649.24	760.32	578.58	987.65	475.79	599.02	402.7	819.13	425.82	756.71	640.73	765.4	101.81	682.74	1199.65	767.24	767.41	1015.62	394.16	817.94	524.79	592.9	923.77	1001.59	743.86	427.88	399.54	893.73	617.26
FBgn0015295	3.92	3.96	3.84	4.19	3.22	3.18	3.24	3.07	8.01	6.98	6.05	5.57	6.25	6.51	7.91	8.35	3.51	5.39	2.65	4.46	7.87	24.23	3.65	5.52	5.4	6.74	2.37	3.49	32.95	8.18	6.7	7.33	8.52	8.96	7.78	1.93	5.84	13.2	5.15	9.34	4.14	21.85	5.54
FBgn0015296	9.59	7.49	8.04	7.7	13.57	13.67	7.5	7.02	13.77	14.42	7.28	10.06	8.13	7.5	7.82	7.12	4.86	6.67	3.7	4.18	10.15	19.2	6.2	7.85	14.49	14.1	16.37	4.83	24.95	9.64	6.95	29.69	16.61	12.37	10.89	3.58	5.7	15.52	7.41	22.72	9.5	16.44	12.18
FBgn0015298	27.95	27.19	18.29	23.46	17.74	19.17	16.86	14.34	27.38	32.58	22.58	28.18	23.1	21.51	17.36	17.45	10.9	14.9	22.06	30.99	31.46	19.46	19.76	21.11	27.7	27.56	23.49	48.34	50.03	20.6	21.57	39.09	15.91	27	20.58	33.47	100.64	40.68	28.21	9.73	25.15	41.4	27.92
FBgn0015299	79.47	72.22	31.64	32.83	55.71	60.01	46.36	40.62	30.33	37.56	38.94	47.75	30.82	28.19	37.45	33.52	28.41	36.21	19.04	26.12	74.69	35.81	29.6	27.98	42.18	50.14	95.5	22.91	311.48	17.52	21.82	159.81	31.12	33.21	33.92	19.09	39.94	48.26	34.33	19.07	60.31	190.1	47.89
FBgn0015300	0	0.07	0.02	0	0.02	0	0	0.04	0.58	0.06	0	0	0.04	0.01	1	0	1.54	0	0.16	0	1.25	0	1.13	0	0.14	0.17	91.45	0.15	0.08	0	0	0	0.04	0	0	0.64	0	0	0.02	1.12	14	0.07	1.81
FBgn0015316	1.42	0.98	1.69	1.1	5.46	4.34	3.42	2.21	0.26	0.5	29.95	28.55	10.79	1.61	2.8	0.07	0	0	0.09	0.06	0.11	0	0.75	0.4	0.17	0.17	5.11	0.1	0.7	0	0.17	4.12	5.98	0.12	0.02	0.08	0.05	0.12	0.22	0	3.68	1.03	1.85
FBgn0015320	11.17	12.15	15.85	13.55	22.97	21.07	15.98	15.52	18.17	17.05	10.69	12.22	10.38	12.18	17.65	16.68	17.85	20.68	6.02	10.32	23.96	23.62	11.99	14.29	12.27	16.31	154.13	10.53	66.84	20.73	18.4	70.37	18.77	24.05	22.09	11.84	17.69	32.1	19.63	38.4	35.12	37.99	23.95
FBgn0015321	21.54	23.06	20.27	18.92	30.97	30.3	19	16.24	21.03	18.24	16.92	20.34	19.46	20.35	22.03	22.11	23.59	20.13	12.58	19.72	43.66	48.24	23.12	28.93	18.72	20.96	188.17	21.5	158.32	23.97	19.49	46.25	29.22	25.05	28.58	13.37	28.65	30.23	22.63	22.66	52.86	94.69	27.36
FBgn0015331	6	4.29	1.94	1.9	8.97	8.66	2	2.16	3.8	2.2	3.82	3.51	2.91	2.61	2.99	1.93	7.59	7.45	1.18	0.93	7.39	10.2	3.06	3.33	2.89	3.18	16.98	2.82	9.76	8.36	10.14	14.19	5.42	4.47	3.94	2.44	4.34	7.79	4.06	17.84	6.82	8.18	5.09
FBgn0015336	0.12	0.08	0.05	0.06	0.01	0.02	0.43	0.64	0.27	0.34	19.86	10.59	5.38	5.43	0.6	0.81	0.16	0.03	0.46	0.04	0.09	0.09	0.49	0.45	0.08	0.11	0.12	0.03	0	0	0.09	0.01	1.86	2.48	2.26	0.06	0	0.01	0.06	10.18	2.34	1.25	2.08
FBgn0015338	34.16	32.14	49.95	50.2	47.07	48.05	43.44	45.78	31.31	36.84	18.96	26.76	26.47	24.14	29.84	30.72	20.33	18.76	9.38	14.67	49.03	35.4	22.11	22.64	40.52	40.04	28.34	6.84	74.66	12.22	8.03	47.82	18.46	38.71	49.62	14.54	39.21	45.34	22.27	16.07	21.35	52.75	29.24
FBgn0015351	3.3	2.88	2.84	2.46	5.46	5.24	4.35	3.74	3.58	3.52	4.02	5.17	2.94	3.3	4.49	6.12	2.71	2.84	1.79	1.82	2.78	3.15	2.65	2.98	2.83	2.99	4.11	2.05	12.58	2.9	3.19	9.45	2.71	3.55	4.48	0.87	2.47	5.91	2.17	2.7	3.55	7.02	3.37
FBgn0015359	6.28	7.01	4.4	4.78	7.18	6.95	4.83	4.53	8.74	6.66	4.25	4.75	5.04	5.34	9.92	9.31	8.75	8.36	2.29	3.36	14.66	20.74	8.18	9.99	6.88	7.48	70.52	9.78	53.33	7.28	6.99	18.73	7.36	8.64	12.15	7.84	10.9	13.54	7.86	11.68	18.49	31.72	10.31
FBgn0015360	9.3	8.23	13.08	11.12	14.66	14.15	9.86	8.22	9.07	7.75	7.07	6.67	6.49	6.93	11.3	10.95	6.47	7.45	4.81	5.65	9.55	20.33	5.07	6.68	5.85	7.18	10.27	2.31	36.7	7.46	7.19	13.44	7.74	10.37	16.3	5.78	9.21	11.09	5.11	9.03	7.32	22.62	6.2
FBgn0015371	38.25	30.77	22.65	17.31	83.41	75.3	31.14	25.02	4.62	6.39	0.92	0.52	1.82	2.07	0.37	0.7	1.73	6.1	0.98	4.56	2.8	18.28	3.3	5.32	5.63	5.21	1.11	0.16	47.72	4.8	4.99	45.72	1.38	2.67	0.34	1.66	2.27	12.1	7.42	28.16	11.98	32.71	4.26
FBgn0015372	11.15	12.83	9.92	10.05	9.54	10.3	9.59	7.15	8.62	10.86	6.47	8.31	3.68	4.01	5.89	4.56	14.61	22.43	5.62	5.48	28.92	35.99	6.65	7.12	6.63	7.49	23.76	5.78	29.93	13.66	11.82	25.63	42.81	4.46	6.48	3.05	9.27	6.67	4.36	28.29	12.54	19.42	13.83
FBgn0015376	0.72	0.64	0.86	0.76	0.61	0.6	0.98	0.62	1.81	1.4	0.28	0.54	0.74	0.75	0.44	0.65	0.87	1.36	0.43	2.11	0.78	4.34	0.6	1.48	0.86	1.39	3.47	0.12	25.34	0.46	0.83	8.54	0.8	1.83	0.95	0.83	3.78	4.09	2.59	1.54	0.87	13.68	1.43
FBgn0015379	14.66	14.38	10.16	10.36	25.5	22.7	20.34	20.76	13.52	16.95	9.29	10.17	13.68	14.23	11.44	12.86	9.31	17.52	5.47	7.48	16.06	23.51	10.43	12.28	12.32	14.49	32.25	12.07	64.78	21.6	17.52	61.63	8.52	16.02	13.78	10.36	23.64	27.07	18.57	20.36	18.77	39.8	18.43
FBgn0015380	7.89	5.9	5.44	3.62	26.56	22.43	14.02	11.87	3.82	2.98	6.55	2.09	1.24	1.05	2.09	3.4	0.18	0.52	1.31	0.54	0.29	0.34	1.17	1.18	0.93	1.41	1.05	0.54	0.64	4	3.57	57.59	0.32	0.59	0.51	0.23	1.02	19.84	5	2.73	3.4	2.26	4.71
FBgn0015381	0.26	0.13	0.02	0.01	0.78	0.53	0.02	0.02	0	0	0	0	0	0	0	0	0	0	0	0	0	0	0	0	0	0.03	0.16	0.3	0	0	0	0.63	0	0	0	0	0	0	0	0	0.11	0	0.03
FBgn0015391	1.9	1.84	1.97	1.54	4.17	3.64	2.84	2.14	1.88	2.04	1.24	1.09	1.33	1.39	1.49	1.63	0.91	2.3	0.86	4.93	0.93	3.84	1.06	3.18	1.03	2.38	5.93	1.23	59.51	3.91	3.31	39.25	2.11	2.64	2.01	0.87	3.53	8.19	6.42	7.46	2.05	29.73	4.33
FBgn0015396	3.01	2.9	2.06	1.65	9.26	10.07	4.27	2.88	2.07	2.24	0.84	0.76	1.02	1.34	0.46	1.01	0.27	1.81	0.62	6.3	0.38	11.91	0.89	3.68	0.32	2.35	5.1	0.61	67.88	4.97	3.32	84.25	5.81	7.3	3.15	0.79	7.07	9.9	10.19	8.34	2.13	37.49	8.21
FBgn0015399	12.09	10.15	6.48	4.56	38.52	35.11	11.76	9.94	0.28	0.36	0.08	0.03	0.07	0.09	0.09	0.06	0.26	0.61	0.22	0.42	0.43	0.71	1.18	1.45	0.12	0.53	2.95	2.52	7.05	4.81	4.82	24.57	0.27	0.72	0.39	1.85	1.05	12.02	5.46	7.45	5.06	5.52	3.12
FBgn0015400	10.67	9.12	4.32	2.72	28	23.73	14	11.94	0.16	0.15	0.08	0.07	0.03	0.03	0	0.03	0	0.06	0.18	0.11	0.12	0.24	0.66	0.48	0.02	0.05	0.07	0.06	0.05	0.18	0.23	14.43	0.02	0.01	0	0.02	0.02	0.04	0.34	0.62	2.81	1.07	0.22
FBgn0015402	9.03	8.04	10.9	9.16	21.72	19.91	11.34	10.5	9.55	6.8	5.18	2.93	5.45	5.06	6.12	4.54	5.75	5.25	4.62	5.52	9.4	13.51	4.19	5	5.08	5.7	7.96	3.61	18.34	11.36	9.37	18.38	3.34	5.28	4.33	2.06	4.94	10.02	3.83	11.34	7.4	12.52	3.01
FBgn0015477	12.51	11.14	11.73	10.04	18.89	17.61	12.48	10.42	12.76	9.41	18.64	14.92	10.86	12.47	28.01	26.04	8.23	10.14	7.68	9.94	18.74	32.64	7.42	10.12	9.23	10.8	18.18	7.52	50.46	15.07	14.51	33.67	22.4	14.79	25.41	6.76	20.27	22.78	10.17	63.52	14.02	32.61	11.99
FBgn0015509	39	34.19	66.35	51.88	73.33	68.89	52.02	48.07	40.97	36.8	28.73	28.85	29.81	31.85	30.19	31.46	25.88	29.46	16.56	26.29	48.65	73.85	26.83	32.1	38.26	41.7	63.42	15.43	146.97	29	29.85	87.97	47.02	47.35	50.42	18.5	29.51	52.48	28.75	45.4	34.46	90.14	37.97
FBgn0015513	22.02	20.03	16.02	15.08	19.41	18.61	23.17	21.48	20.26	14.22	35.45	17.01	14.23	16.28	23.35	28.01	25.78	36.52	9.23	8.9	23.26	42.94	13.06	17.03	11.13	12.13	8.37	5.83	52.47	48.18	45.98	17.7	14.73	10.79	7.9	7.22	9	23.04	6.8	15.27	21.44	36.47	7.34
FBgn0015519	6.77	6.35	1.42	1.1	10.66	11.94	8.41	5.6	0.13	0.09	0.44	0.05	0	0.01	0.01	0.02	0	0.1	0.11	0.36	0.06	0.15	0.31	0.26	0.02	0.04	0.06	0	0.3	0.02	0.07	3.09	0.01	0	0	0.05	1	0.03	0.12	0.14	2.04	0.71	0.04
FBgn0015520	8.1	6.96	6.56	4.78	17.08	16.86	10.39	9.38	5.2	5	1.37	1.59	4.99	3.76	3.49	3.34	0.64	1.89	3.26	5.68	1.43	4.07	2.14	2.16	5.58	5.89	28.6	5.15	34.93	6.61	5	20.61	1.34	2.71	1.45	0.76	1.15	5.05	2.11	8.96	8.83	21.58	3.63
FBgn0015521	1399.66	1893.38	781.4	1590.67	463.1	611.74	691.92	613.72	1182.8	1553.88	723.18	1003.94	1008.4	1154.04	1274.72	1863.16	946.56	1657.77	697.35	727.56	1050.11	949.65	723.13	1278.58	1369.66	1736.17	519.35	1026.42	3477.68	1194.99	1141.25	1639.19	972.52	1289.71	852.37	1119.03	1639.57	1674.33	1331.93	362.49	1065.2	3021.05	1346.03
FBgn0015522	19.32	18.67	20.27	27.3	2.81	5.73	8.09	4.53	28.02	40.72	3.32	4.13	49.11	48.58	10.34	11.78	46.56	62.35	16.41	21.72	39.98	47.79	23.47	34.44	49.47	62.09	2.03	2.56	80.57	48	53.51	1.39	4.15	21.41	5.27	2.88	5.7	5.6	3.85	7.28	14.47	52.23	5.53
FBgn0015524	1.91	1.31	0.1	0.11	7.61	6.53	6.26	5.86	0.14	0.22	0.01	0.04	43.42	42.15	0.15	0.32	0	0.05	0.1	0.04	0.11	0.13	0.49	0.55	56.39	88.43	1.02	0.01	0	0.99	0.7	7.74	0	111.59	0.26	0.35	0.03	0.25	1.54	6.76	1.74	0.95	2.4
FBgn0015527	6.34	8.89	6.96	10.33	8.67	9.21	8.04	6.42	11.09	12.08	5.63	10.93	5.87	8.29	6.85	10.34	7.76	21.42	3.82	8.29	7.52	21.66	5.31	16.49	6.48	11.57	4.53	8.81	74.98	17.55	18.85	36.4	5.15	6.89	3.49	6.87	13.88	26.12	10.11	11.68	7.32	44.56	9.72
FBgn0015543	0	0	2.91	0	28.48	10.45	0	0	0	0	0	19.18	2.5	0	3.4	2.93	1916.95	182.42	0	0	13.68	123.36	6.64	9.22	0	12.68	0	6.38	0	89.69	162.55	11.5	0	4.71	0	2.52	4.52	6.61	0	114.92	0	0	5.1
FBgn0015544	5.46	5.81	4.1	3.73	9.38	8.67	5.82	5.01	5.1	3.59	5.98	7.3	3.57	3.84	3.93	3.75	2.8	4.26	2.18	3.8	4.3	7.47	4.23	5.05	3.24	4.08	34.6	2.64	41.79	4.65	5.17	15.09	6.69	5.29	3.88	2.13	5.19	7.48	4.22	6.25	9.36	20.22	6.72
FBgn0015546	6.3	6.14	6.93	6.8	10.65	10.01	7.74	7.36	9.87	6.84	2.4	2.97	5.22	5.11	5.95	7.1	0.86	1.54	1.28	4.47	1.81	10.84	4.56	6.59	7.37	7.39	4.68	2.3	40.1	6.76	4.01	19.69	2.78	2.02	2.12	0.52	1.47	6.18	5.37	1.89	5.16	22.02	3.63
FBgn0015550	0.07	0.09	0.02	0.04	0.28	0.15	0.22	0.1	0.01	0.22	1.48	1.21	0	0.02	0.01	0.01	0	0	0.03	0	0	0	0.03	0.04	0	0.15	0	0	0.04	0.05	0.52	43.64	0.05	0	0.01	0.01	0.11	0.01	0.53	0.31	0.12	0.34	1.52
FBgn0015553	0.5	0.91	0.39	0.51	1.69	0.99	1.04	0.55	0.48	1.2	0.13	0.27	0.25	0.4	0.21	0.58	0.16	1.65	0.37	4.43	0.11	4.25	0.27	2.84	0.16	1.45	1.01	0.05	77.63	0.42	0.31	7.46	0.36	0.38	0.16	0.15	0.84	2.23	1.5	0.87	0.52	37.36	1.15
FBgn0015558	17.35	13.55	4.46	3.98	38.13	35.96	14.84	12.05	0.42	0.34	0.09	0.02	0.07	0.2	0.06	0.11	7.75	6.58	0.32	0.31	6.47	7.51	1.88	2.19	0.15	0.39	0.62	0.07	2.28	4.63	5.94	42.23	0.04	0.27	0.02	0.52	0.18	0.13	0.86	1.98	5.41	3.06	0.76
FBgn0015561	0.26	0.17	0	0.03	0.29	0.27	0.86	0.92	0.02	0.02	0	0	0.02	0.02	0	0.02	0	0.07	0.15	0.08	0	0	0.98	1.56	0.02	0.03	0.09	0	0	3.23	1.66	2	0.01	0	0	0.04	0.06	0.27	0.4	0.08	0.82	0.43	0.16
FBgn0015568	38.2	27.26	28.75	27.07	1.12	1.88	4.87	5.67	3.58	2.26	38.85	40.61	3.19	5.66	9.52	13.52	42.2	38.02	3.46	2.2	42.02	25.8	29.56	30.76	2.14	3.18	7.03	0.43	26.01	19.27	23.64	0.7	102.53	0.58	33	38.52	22.37	6.58	2.53	8.96	23.94	23.94	39.62
FBgn0015569	19.76	11.99	21.4	12.34	1.14	1.4	1.36	1.5	91.64	68.09	17.36	9.84	10.01	9.09	3.75	2.11	21.95	6.74	3.02	2.4	44.96	11.98	30.18	7.99	105.34	18.9	20.66	1.65	19.76	1.61	4.24	1.9	9.62	4.48	3.54	6.42	0.9	7.47	13.8	1.18	24.75	14.69	6.8
FBgn0015570	15.08	14.34	12.6	23.52	0.81	2.2	3.75	2.64	2.16	1.51	0.59	1.72	0.76	7.97	0.61	1.08	42.41	56.02	2.12	1.04	67.3	64.75	27.49	37.56	1.27	5.64	0.39	0.18	0.37	19.25	31.4	1.09	39.14	1.44	3.55	255.99	20.15	6.44	12.11	5.99	15.07	13.11	54.96
FBgn0015571	6.29	7.21	9.91	9.02	2.97	3.4	8.36	8.5	44.74	43.12	34.19	36.25	25.64	28.58	191.31	149.42	40.04	25.47	20.2	14.92	68.17	26.89	28.2	19.91	41.97	31.63	215.54	9.68	14.29	19.92	17.09	3.6	81.52	28.67	152.19	6.95	7.98	9.09	13.56	18.52	52.36	17.42	35.96
FBgn0015572	0.45	0.53	0.65	0.5	0.17	0.15	0.48	0.46	1.9	1.16	9.73	8.67	2.41	2.6	18.7	14.7	0.8	0.46	1.16	0.84	1.87	1.09	1.55	0.88	1.12	0.94	1.6	0.18	0.73	0.42	0.38	0.25	117.09	0.82	10.7	2.63	0.46	0.44	0.34	1.84	1.94	1.38	35.13
FBgn0015574	0	0.04	0.02	0	0.03	0.03	0	0.08	0.27	0	0.01	0	0.03	0.01	33.76	15.47	0.89	0	0.19	0	0.8	0	1.23	0.12	0.13	0.28	65	0.14	0	0	0	0.01	0.01	0.04	0.51	0.35	0.01	0.02	0.02	0.34	10.05	0.34	0.8
FBgn0015575	141.52	111.72	142.99	134.86	8.12	14.87	24.01	31.94	998.64	510.22	114.14	64.07	4.57	12.41	7.68	10.87	323.83	149.61	37.94	10.88	324.64	134.46	187.89	129.19	79.77	43.52	3.17	14.26	1.2	66.51	108.88	4.33	30.06	65.93	26.6	156.15	34.49	17.13	19.63	46.1	119.58	33.14	62.2
FBgn0015576	62.79	43.42	84.44	53.53	10.74	11.95	14.54	16.83	12.48	6.44	22.62	14.08	39.11	45.19	1.27	0.83	26.71	36.88	6.35	1.88	40.7	42.94	35.23	29.45	58.35	76.63	14.51	14.02	1.8	15.49	27.15	1.71	5.16	19.39	0.56	42.82	4.55	7.19	2.02	2.2	32.67	15.42	10.3
FBgn0015577	35.96	36.71	31.2	37.86	53.82	63.75	55.36	49.76	18.22	21.6	26.91	24.66	11.49	16.48	13.16	20.57	25.03	31.73	8.08	4.4	27.41	28.55	25.79	29.08	14.27	27.01	1.3	1.25	4.93	23.6	32.41	34.26	23.87	19.54	17.39	4.82	1.73	39.45	21.98	11.89	25.73	17.87	12.61
FBgn0015582	7.26	7.56	6.56	7.24	11.53	11.13	8.52	8.9	9.96	11.82	12.81	11.99	9.97	10.64	11.42	11.66	8.76	7	4.31	4.78	12.21	16.07	9.38	10.14	10.17	10.98	3.55	2.81	28.41	4.86	4.92	9.95	13.76	11.15	16.04	7.26	12.18	10.69	7.72	4.73	9.32	19.67	9.63
FBgn0015583	0.21	0	0	0	0.05	0	0.04	0.02	0.34	0	1.95	0	3.81	0	0.41	0	6.96	0	0.3	0	1.31	0	6.26	0.06	0.17	15.82	19.42	862.7	0	0	0	0.02	0.12	0.46	0	0.02	0	0	0	0	71.27	0.09	0
FBgn0015584	2.58	2.38	1.23	0.56	6.7	3.24	2.85	3.66	7.78	0.54	46.31	0.24	129.61	0.02	13.99	0.8	311.27	0	8.28	0.14	61.44	0.39	198.63	0.36	2.54	418.65	598.93	23902.8	1.55	1.03	1.8	1.06	2.57	7.64	0	0.05	0	0.16	0.13	0	2820.5	1.41	0.44
FBgn0015585	1.92	2.09	1.57	0.39	2.8	1.06	1.04	2.17	8.09	0	29.38	0.37	102.11	0.08	7.89	1.45	155.88	0	6.21	0	23.86	0.91	150.59	1.79	3.42	239.69	350.61	17651.5	1.4	0.58	0.72	0.08	0.76	5.66	0.15	0.95	0.16	0.1	0	0	1635.16	0.24	1.7
FBgn0015586	0.17	0.66	0.02	0	0.37	0.14	0.06	0.19	0.9	0.04	8.63	0	9.08	0.01	0.82	0.18	16.91	0	0.71	0	2.29	0.14	18.06	0.02	0.16	78.58	41.08	3334.74	1.07	0	0	0.02	0.32	1.4	0	0	0	0.06	0	0	196.21	0.38	0.08
FBgn0015589	21.57	18.76	12.18	9.64	53.32	45.94	22.35	19.84	8.25	7.21	16.41	9.84	5.65	6.93	22.52	21.53	7.65	9.28	5.07	5.51	8.23	17.05	4.76	6.47	4.28	5.26	8.15	3.51	29.05	12.91	11.55	31.8	8.74	6.44	10.86	3.98	8.82	11.19	4.61	18.21	13.4	21.85	5.08
FBgn0015591	20.22	16.06	5.98	4.12	58.38	47.77	136.58	118.48	0.42	1.3	14.44	16.6	13.21	12.48	0.84	1.15	5.6	1.14	0.92	0.86	0.92	0.26	5.81	4.87	0.12	0.34	0.91	0.2	0	0.34	0.88	15.92	17.71	0.15	0.11	0.18	0.21	0.38	1.3	0.21	10	3.56	4.8
FBgn0015600	35.86	27.5	27.64	18.38	64.45	55.05	27.03	24.64	24.38	15.04	6.49	3.21	14.19	16.56	4.15	1.98	27.38	17.04	18.56	18.12	34.11	31.08	21.87	15.37	16.59	25.55	190.98	15.21	39.96	16.31	15.24	23.73	9.51	6.04	2.51	1.76	8.17	12.09	10.09	24.55	50.98	28.54	6.13
FBgn0015602	15.1	15.82	13.86	13.94	25.31	25.21	15.24	13.58	17.23	18.91	10.02	9.45	10.95	13.26	12.29	11.42	17.88	17.89	7.72	11.11	13.91	23.34	11.04	14.91	16.05	19.04	11.42	8.35	90.54	28.57	25.09	60.98	16.07	19.05	14.61	7.82	27.33	32.72	19.29	30.7	11.72	52.49	21.45
FBgn0015609	32.67	26.72	17.63	10.71	49.81	43.27	21.78	17.86	1.08	1.12	0.36	0.12	0.16	0.14	0.13	0.09	0.47	0.38	0.4	0.24	0.73	0.88	1.34	1.27	0.24	0.49	3.1	3.18	2.46	0.56	0.96	68.13	0.16	0.28	0.07	1.85	0.64	1.39	2.22	5.25	9.8	5.13	1.25
FBgn0015614	44	38.69	32.02	28.7	46.76	43.68	44.09	36	75.33	78.4	26.2	31.52	37.9	36.74	50.06	58.8	126.09	104.8	69.69	66.89	90.77	60.28	79.89	69.58	51.53	63.61	32.5	39.67	178.47	107.82	93.8	34.23	55.09	53.84	62.66	16.09	102.04	56.74	44.97	118.83	65.44	116.18	43.67
FBgn0015615	8.73	7.06	7.56	6.36	16.2	15.61	8.6	7.54	8.7	7.32	6.34	4.95	5.38	5.96	6.07	6.11	3.91	5.67	3.16	6.12	3.98	9.72	3.93	5.56	5.89	6.93	2.95	2.48	48.23	9.89	8.74	32.56	5.87	5.9	4.37	1.45	5.75	11.85	5.72	9.5	6.28	26.81	5.51
FBgn0015618	3.53	3	3.79	3.87	6.23	5.87	4.3	4.13	4.38	4.25	2.96	2.96	3.16	3.43	3.19	2.65	1.74	2.15	2.16	3.52	3.36	5.87	1.82	2.44	3.26	4.21	1.56	2.27	17.94	3.09	3.47	13.08	3.5	3.8	3.18	1.16	4.94	6.1	3.15	4.23	2.35	10.11	3.73
FBgn0015621	3	2.54	3.08	3.46	5.5	6.09	3.39	3.26	4.56	5.92	3.95	3.68	4.76	5.28	2.51	3.31	2.13	4.79	1.89	3.72	7.75	14.16	2.53	3.84	3.72	4.9	6.4	4.18	34.01	5.09	4.2	17.63	4.51	6.28	3.52	3.55	8.18	9.51	5.03	2.75	2.74	17.65	5.75
FBgn0015622	72.68	68.17	156.47	93.94	60.36	57.92	52.28	45.28	48.12	48.55	68.79	64.8	45.64	49.21	90.58	74.08	77.8	77.06	27.75	37.25	95.13	111.49	43.63	41.94	62.04	74.58	166.05	128.28	89.39	118.96	111.77	107.46	81.81	59.79	141.68	62.51	187.83	71.19	40.83	131.34	86.23	79.58	68.82
FBgn0015623	63.24	61.93	54.65	60.86	34.58	36.45	31.97	34.2	96.06	92.96	118.48	119.19	74.6	82.38	137.35	120.6	1471.41	950.58	36.61	33.78	2434.93	1270.07	762.42	592.64	99.71	71.52	30.76	68.38	88.87	77.36	88.68	26.76	152.3	45.84	166.12	60.68	26.48	44.76	38.92	33.85	361.88	176.24	74.59
FBgn0015625	0.44	0.47	0.32	0.74	1.05	0.93	1.44	0.38	0.48	2.92	0.17	0.34	1.6	1.41	0.61	1.12	0.16	4.51	0.61	9.92	0.88	58.65	0.84	5.29	0.41	4.17	25.71	0.13	135.86	3.25	1.79	34.81	0.63	0.63	0.17	0.43	0.73	6.8	3.24	3.86	4.52	76.44	2.74
FBgn0015663	6.23	5.12	15.68	12.66	0.72	0.78	1.3	1.42	7.6	6.08	17.79	17.04	3.48	4.38	7.16	4.39	9.79	5.21	2.83	2.12	14.83	9.61	5.77	4.43	2.48	3.22	1.32	1.57	4.39	3.33	4.93	2.49	5.57	4.02	4.4	2.62	8.93	6.27	1.83	9.34	5.57	5.31	4.2
FBgn0015664	12.38	10.16	8.18	7.61	21.2	22.19	13.68	12.08	12.23	9.38	7.72	9.2	10.46	10.71	8.02	8.6	5.99	6.16	5.04	7.66	6.96	18.12	6.29	8.63	7.93	8.97	5.51	5.63	45.61	9.66	9.53	58.82	11.84	13.23	9.54	5.85	27.79	24.66	14.3	12.34	6.51	27.98	15.85
FBgn0015714	3.16	2.91	10.26	9.42	3.93	4.68	9.8	9.62	52.98	37.08	45.32	58.81	20.81	15.11	31.19	21.98	9.44	5.88	3.17	1.15	27.26	10.3	10.13	10.71	35.82	20.98	0.79	4.33	0.37	13.56	11.19	2.9	44.51	10.49	71.28	8.28	0.74	7.4	3.42	6.95	8.15	4.2	17.44
FBgn0015721	4.31	3.47	1.14	0.8	11.39	10.38	4.61	4.12	0.06	0.16	1.52	1.02	0.03	0.06	0.17	0.03	0.05	0	0.07	0.03	0.28	0.3	0.61	0.35	0.05	0.26	7.42	1.17	0.06	0.2	0.25	12.8	0.48	0.01	0.01	0.06	0.26	0.02	0.4	0.4	2.53	1.08	0.97
FBgn0015737	54.77	49.9	37.01	31.69	24.92	23.18	24.36	20.68	70.73	66.28	27.35	23.34	27.24	28.7	44.86	42.11	105.95	110.04	15.74	20.94	176.43	189.77	37.79	32.49	60.47	52.48	20.57	37.73	99.52	87.08	80.58	53.49	47.8	69.35	57.15	54.9	181.44	106.53	51.14	109.11	52.85	79.42	49.74
FBgn0015754	84.92	71.35	99.03	73.41	193.81	172.65	154.95	145.92	68.2	68.84	36.84	35.46	56.8	56.16	36.21	39.53	32.07	34.74	23.01	26.19	31.54	32.11	47.44	51.58	56.67	59.47	14.48	23.15	91.05	38.05	38.62	126.87	38.3	38.07	34.25	10.59	25.78	44.82	29.33	68.79	43.5	63.91	33.96
FBgn0015756	717.41	988.72	664.37	1401.08	490.26	601.52	693.9	619.74	1054.97	1463.88	602.57	862.18	753.59	927.88	939.3	1242.99	1091.18	2145.05	579.45	706.98	3014.95	2999.5	649.9	1249.28	896.77	1246.77	213.47	888.04	1922.74	1564.64	1552	1464.24	651.32	1203.6	890.13	993.07	1588.91	1576.69	1276.18	1368.88	536.36	1478.99	1172.72
FBgn0015765	8.5	8.06	5.64	4.99	2.67	2.77	3.5	3.36	22.13	24.92	31.15	36.01	12.41	11.87	11.82	10.73	9.16	5.41	7.5	6.3	13.85	16.4	7.66	8.92	15.67	15.26	18.54	3.43	31.43	9.3	9.99	8.28	33.82	21.22	11.75	6.05	12.67	19.08	12.45	22.29	14.65	21.45	16.82
FBgn0015766	600.24	558.51	310.48	277.74	290.22	277.74	193.21	160.61	529.65	339.98	17.3	5.68	1400.26	1562.85	13.67	26.41	62.79	47.02	57.87	29.84	91.86	85.21	244.21	224.41	1035.05	1102.72	199.4	881.04	19.46	1207.11	985.84	100.23	10.14	1584.17	6.45	88.52	13.28	491.07	243.72	124.89	357.2	155.02	124.94
FBgn0015770	0	0	0	0	0.01	0.01	0	0	0	0	0	0	0	0	0.02	0	0	0	0	0	0	0	0	0	0	0.01	0.95	0.05	0	0	0	0.02	0	0	0	0.01	0.01	0	0	0	0.11	0	0
FBgn0015772	31.67	28.6	27.19	21.4	41.36	39.87	33.53	30.44	18.39	14.26	17.34	14.54	11.09	11.33	22.36	20.96	13.23	15.08	9.54	9.77	18.75	30.53	10.83	13.51	15.81	22.2	10.05	11.27	40.52	29.69	27.85	20.21	21.85	9.37	28.25	3.71	10.14	19.02	6.32	86.76	22.45	33.52	10.94
FBgn0015773	2.74	2.78	4.68	3.03	2.06	1.9	0.82	0.68	4.39	4.97	16.32	11.43	2.72	2.65	0.78	1.07	2.54	4.59	0.48	0.26	22.31	24.21	2.04	2.01	0.68	2.03	2.77	1.52	0.11	0.3	0.42	8.17	2.91	10.03	0.23	0.33	0.35	1.17	1.52	2.68	5.11	3.44	1.7
FBgn0015774	15.62	12.77	7.94	5.1	33.57	32.3	21.38	14.84	1.58	0.82	1.57	1.04	1.19	1.1	0.54	0.57	1.46	0.91	0.44	0.24	1.94	1.68	1.7	1.27	3.6	4.62	0.96	0.95	0.8	8.47	8.25	38.76	0.28	0.26	0.82	0.61	0.2	1.56	2.09	5.57	5.11	2.75	1.46
FBgn0015776	95.65	86.16	176.51	156.68	7.12	8.36	27.76	26.46	272.42	215.2	202.47	73.85	856.52	852.36	783.01	745.67	61.15	51.56	189.78	115.84	115.85	111.52	140.93	135.12	318.65	404.68	14.41	43.67	138.16	115.37	107.71	25.95	60.88	210.45	474.47	24.19	36.95	101.91	82.76	59.05	134.36	120.03	77.73
FBgn0015777	288.07	234.05	179.73	141.76	711.83	742.81	1164.47	1132.78	146.99	118.49	3.76	2.42	22.43	24.66	4.95	3.11	24.84	12.97	41.9	22.87	32.46	17.15	109.86	89.56	61.48	82.2	184.78	21.78	9.11	79.2	117.9	247.19	3.57	38.98	4.31	6.69	24.85	66.04	39.8	26.18	124.21	41.55	26.57
FBgn0015778	32.28	26.92	21.04	18.36	33.06	29.97	25.3	21.83	25.22	24.24	24.32	21.67	17.28	16.56	32	24.41	33.79	35.39	8.86	19.04	31.08	45.74	17.16	24.15	15.18	19.63	160.15	16.74	204.67	73.31	71.39	127.28	18.73	32.98	34.09	16.83	42.95	77.41	33.76	141.51	50.12	124.27	27.2
FBgn0015781	18.56	16.41	16.61	15.08	25.96	24.19	25.29	23.14	67.8	62.58	26.57	16.21	69.69	64.78	3.44	2.84	22.25	17.24	41.71	25.73	31.27	20.88	18.28	17.02	118.37	47.88	11.53	6.49	33.99	12.09	12.76	23.6	6.35	22.25	2.02	9.27	11.26	12.2	9.1	14.09	19.41	23.2	9.19
FBgn0015789	31.11	34.18	39.73	41	31.66	36.05	33.5	27.58	59.35	62.42	52.54	75.01	50.47	56.29	35	37.59	60.8	53.97	29.66	31.79	57.1	49.99	43.34	48.24	55.06	67.33	12.67	25.51	99.86	46.92	50.7	54.38	82.36	71.83	40.68	23.98	33.93	46.65	29.01	56.21	37.26	72.17	41.38
FBgn0015790	78.04	78.81	86.86	83.92	109.32	109.83	111.36	105.48	116.05	138.88	113.94	168.03	137.11	156.62	93.38	99.98	165.84	184.87	65.93	77.36	120.91	113.4	75	83.78	123.05	148.43	58.79	74.79	149.28	185.17	180.82	163.76	145.7	151.37	134.01	82.87	161.17	151.73	87.17	522.72	75.5	123.75	137.25
FBgn0015791	58.71	55.29	62.22	52.56	62.92	60.65	37.33	29.99	30.75	28.24	15.29	19.8	26.48	26.85	34.87	34.91	66.26	80.14	16.98	13.98	85.61	90.11	29.79	30.74	41.7	32.27	125.49	18.23	46.04	78.23	75.57	29.9	41.47	26.1	26.3	7.05	72.09	18.02	10.03	177.26	48.16	39.28	24.92
FBgn0015793	10.8	13.82	7.68	8.64	12.04	13.91	5.12	4.49	14.53	12.73	7.05	7.35	8.85	8.41	12.39	10.67	11.9	13.13	3.86	3.5	32.05	26.71	8.94	9.3	15.21	16.33	44.46	13.35	26.71	10.08	7.61	10.04	8.74	7.24	6.99	3.27	2.13	5.36	5.55	38.56	16.13	16.37	8.08
FBgn0015794	56.29	69.97	37.18	45.91	35.62	46.14	40.1	36.34	100.57	124.62	45.26	74.89	54.61	61.65	67.77	82.65	58.85	72.29	28.43	24.47	61.19	32.89	38.77	45.21	106.26	100.48	22.67	35.17	72.36	53.5	53.28	28.58	71.73	43.49	53.99	15.62	35.82	40.17	26.68	29.67	60.25	82.11	44.43
FBgn0015795	100.86	94.63	127.08	108.21	80.33	83.91	71.26	63.57	145.18	153.12	110.41	142.5	126.92	143.43	166.82	181.79	105.06	104.13	66.1	50.9	102.7	108.74	106.78	117.22	144	155.35	69	101.39	90.05	112.05	97.03	71.82	390.53	172.92	240.33	43.87	70.36	98.87	73.14	186.87	88.42	86.74	186.19
FBgn0015797	21.39	19.95	23.2	20.35	20.57	19.33	19.86	15.46	30.88	34.35	36.33	43.91	31.56	33.7	31.51	36.33	23.15	24.39	20.32	27.37	35.27	31.07	15.36	16.32	26.35	32.94	10.88	31.42	36.8	41.27	38.58	43.09	39.71	43.18	47.64	22.64	216.04	45.37	28.56	35.87	19.69	34.17	42.72
FBgn0015799	7.33	6.61	6.8	6.27	12.19	12.06	6.82	5.64	5.99	5.66	6.74	5.13	3.92	4.64	5.39	5.21	5.41	9.28	3.14	7.24	6.76	43.22	4.06	7.33	3.23	5.94	10.99	3.34	63.03	13.9	10.71	26.93	5.31	8.49	4.17	3.18	16.55	17.87	8.48	13.91	7.25	37.88	6.22
FBgn0015801	44.69	47.98	36.97	40.92	2.28	3.22	5.1	4.16	93.82	55.89	0.71	0.22	48.51	50.54	0.76	1.24	27.58	24.35	3.74	3.71	27.15	27.56	18.64	22.12	52.5	62.9	7.07	13.73	19.67	61.58	59.86	7	1.86	40.37	0.56	9.87	3.34	157	27.05	31.26	24.86	20.11	31.75
FBgn0015803	13.46	11.07	10.76	8.06	16.14	15.26	13.27	12.54	18.85	15.78	11.31	10.22	7.08	7.93	10.11	10.92	9.24	10.13	12.45	14.07	11.79	19.65	9.96	13.17	10.95	14.45	7.75	3.84	25.27	26.8	23.11	21.88	10.14	11.28	8.94	2.64	13.41	12.7	10.36	19.63	16.16	23.27	7.39
FBgn0015805	16.69	13.75	12.76	11.56	24.29	21.25	11.72	12.13	24.51	22.75	16.79	13.46	18.69	18.48	17.55	16.13	12.88	14.79	9.9	14.12	17.11	34.08	11.64	14.96	21.32	23.25	5.33	12.25	95.45	15.99	16.03	144.16	11.59	26.3	20.35	11.46	40.37	45.99	34.23	25.46	10.53	55.81	26.57
FBgn0015808	49.14	46.66	41.04	37.48	20.85	22.02	22.76	22.9	122.32	116.86	54.88	56.06	33.19	37.92	55.49	40.46	91.78	80.92	17.68	13.28	124.74	58.33	60.56	46.95	154.28	98.23	23.13	14.7	35.78	41.69	51.62	30.98	85.19	36.61	70.71	163.25	42.33	46.85	29.83	54.35	54.85	41.35	104.26
FBgn0015818	4.28	4.15	2.1	2.05	4.68	4.26	2.26	2.4	4.02	3.58	2.55	2.72	3.39	2.8	3.62	3.62	4.47	6.01	0.92	1.86	10.6	21.45	2.3	3.72	2.74	3.46	5.44	3.7	22.59	7.86	7.53	20.3	2.07	4.88	3.35	2.52	6.26	10.79	5.09	7.68	3.61	13.82	3.81
FBgn0015828	8.08	6.5	9.22	8.93	14.03	14.79	9.2	8.78	10.5	12.59	5.42	5.6	6.75	7.25	5.86	5.2	6.33	7.95	4.4	7.32	12.96	19.66	5.87	8.39	8.19	10.1	11.98	4.23	45.69	7.35	6.89	20.13	8.93	11.28	7.6	5.17	9.34	13.12	7.63	9.38	8.22	28.65	9.2
FBgn0015829	11.92	11.09	16.32	15.11	14.66	14.34	12.3	10.83	11.65	15.24	8.28	8.47	7.57	8.22	9.36	7.86	10.91	7.7	6.08	6.06	20.74	17.23	10.54	9.39	14.67	12.12	26.79	6.02	21.66	5.19	8.29	21.44	8.81	8.72	8.71	4.55	10.51	11.37	6.96	8.32	13.46	14.75	11.96
FBgn0015831	0.06	0.19	0.06	0.12	0.21	0.02	0.26	0.44	0.75	0	0.09	0.03	0.07	0.01	3.38	0.04	0.33	0	0.21	0.02	1.77	0.07	2.77	0	0.2	0.46	231.36	0.15	0.48	0	0	0.27	0.04	0.24	0.09	0.97	0.02	0.06	0.06	1.88	34.74	0.28	4.11
FBgn0015834	85.67	96.37	100.52	141.44	119.71	116.1	133.12	136.81	150.2	161.66	85.72	114.57	110.29	116.64	111.78	125.72	90.15	103.55	81.24	96.82	121.87	133.1	88.15	126.71	119.26	136.24	62.97	161.43	287.86	117.49	105.07	238.88	94.14	200.82	135.59	87.46	268.04	209.34	130.52	90.53	86.17	188.5	134.5
[truncated: 15,744 more rows]

## Sheet: Supplementary Table 3
Supplementary Table 3	Scores for each DIGITtally Data Source
Data Source	Scoring Metrics
FlyAtlas	Enrichment, Specificity
[truncated: 9 more rows]

## Sheet: Supplementary Table 4
Supplementary Table 4	Precalculated DIGITtally Runs
[truncated: 21 more rows]

[truncated: 4 more sheets: Supplementary Table 5, Supplementary Table 6, Supplementary Table 7, Supplementary Table 8]
